# Supplementary material for: Characterization of the microRNA408-LACCASE5 module as a regulatory axis for photosynthetic efficiency in Medicago ruthenica: implications for forage yield enhancement
Source: Front Genet. 2023 Nov 28;14:1295222. doi: 10.3389/fgene.2023.1295222 (PMC10713734; doi:10.3389/fgene.2023.1295222)
Supplement: Supplementary file 2 [file Table3.XLSX]

## Sheet: Sheet1
Overview of reads from raw data to cleaned sequences.
3ADT&length filter: reads removed due to 3ADT not found and length with <18 nt and >25 nt were removed(for plants); length with<18 and >26 were remove(for animals)
Junk reads:Junk: >=2N, >=7A, >=8C, >=6G, >=7T, >=10Dimer, >=6Trimer, or >=5Tetramer
Rfam:Collection of many common non-coding RNA families except micro RNA; http://rfam.janelia.org
Repeats:Prototypic sequences representing repetitive DNA from different eukaryotic species; http://www.girinst.org/repbase.
		MN No.1_1				MN No.1_2				MN No.1_3				MN No.2_1				MN No.2_2				MN No.2_3				ZLX_1				ZLX_2				ZLX_3
lib	type	Total	% of Total	uniq	% of uniq	Total	% of Total	uniq	% of uniq	Total	% of Total	uniq	% of uniq	Total	% of Total	uniq	% of uniq	Total	% of Total	uniq	% of uniq	Total	% of Total	uniq	% of uniq	Total	% of Total	uniq	% of uniq	Total	% of Total	uniq	% of uniq	Total	% of Total	uniq	% of uniq
Raw reads	NA	10596273	100	2425544	100	36162570	100	7688644	100	10835754	100	2614185	100	36082086	100	5863821	100	36735898	100	9203577	100	36131258	100	4269632	100	9815381	100	2069850	100	37559973	100	6142329	100	35966661	100	8030563	100
3ADT&length filter	Sequence type	4089864	38.6	473716	19.53	12842500	35.51	1177300	15.31	3478003	32.1	412238	15.77	17927952	49.69	975976	16.64	9526816	25.93	1281187	13.92	24300143	67.26	835016	19.56	5012539	51.07	430645	20.81	18362498	48.89	1042333	16.97	8575661	23.84	1317199	16.4
Junk reads	Sequence type	21391	0.2	12882	0.53	62240	0.17	38845	0.51	25913	0.24	15991	0.61	48266	0.13	28573	0.49	82179	0.22	50974	0.55	30290	0.08	19802	0.46	19291	0.2	11454	0.55	50290	0.13	30485	0.5	72559	0.2	43577	0.54
Rfam	RNA class	260378	2.46	8121	0.33	843416	2.33	18109	0.24	204021	1.88	8046	0.31	613276	1.7	13893	0.24	653326	1.78	16635	0.18	679002	1.88	10580	0.25	143745	1.46	6656	0.32	799776	2.13	17733	0.29	909281	2.53	18984	0.24
Repeats	RNA class	5129	0.05	128	0.01	17062	0.05	294	0	4856	0.04	127	0	9770	0.03	229	0	15847	0.04	301	0	8320	0.02	177	0	2753	0.03	81	0	15268	0.04	287	0	10632	0.03	274	0
valid reads	Sequence type	6220239	58.7	1930738	79.6	22399910	61.94	6454191	83.94	7123810	65.74	2177828	83.31	17484697	48.46	4845218	82.63	26460066	72.03	7854562	85.34	11114979	30.76	3404108	79.73	4637441	47.25	1621039	78.32	18334512	48.81	5051585	82.24	26400647	73.4	6650616	82.82
rRNA	RNA class	156054	1.47	6254	0.26	517027	1.43	13156	0.17	150908	1.39	6169	0.24	358636	0.99	9919	0.17	429717	1.17	12023	0.13	235151	0.65	7282	0.17	111317	1.13	5334	0.26	513247	1.37	13423	0.22	703822	1.96	14751	0.18
tRNA	RNA class	83160	0.78	751	0.03	240733	0.67	1899	0.02	34007	0.31	681	0.03	188476	0.52	1442	0.02	146007	0.4	1710	0.02	385129	1.07	1513	0.04	19700	0.2	472	0.02	219945	0.59	1777	0.03	116524	0.32	1467	0.02
snoRNA	RNA class	9334	0.09	317	0.01	26044	0.07	660	0.01	4958	0.05	221	0.01	28970	0.08	577	0.01	27316	0.07	631	0.01	35030	0.1	480	0.01	3170	0.03	133	0.01	18557	0.05	616	0.01	14527	0.04	446	0.01
snRNA	RNA class	2163	0.02	184	0.01	11644	0.03	690	0.01	4055	0.04	238	0.01	5179	0.01	459	0.01	7562	0.02	593	0.01	3467	0.01	287	0.01	1192	0.01	117	0.01	6715	0.02	429	0.01	13553	0.04	637	0.01
other Rfam RNA	RNA class	9667	0.09	615	0.03	47968	0.13	1704	0.02	10093	0.09	737	0.03	32015	0.09	1496	0.03	42724	0.12	1678	0.02	20225	0.06	1018	0.02	8366	0.09	600	0.03	41312	0.11	1488	0.02	60855	0.17	1683	0.02
