# Supplementary material for: Characterization of the microRNA408-LACCASE5 module as a regulatory axis for photosynthetic efficiency in Medicago ruthenica: implications for forage yield enhancement
Source: Front Genet. 2023 Nov 28;14:1295222. doi: 10.3389/fgene.2023.1295222 (PMC10713734; doi:10.3389/fgene.2023.1295222)
Supplement: Supplementary file 4 [file Table9.XLSX]

## Sheet: group_MN No.1 vs group_ZLX
Query	Transcript	GnenID	Symbol	Description	GO	KEGG	TStart	TStop	TSlice	MFEratio	AllenScore	Sequence
PC-3p-105871_61	evm.model.fragScaff_scaffold_189_pilon.12	evm.TU.fragScaff_scaffold_189_pilon.12	EVM%20prediction%20fragScaff_scaffold_189_pilon.12	uncharacterized protein LOC25482515 [Medicago truncatula]	GO:0003674(molecular_function);GO:0005634(nucleus)	NA	1355	1377	1369	0.689655	5	GAUGAUAGUGAAGAGAUUCC-GUU&AGCUGGAAUCUCGACACUAUCAUC
PC-3p-105871_61	evm.model.original_scaffold_618_pilon.18	evm.TU.original_scaffold_618_pilon.18	EVM%20prediction%20original_scaffold_618_pilon.18	putative Smr domain-containing protein [Medicago truncatula]	GO:0005739(mitochondrion)	NA	676	698	690	0.678161	4.5	GAUGGUGGUGAUGAGAUU-CAGCU&AGCUGGAAUCUCGACACUAUCAUC
PC-3p-105871_61	evm.model.original_scaffold_922_pilon.30	evm.TU.original_scaffold_922_pilon.30	EVM%20prediction%20original_scaffold_922_pilon.30	uncharacterized protein LOC11409703 [Medicago truncatula]	GO:0003674(molecular_function);GO:0008150(biological_process);GO:0009507(chloroplast);GO:0016021(integral component of membrane)	NA	571	594	585	0.691954	6	GGUGGUUAUGUCAAGAUUCCGGCU&AGCUGGAAUCUCGACACUAUCAUC
PC-3p-137979_46	evm.model.fragScaff_scaffold_9_pilon.177	evm.TU.fragScaff_scaffold_9_pilon.177	EVM%20prediction%20fragScaff_scaffold_9_pilon.177	F-box/kelch-repeat protein At1g55270 [Medicago truncatula]	GO:0004842(ubiquitin-protein transferase activity);GO:0031463(Cul3-RING ubiquitin ligase complex)	NA	1330	1353	1344	0.664336	6	GGUCGAAUCGCAAUGUUAUAUGUG&CACAUGUCACAUUGUGGUUGGACA
PC-3p-140464_45	evm.model.fragScaff_scaffold_194_pilon.147	evm.TU.fragScaff_scaffold_194_pilon.147	EVM%20prediction%20fragScaff_scaffold_194_pilon.147	hypothetical protein MTR_5g032220 [Medicago truncatula]	NA	ko00020(Citrate cycle (TCA cycle));ko00630(Glyoxylate and dicarboxylate metabolism)	822	845	837	0.737226	4	AUUUUCUGGUAUUGGU-CCUGCACC&AGUGCAGGGACCAAUACCA-AAAAU
PC-3p-143696_44	evm.model.original_scaffold_426_pilon.44	evm.TU.original_scaffold_426_pilon.44	EVM%20prediction%20original_scaffold_426_pilon.44	probable serine/threonine-protein phosphatase 2A regulatory subunit B'' subunit TON2 [Medicago truncatula]	GO:0000226(microtubule cytoskeleton organization);GO:0005813(centrosome);GO:0005819(spindle);GO:0030865(cortical cytoskeleton organization)	ko03015(mRNA surveillance pathway)	1145	1168	1159	0.694667	5.5	UGCCCGACGUGUAUGUGACAUGUU&CACAUGUCACAUUGUGGUUGGGCA
PC-3p-161165_38	evm.model.fragScaff_scaffold_260_pilon.108	evm.TU.fragScaff_scaffold_260_pilon.108	EVM%20prediction%20fragScaff_scaffold_260_pilon.108	vesicle-fusing ATPase [Medicago truncatula]	GO:0005795(Golgi stack);GO:0006891(intra-Golgi vesicle-mediated transport);GO:0016887(ATPase activity);GO:0043001(Golgi to plasma membrane protein transport);GO:0048211(Golgi vesicle docking)	NA	1438	1461	1453	0.657143	6.5	GCACUCCAUGAAGUUA-UUCCUGCA&AGCAGGGACUAAUUUCAUGGA-UGA
PC-3p-161165_38	evm.model.original_scaffold_855_pilon.39	evm.TU.original_scaffold_855_pilon.39	EVM%20prediction%20original_scaffold_855_pilon.39	serine/threonine-protein phosphatase 2A 65 kDa regulatory subunit A beta isoform [Medicago truncatula]	GO:0005515(protein binding);GO:0005634(nucleus);GO:0005777(peroxisome);GO:0005829(cytosol);GO:0005886(plasma membrane);GO:0019888(protein phosphatase regulator activity);GO:0042325(regulation of phosphorylation);GO:0046686(response to cadmium ion)	ko03015(mRNA surveillance pathway)	1088	1110	1101	0.735714	6	CCAGA-GUGGAAUUGGUCCCUGCU&AGCAGGGACUAAUUUCAUGGAUGA
PC-3p-165568_37	evm.model.fragScaff_scaffold_108_pilon.97	evm.TU.fragScaff_scaffold_108_pilon.97	EVM%20prediction%20fragScaff_scaffold_108_pilon.97	pentatricopeptide repeat-containing protein At3g29230 isoform X1 [Medicago truncatula]	GO:0003674(molecular_function);GO:0005739(mitochondrion);GO:0008150(biological_process)	NA	699	721	712	0.664384	6	GGGUGA-GAUGGAGAAGGCGUUUA&UGAACACCUUCUCCAACAUCACCA
PC-3p-165568_37	evm.model.fragScaff_scaffold_124_pilon.51	evm.TU.fragScaff_scaffold_124_pilon.51	EVM%20prediction%20fragScaff_scaffold_124_pilon.51	putative phosphotransferase with an alcohol group as acceptor [Medicago truncatula]	GO:0004103(choline kinase activity);GO:0005524(ATP binding);GO:0005737(cytoplasm);GO:0016310(phosphorylation)	ko00564(Glycerophospholipid metabolism)	206	233	224	0.650685	6	UGGUUCGAUUGUAUGGAGAAGGUGUUGA&UGAACACCUUCUCCA-ACA-UC--ACCA
PC-3p-165568_37	evm.model.original_scaffold_1009_pilon.8	evm.TU.original_scaffold_1009_pilon.8	EVM%20prediction%20original_scaffold_1009_pilon.8	uncharacterized protein LOC25483511 [Medicago truncatula]	GO:0003674(molecular_function);GO:1904659(glucose transmembrane transport)	NA	750	773	764	0.780822	6	UGGUGCUGUUGGAGUUGGUGUUCC&UGAACACCUUCUCCAACAUCACCA
PC-3p-165568_37	evm.model.original_scaffold_658_pilon.36	evm.TU.original_scaffold_658_pilon.36	EVM%20prediction%20original_scaffold_658_pilon.36	probable protein phosphatase 2C 24 [Medicago truncatula]	GO:0004721(phosphoprotein phosphatase activity);GO:0004722(protein serine/threonine phosphatase activity);GO:0005515(protein binding);GO:0005634(nucleus);GO:0005737(cytoplasm);GO:0005829(cytosol);GO:0006470(protein dephosphorylation);GO:0009409(response to cold);GO:0009414(response to water deprivation);GO:0009737(response to abscisic acid);GO:0009738(abscisic acid-activated signaling pathway);GO…	ko04016(MAPK signaling pathway - plant);ko04075(Plant hormone signal transduction)	18	42	32	0.789954	5	UGGUGUUGUUGGAGAAGGUGACUCA&UGA-ACACCUUCUCCAACAUCACCA
PC-3p-17_282435	evm.model.fragScaff_scaffold_101_pilon.48	evm.TU.fragScaff_scaffold_101_pilon.48	EVM%20prediction%20fragScaff_scaffold_101_pilon.48	F-box/kelch-repeat protein At3g23880 [Medicago truncatula]	GO:0004842(ubiquitin-protein transferase activity);GO:0019005(SCF ubiquitin ligase complex);GO:0031146(SCF-dependent proteasomal ubiquitin-dependent protein catabolic process)	NA	223	242	234	0.795699	4	AUUCUCUAAUCUCUGA-CCCU&CGGGAUCGGAGAUUAGAGAAU
PC-3p-17_282435	evm.model.fragScaff_scaffold_151_pilon.280	evm.TU.fragScaff_scaffold_151_pilon.280	EVM%20prediction%20fragScaff_scaffold_151_pilon.280	F-box/kelch-repeat protein At3g06240 [Medicago truncatula]	GO:0004842(ubiquitin-protein transferase activity);GO:0019005(SCF ubiquitin ligase complex);GO:0031146(SCF-dependent proteasomal ubiquitin-dependent protein catabolic process)	NA	178	198	189	0.873656	2	AUUCUCUUAUCUCCGAUCCCC&CGGGAUCGGAGAUUAGAGAAU
PC-3p-17_282435	evm.model.fragScaff_scaffold_207_pilon.435	evm.TU.fragScaff_scaffold_207_pilon.435	EVM%20prediction%20fragScaff_scaffold_207_pilon.435	putative polyketide cyclase/dehydrase, START-like domain-containing protein [Medicago truncatula]	GO:0004864(protein phosphatase inhibitor activity);GO:0005634(nucleus);GO:0005737(cytoplasm);GO:0009738(abscisic acid-activated signaling pathway);GO:0010427(abscisic acid binding);GO:0080163(regulation of protein serine/threonine phosphatase activity)	ko04016(MAPK signaling pathway - plant);ko04075(Plant hormone signal transduction)	1083	1103	1094	0.715054	7	AACCUUUGAUUUCUGAUCCCA&CGGGAUCGGAGAUUAGAGAAU
PC-3p-17_282435	evm.model.fragScaff_scaffold_212_pilon.119	evm.TU.fragScaff_scaffold_212_pilon.119	EVM%20prediction%20fragScaff_scaffold_212_pilon.119	60S acidic ribosomal protein p1-1, partial [Trifolium pratense]	GO:0002181(cytoplasmic translation);GO:0003735(structural constituent of ribosome);GO:0022625(cytosolic large ribosomal subunit);GO:0030295(protein kinase activator activity);GO:0030687(preribosome, large subunit precursor);GO:0045860(positive regulation of protein kinase activity);GO:0070180(large ribosomal subunit rRNA binding)	ko03010(Ribosome)	37	58	49	0.709677	6.5	CUUCUCGUCGUCUCCGAUCUCC&CGGGAUCGGAGAU-UAGAGAAU
PC-3p-17_282435	evm.model.fragScaff_scaffold_226_pilon.109	evm.TU.fragScaff_scaffold_226_pilon.109	EVM%20prediction%20fragScaff_scaffold_226_pilon.109	F-box/kelch-repeat protein At3g06240 [Medicago truncatula]	GO:0004842(ubiquitin-protein transferase activity);GO:0019005(SCF ubiquitin ligase complex);GO:0031146(SCF-dependent proteasomal ubiquitin-dependent protein catabolic process)	NA	107	127	118	0.793011	4	UUUCUCUUAUCUCUGAUCCCC&CGGGAUCGGAGAUUAGAGAAU
PC-3p-17_282435	evm.model.original_scaffold_897_pilon.54	evm.TU.original_scaffold_897_pilon.54	EVM%20prediction%20original_scaffold_897_pilon.54	rhodanese-like domain-containing protein 7 isoform X1 [Medicago truncatula]	GO:0003674(molecular_function);GO:0007568(aging);GO:0009507(chloroplast)	NA	745	765	756	0.680108	7	AUUCUUUGAUUAGCGAUCCUG&CGGGAUCGGAGAUUAGAGAAU
PC-3p-199270_30	evm.model.original_scaffold_664_pilon.69	evm.TU.original_scaffold_664_pilon.69	EVM%20prediction%20original_scaffold_664_pilon.69	2-hydroxyisoflavanone dehydratase [Medicago truncatula]	GO:0009717(isoflavonoid biosynthetic process);GO:0033987(2-hydroxyisoflavanone dehydratase activity);GO:0046287(isoflavonoid metabolic process);GO:0052689(carboxylic ester hydrolase activity)	ko00943(Isoflavonoid biosynthesis)	763	786	778	0.669439	6	UUGGUGGUGAUACUUCAGGUG-CAA&UUGUCACCUGGAG-GUCACUACCAC
PC-3p-20463_282	evm.model.fragScaff_scaffold_10_pilon.120	evm.TU.fragScaff_scaffold_10_pilon.120	EVM%20prediction%20fragScaff_scaffold_10_pilon.120	ABC transporter-like family-protein [Medicago truncatula]	GO:0000325(plant-type vacuole);GO:0005524(ATP binding);GO:0005774(vacuolar membrane);GO:0005886(plasma membrane);GO:0008559(xenobiotic transmembrane transporting ATPase activity);GO:0016021(integral component of membrane);GO:0042626(ATPase activity, coupled to transmembrane movement of substances);GO:0055085(transmembrane transport)	ko02010(ABC transporters)	4536	4558	4549	0.677871	5	GGACAACGACAGUUAUUCUGUUU&UAACAGAAUGACUG-AGUUG-CC
PC-3p-20463_282	evm.model.fragScaff_scaffold_204_pilon.176	evm.TU.fragScaff_scaffold_204_pilon.176	EVM%20prediction%20fragScaff_scaffold_204_pilon.176	elongator complex protein 4 isoform X1 [Medicago truncatula]	GO:0000123(histone acetyltransferase complex);GO:0000993(RNA polymerase II core binding);GO:0004402(histone acetyltransferase activity);GO:0005634(nucleus);GO:0005737(cytoplasm);GO:0006351(transcription, DNA-templated);GO:0006355(regulation of transcription, DNA-templated);GO:0006357(regulation of transcription by RNA polymerase II);GO:0006368(transcription elongation from RNA polymerase II promo…	NA	845	865	856	0.669468	4.5	UGCAAUUCAAUCAUUCUGUUC&UAACAGAAUGACUGAGUUGCC
PC-3p-20463_282	evm.model.fragScaff_scaffold_245_pilon.122	evm.TU.fragScaff_scaffold_245_pilon.122	EVM%20prediction%20fragScaff_scaffold_245_pilon.122	7-deoxyloganetin glucosyltransferase [Medicago truncatula]	GO:0009813(flavonoid biosynthetic process);GO:0043231(intracellular membrane-bounded organelle);GO:0052696(flavonoid glucuronidation);GO:0080043(quercetin 3-O-glucosyltransferase activity);GO:0080044(quercetin 7-O-glucosyltransferase activity)	NA	775	795	786	0.80112	6.5	GGUGGCUCAGUCGUUUUGUCA&UAACAGAAUGACUGAGUUGCC
PC-3p-20463_282	evm.model.fragScaff_scaffold_247_pilon.142	evm.TU.fragScaff_scaffold_247_pilon.142	EVM%20prediction%20fragScaff_scaffold_247_pilon.142	putative pyridoxal phosphate-dependent transferase [Medicago truncatula]	GO:0005737(cytoplasm);GO:0008483(transaminase activity);GO:0009058(biosynthetic process);GO:0009507(chloroplast);GO:0030170(pyridoxal phosphate binding)	ko00380(Tryptophan metabolism);ko00450(Selenocompound metabolism)	493	513	504	0.655462	6	GGUGAUGAGGUUAUUCUGUUU&UAACAGAAUGACUGAGUUGCC
PC-3p-20463_282	evm.model.fragScaff_scaffold_9_pilon.344	evm.TU.fragScaff_scaffold_9_pilon.344	EVM%20prediction%20fragScaff_scaffold_9_pilon.344	uncharacterized endoplasmic reticulum membrane protein C16E8.02 [Medicago truncatula]	GO:0003674(molecular_function);GO:0008150(biological_process);GO:0009507(chloroplast);GO:0016021(integral component of membrane)	NA	351	371	362	0.789916	4	GGCUGCUCAGUUAUUUUGUUG&UAACAGAAUGACUGAGUUGCC
PC-3p-270058_21	evm.model.original_scaffold_605_pilon.101	evm.TU.original_scaffold_605_pilon.101	EVM%20prediction%20original_scaffold_605_pilon.101	methionine--tRNA ligase, chloroplastic/mitochondrial [Medicago truncatula]	GO:0004825(methionine-tRNA ligase activity);GO:0005829(cytosol);GO:0006431(methionyl-tRNA aminoacylation)	ko00450(Selenocompound metabolism);ko00970(Aminoacyl-tRNA biosynthesis)	1481	1504	1495	0.659619	6	CCCCCUGGUCUCUCUUUAAGCAAG&AAUGCUUAAAGAGUGCCCUGGGGG
PC-3p-270058_21	evm.model.original_scaffold_817_pilon.98	evm.TU.original_scaffold_817_pilon.98	EVM%20prediction%20original_scaffold_817_pilon.98	methionine--tRNA ligase, chloroplastic/mitochondrial [Medicago truncatula]	GO:0004825(methionine-tRNA ligase activity);GO:0005829(cytosol);GO:0006431(methionyl-tRNA aminoacylation)	ko00450(Selenocompound metabolism);ko00970(Aminoacyl-tRNA biosynthesis)	1496	1519	1510	0.659619	6	CCCCCUGGUCUCUCUUUAAGCAAG&AAUGCUUAAAGAGUGCCCUGGGGG
PC-3p-28513_214	evm.model.fragScaff_scaffold_145_pilon.56	evm.TU.fragScaff_scaffold_145_pilon.56	EVM%20prediction%20fragScaff_scaffold_145_pilon.56	uncharacterized protein LOC25497091 [Medicago truncatula]	GO:0003674(molecular_function);GO:0008150(biological_process)	NA	349	372	363	0.725904	6.5	CAUUAAGUCCUGUGGUUUGGACAG&UUGUCCAAACUAUAG-UCUUAAAG
PC-3p-28513_214	evm.model.fragScaff_scaffold_53_pilon.18	evm.TU.fragScaff_scaffold_53_pilon.18	EVM%20prediction%20fragScaff_scaffold_53_pilon.18	protein ACTIVITY OF BC1 COMPLEX KINASE 8, chloroplastic [Medicago truncatula]	GO:0005215(transporter activity);GO:0005524(ATP binding);GO:0005886(plasma membrane);GO:0006810(transport);GO:0006979(response to oxidative stress);GO:0007623(circadian rhythm);GO:0009507(chloroplast);GO:0009644(response to high light intensity);GO:0009941(chloroplast envelope);GO:0010150(leaf senescence);GO:0016021(integral component of membrane);GO:0016301(kinase activity);GO:0016310(phosphoryl…	ko04626(Plant-pathogen interaction)	665	685	677	0.701807	4.5	CUUUAAGGCU-UGG-UUGGACAA&UUGUCCAAACUAUAGUCUUAAAG
PC-3p-28513_214	evm.model.fragScaff_scaffold_64_pilon.87	evm.TU.fragScaff_scaffold_64_pilon.87	EVM%20prediction%20fragScaff_scaffold_64_pilon.87	pentatricopeptide repeat-containing protein At5g02860 [Medicago truncatula]	GO:0003723(RNA binding);GO:0005739(mitochondrion);GO:0008150(biological_process)	NA	1345	1365	1356	0.665663	6	CUUUU-GGCUGU-GUUUGGACAG&UUGUCCAAACUAUAGUCUUAAAG
PC-3p-28513_214	evm.model.original_scaffold_467_pilon.94	evm.TU.original_scaffold_467_pilon.94	EVM%20prediction%20original_scaffold_467_pilon.94	isoflavone reductase [Medicago sativa]	GO:0005737(cytoplasm);GO:0005886(plasma membrane);GO:0006979(response to oxidative stress);GO:0016491(oxidoreductase activity);GO:0046686(response to cadmium ion);GO:0055114(oxidation-reduction process)	NA	148	171	162	0.671687	7	UUGGAAGACACAUAGUUUGGGCAA&UUGUCCAAACUAU-AGUCUUAAAG
PC-3p-28513_214	evm.model.original_scaffold_550_pilon.50	evm.TU.original_scaffold_550_pilon.50	EVM%20prediction%20original_scaffold_550_pilon.50	uncharacterized protein LOC25497091 [Medicago truncatula]	GO:0003674(molecular_function);GO:0008150(biological_process)	NA	349	372	363	0.725904	6.5	CAUUAAGUCCUGUGGUUUGGACAG&UUGUCCAAACUAUAG-UCUUAAAG
PC-3p-313640_18	evm.model.fragScaff_scaffold_24_pilon.27	evm.TU.fragScaff_scaffold_24_pilon.27	EVM%20prediction%20fragScaff_scaffold_24_pilon.27	probable bifunctional methylthioribulose-1-phosphate dehydratase/enolase-phosphatase E1 [Medicago truncatula]	GO:0000287(magnesium ion binding);GO:0005737(cytoplasm);GO:0005829(cytosol);GO:0009507(chloroplast);GO:0009570(chloroplast stroma);GO:0016787(hydrolase activity);GO:0019509(L-methionine salvage from methylthioadenosine);GO:0043874(acireductone synthase activity);GO:0046570(methylthioribulose 1-phosphate dehydratase activity)	ko00270(Cysteine and methionine metabolism)	880	902	891	0.672973	7	AUGGUGACAUUGAUCCAUAUCCA&UGGAU-UGG-UCAAUGUCACGUG
PC-3p-337240_16	evm.model.fragScaff_scaffold_179_pilon.34	evm.TU.fragScaff_scaffold_179_pilon.34	EVM%20prediction%20fragScaff_scaffold_179_pilon.34	flavin-containing monooxygenase FMO GS-OX-like 4 isoform X2 [Medicago truncatula]	GO:0004497(monooxygenase activity);GO:0055114(oxidation-reduction process)	ko00380(Tryptophan metabolism)	690	711	702	0.674473	6.5	AUCGGUG--GAGAGGGAAUGUGUG&AACACAUUCCCUUUCGUCACCACU
PC-3p-50191_129	evm.model.fragScaff_scaffold_151_pilon.272	evm.TU.fragScaff_scaffold_151_pilon.272	EVM%20prediction%20fragScaff_scaffold_151_pilon.272	scythe protein ubiquitin-like domain protein [Medicago truncatula]	GO:0003674(molecular_function);GO:0005634(nucleus)	ko04141(Protein processing in endoplasmic reticulum)	1932	1951	1942	0.696742	6.5	CUCUGCAAG-GAAUGGCACCU&UGGUGCCAUUCUCUUGCGACA
PC-3p-50191_129	evm.model.fragScaff_scaffold_182_pilon.4	evm.TU.fragScaff_scaffold_182_pilon.4	EVM%20prediction%20fragScaff_scaffold_182_pilon.4	chaperone protein ClpC, chloroplastic [Medicago truncatula]	GO:0004176(ATP-dependent peptidase activity);GO:0005515(protein binding);GO:0005524(ATP binding);GO:0005618(cell wall);GO:0005739(mitochondrion);GO:0005829(cytosol);GO:0009507(chloroplast);GO:0009532(plastid stroma);GO:0009535(chloroplast thylakoid membrane);GO:0009536(plastid);GO:0009570(chloroplast stroma);GO:0009658(chloroplast organization);GO:0009706(chloroplast inner membrane);GO:0009735(re…	NA	1189	1209	1200	0.654135	6	CUUUGGAGGAGUAUGGCACCA&UGGUGCCAUUCUCUUGCGACA
PC-3p-50191_129	evm.model.fragScaff_scaffold_18_pilon.8.1	evm.TU.fragScaff_scaffold_18_pilon.8	EVM%20prediction%20fragScaff_scaffold_18_pilon.8	glycerate dehydrogenase [Medicago truncatula]	GO:0005829(cytosol);GO:0016618(hydroxypyruvate reductase activity);GO:0030267(glyoxylate reductase (NADP) activity)	ko00630(Glyoxylate and dicarboxylate metabolism);ko00260(Glycine, serine and threonine metabolism)	1358	1378	1369	0.661654	6	ACUCGUGAGGGAAUGGCAACA&UGGUGCCAUUCUCUUGCGACA
PC-3p-50191_129	evm.model.fragScaff_scaffold_81_pilon.94	evm.TU.fragScaff_scaffold_81_pilon.94	EVM%20prediction%20fragScaff_scaffold_81_pilon.94	COP9 signalosome complex subunit 2 [Medicago truncatula]	GO:0000338(protein deneddylation);GO:0003714(transcription corepressor activity);GO:0005515(protein binding);GO:0005634(nucleus);GO:0005829(cytosol);GO:0007275(multicellular organism development);GO:0008180(COP9 signalosome);GO:0009585(red, far-red light phototransduction);GO:0009640(photomorphogenesis);GO:0030163(protein catabolic process);GO:0045892(negative regulation of transcription, DNA-tem…	NA	523	544	535	0.706767	6.5	UGUCAACGAGAGGAUGGCACAG&UGGUGCCAUUCUCUUG-CGACA
PC-3p-50191_129	evm.model.fragScaff_scaffold_88_pilon.160	evm.TU.fragScaff_scaffold_88_pilon.160	EVM%20prediction%20fragScaff_scaffold_88_pilon.160	serine/threonine-protein kinase AFC2-like isoform X1 [Cicer arietinum]	NA	NA	694	712	703	0.654135	5.5	UGUUG-AAG-GGGUGGCACCA&UGGUGCCAUUCUCUUGCGACA
PC-3p-50191_129	evm.model.original_scaffold_500_pilon.33	evm.TU.original_scaffold_500_pilon.33	EVM%20prediction%20original_scaffold_500_pilon.33	histone-lysine N-methyltransferase ATXR3 isoform X1 [Medicago truncatula]	GO:0005634(nucleus);GO:0009791(post-embryonic development);GO:0010228(vegetative to reproductive phase transition of meristem);GO:0042800(histone methyltransferase activity (H3-K4 specific));GO:0048440(carpel development);GO:0048443(stamen development)	ko00310(Lysine degradation)	5341	5362	5353	0.654135	6	AGUGCGCAAAAGAAUGGCACAG&UGGUGCCAUUCUCUUGCG-ACA
PC-3p-56621_115	evm.model.original_scaffold_987_pilon.21	evm.TU.original_scaffold_987_pilon.21	EVM%20prediction%20original_scaffold_987_pilon.21	GDP-L-galactose phosphorylase 1 [Medicago truncatula]	GO:0005737(cytoplasm);GO:0006006(glucose metabolic process);GO:0080048(GDP-D-glucose phosphorylase activity)	ko00053(Ascorbate and aldarate metabolism)	865	890	881	0.783505	5.5	AGGUGAUUCCGGGUGAGUAUGGUUUC&AAAAUCAUACUCACCC--AAUUACCC
PC-3p-70056_93	evm.model.original_scaffold_574_pilon.1	evm.TU.original_scaffold_574_pilon.1	EVM%20prediction%20original_scaffold_574_pilon.1	putative rlpA-like protein, double-psi beta-barrel [Medicago truncatula]	GO:0005575(cellular_component);GO:0006952(defense response)	NA	97	121	111	0.701754	7	GGUGUGUUCUGUGCAGUUCAGGAUG&AAUCC-GAACUGCAUAGGACGCGUG
PC-3p-74346_88	evm.model.fragScaff_scaffold_235_pilon.107.1	evm.TU.fragScaff_scaffold_235_pilon.107	EVM%20prediction%20fragScaff_scaffold_235_pilon.107	RWD domain-containing protein 1 [Medicago truncatula]	GO:0005737(cytoplasm);GO:0008150(biological_process)	NA	371	394	385	0.725173	5.5	AACCUCCGCUUUUGAAUGUGAGCA&UGCUUACAUUUAAGACCGGAGGGA
PC-3p-7952_595	evm.model.fragScaff_scaffold_117_pilon.140	evm.TU.fragScaff_scaffold_117_pilon.140	EVM%20prediction%20fragScaff_scaffold_117_pilon.140	translocase of chloroplast 159, chloroplastic [Medicago truncatula]	GO:0005515(protein binding)	ko00020(Citrate cycle (TCA cycle));ko00480(Glutathione metabolism);ko04146(Peroxisome)	781	802	793	0.683386	6.5	UGGGGGGUGAAGAGGAAGUUAA&UUAUCUUUCUCUUU-CCCUUCU
PC-3p-7952_595	evm.model.fragScaff_scaffold_118_pilon.555	evm.TU.fragScaff_scaffold_118_pilon.555	EVM%20prediction%20fragScaff_scaffold_118_pilon.555	NADH dehydrogenase [ubiquinone] 1 alpha subcomplex subunit 1 [Medicago truncatula]	GO:0003674(molecular_function);GO:0005739(mitochondrion);GO:0005747(mitochondrial respiratory chain complex I);GO:0016021(integral component of membrane);GO:0055114(oxidation-reduction process)	ko00190(Oxidative phosphorylation)	27	49	40	0.805643	5.5	GGAAGGAAGGAAGAGAGAGAUGG&UUAUCUUUCUCUUUC--CCUUCU
PC-3p-7952_595	evm.model.fragScaff_scaffold_118_pilon.639	evm.TU.fragScaff_scaffold_118_pilon.639	EVM%20prediction%20fragScaff_scaffold_118_pilon.639	oxysterol-binding protein-related protein 3A [Medicago truncatula]	GO:0005634(nucleus);GO:0005829(cytosol);GO:0006869(lipid transport);GO:0008142(oxysterol binding);GO:0008202(steroid metabolic process);GO:0008289(lipid binding)	NA	182	203	194	0.730408	5.5	AGAAGGGACGAUGGAAAGAUGA&UUAUCUUUCUCUU-UCCCUUCU
PC-3p-7952_595	evm.model.fragScaff_scaffold_122_pilon.113	evm.TU.fragScaff_scaffold_122_pilon.113	EVM%20prediction%20fragScaff_scaffold_122_pilon.113	glutathione reductase, cytosolic [Medicago truncatula]	GO:0000305(response to oxygen radical);GO:0004362(glutathione-disulfide reductase activity);GO:0004791(thioredoxin-disulfide reductase activity);GO:0005737(cytoplasm);GO:0005777(peroxisome);GO:0005829(cytosol);GO:0006749(glutathione metabolic process);GO:0009055(electron transfer activity);GO:0045454(cell redox homeostasis);GO:0050660(flavin adenine dinucleotide binding);GO:0050661(NADP binding)	ko00480(Glutathione metabolism)	746	765	756	0.702194	5	UGAAGGU-GAGGGAAAGAUAG&UUAUCUUUCUCUUUCCCUUCU
PC-3p-7952_595	evm.model.fragScaff_scaffold_128_pilon.64	evm.TU.fragScaff_scaffold_128_pilon.64	EVM%20prediction%20fragScaff_scaffold_128_pilon.64	putative nuclease HARBI1 isoform X1 [Medicago truncatula]	GO:0005634(nucleus)	NA	1275	1297	1288	0.805643	5.5	GGAAGGAAGGAAGAGAGAGAUGG&UUAUCUUUCUCUUUC--CCUUCU
PC-3p-7952_595	evm.model.fragScaff_scaffold_12_pilon.249	evm.TU.fragScaff_scaffold_12_pilon.249	EVM%20prediction%20fragScaff_scaffold_12_pilon.249	putative phosphatidylinositol-3,4-bisphosphate 4-phosphatase [Medicago truncatula]	GO:0004439(phosphatidylinositol-4,5-bisphosphate 5-phosphatase activity);GO:0005783(endoplasmic reticulum);GO:0005789(endoplasmic reticulum membrane);GO:0016021(integral component of membrane);GO:0052866(phosphatidylinositol phosphate phosphatase activity)	ko00562(Inositol phosphate metabolism);ko04070(Phosphatidylinositol signaling system)	27	49	40	0.805643	5.5	GGAAGGAAGGAAGAGAGAGAUGG&UUAUCUUUCUCUUUC--CCUUCU
PC-3p-7952_595	evm.model.fragScaff_scaffold_12_pilon.305	evm.TU.fragScaff_scaffold_12_pilon.305	EVM%20prediction%20fragScaff_scaffold_12_pilon.305	zinc finger CCCH domain-containing protein 67 [Medicago truncatula]	GO:0003676(nucleic acid binding);GO:0003677(DNA binding);GO:0005634(nucleus);GO:0008150(biological_process);GO:0046872(metal ion binding)	ko04141(Protein processing in endoplasmic reticulum)	398	419	410	0.661442	6.5	UGAAGGGUGAAAAGGAAGAUGA&UUAUCUUUCUCUUU-CCCUUCU
PC-3p-7952_595	evm.model.fragScaff_scaffold_130_pilon.157	evm.TU.fragScaff_scaffold_130_pilon.157	EVM%20prediction%20fragScaff_scaffold_130_pilon.157	calmodulin binding protein PICBP [Medicago truncatula]	GO:0005516(calmodulin binding);GO:0005634(nucleus);GO:0005886(plasma membrane);GO:0008150(biological_process)	NA	1351	1371	1362	0.805643	3	AGAAGGUGGAGAGGAAGAUAA&UUAUCUUUCUCUUUCCCUUCU
PC-3p-7952_595	evm.model.fragScaff_scaffold_138_pilon.17	evm.TU.fragScaff_scaffold_138_pilon.17	EVM%20prediction%20fragScaff_scaffold_138_pilon.17	zinc finger A20 and AN1 domain-containing stress-associated protein 4 [Medicago truncatula]	GO:0003677(DNA binding);GO:0005634(nucleus);GO:0008150(biological_process);GO:0008270(zinc ion binding)	NA	444	463	455	0.739812	6	GGUGGGGAGAGAG-GAGAUAG&UUAUCUUUCUCUUUCCCUUCU
PC-3p-7952_595	evm.model.fragScaff_scaffold_14_pilon.151	evm.TU.fragScaff_scaffold_14_pilon.151	EVM%20prediction%20fragScaff_scaffold_14_pilon.151	peptidyl-prolyl cis-trans isomerase FKBP62 [Medicago truncatula]	GO:0003755(peptidyl-prolyl cis-trans isomerase activity);GO:0005528(FK506 binding);GO:0005789(endoplasmic reticulum membrane);GO:0061077(chaperone-mediated protein folding)	NA	635	652	644	0.655172	6	AGAAGGGA--GAGAAAG-UGA&UUAUCUUUCUCUUUCCCUUCU
PC-3p-7952_595	evm.model.fragScaff_scaffold_151_pilon.133	evm.TU.fragScaff_scaffold_151_pilon.133	EVM%20prediction%20fragScaff_scaffold_151_pilon.133	uncharacterized TPR repeat-containing protein At1g05150 [Medicago truncatula]	GO:0005509(calcium ion binding);GO:0005634(nucleus);GO:0005768(endosome);GO:0005794(Golgi apparatus);GO:0005802(trans-Golgi network);GO:0005886(plasma membrane);GO:0008150(biological_process);GO:0009506(plasmodesma);GO:0016757(transferase activity, transferring glycosyl groups)	NA	1033	1053	1044	0.670846	7	AGAUGGGAAAUUGAAAGGUGA&UUAUCUUUCUCUUUCCCUUCU
PC-3p-7952_595	evm.model.fragScaff_scaffold_159_pilon.78	evm.TU.fragScaff_scaffold_159_pilon.78	EVM%20prediction%20fragScaff_scaffold_159_pilon.78	ribosomal RNA large subunit methyltransferase J [Medicago truncatula]	GO:0003723(RNA binding);GO:0008168(methyltransferase activity);GO:0032259(methylation)	NA	873	893	884	0.702194	7	GGGAGGGAUAGUGAAAGAUCC&UUAUCUUUCUCUUUCCCUUCU
PC-3p-7952_595	evm.model.fragScaff_scaffold_179_pilon.134	evm.TU.fragScaff_scaffold_179_pilon.134	EVM%20prediction%20fragScaff_scaffold_179_pilon.134	E3 ubiquitin-protein ligase RHF2A isoform X2 [Medicago truncatula]	GO:0000209(protein polyubiquitination);GO:0043161(proteasome-mediated ubiquitin-dependent protein catabolic process);GO:0061630(ubiquitin protein ligase activity)	NA	996	1016	1008	0.695925	6.5	AGAGGGUGGAAG-GAAAGGUGG&UUAUCUUUCUCUUUC-CCUUCU
PC-3p-7952_595	evm.model.fragScaff_scaffold_179_pilon.148	evm.TU.fragScaff_scaffold_179_pilon.148	EVM%20prediction%20fragScaff_scaffold_179_pilon.148	hydroperoxide lyase [Medicago sativa]	GO:0004497(monooxygenase activity);GO:0009941(chloroplast envelope);GO:0016125(sterol metabolic process)	ko00592(alpha-Linolenic acid metabolism)	972	992	983	0.77116	4.5	GGAAGCGAGAGAGAAAGGUGG&UUAUCUUUCUCUUUCCCUUCU
PC-3p-7952_595	evm.model.fragScaff_scaffold_199_pilon.80	evm.TU.fragScaff_scaffold_199_pilon.80	EVM%20prediction%20fragScaff_scaffold_199_pilon.80	70 kDa peptidyl-prolyl isomerase isoform X1 [Medicago truncatula]	GO:0003755(peptidyl-prolyl cis-trans isomerase activity);GO:0005528(FK506 binding);GO:0005789(endoplasmic reticulum membrane);GO:0061077(chaperone-mediated protein folding)	NA	508	529	520	0.69906	7	AGAAGGGGAAAGGGAAUGAUCG&UUAUCUUUCUCUUUCCC-UUCU
PC-3p-7952_595	evm.model.fragScaff_scaffold_208_pilon.65	evm.TU.fragScaff_scaffold_208_pilon.65	EVM%20prediction%20fragScaff_scaffold_208_pilon.65	thioredoxin-like fold domain-containing protein MRL7 homolog, chloroplastic [Medicago truncatula]	GO:0003674(molecular_function);GO:0006355(regulation of transcription, DNA-templated);GO:0009507(chloroplast);GO:0009658(chloroplast organization);GO:0042644(chloroplast nucleoid)	NA	877	897	888	0.667712	5.5	GGAAGAAGAAGAGGAAGAUGG&UUAUCUUUCUCUUUCCCUUCU
PC-3p-7952_595	evm.model.fragScaff_scaffold_215_pilon.106	evm.TU.fragScaff_scaffold_215_pilon.106	EVM%20prediction%20fragScaff_scaffold_215_pilon.106	16 kDa phloem protein 2 [Medicago truncatula]	GO:0005509(calcium ion binding);GO:0005544(calcium-dependent phospholipid binding);GO:0005886(plasma membrane)	ko00010(Glycolysis / Gluconeogenesis);ko00051(Fructose and mannose metabolism);ko00562(Inositol phosphate metabolism);ko00710(Carbon fixation in photosynthetic organisms)	331	352	343	0.670846	5.5	AGAAGUUUGAAGAGAGAGAUGA&UUAUCUUUCUCUUU-CCCUUCU
PC-3p-7952_595	evm.model.fragScaff_scaffold_221_pilon.139	evm.TU.fragScaff_scaffold_221_pilon.139	EVM%20prediction%20fragScaff_scaffold_221_pilon.139	tropinone reductase homolog At5g06060 [Medicago truncatula]	GO:0005829(cytosol);GO:0016491(oxidoreductase activity);GO:0055114(oxidation-reduction process)	ko00960(Tropane, piperidine and pyridine alkaloid biosynthesis)	227	247	238	0.702194	6.5	CGAGUGGAAAGAGAAAGGUUU&UUAUCUUUCUCUUUCCCUUCU
PC-3p-7952_595	evm.model.fragScaff_scaffold_222_pilon.69	evm.TU.fragScaff_scaffold_222_pilon.69	EVM%20prediction%20fragScaff_scaffold_222_pilon.69	putative pentatricopeptide repeat-containing protein At5g52630 [Medicago truncatula]	GO:0003723(RNA binding);GO:0004519(endonuclease activity);GO:0005739(mitochondrion);GO:0008270(zinc ion binding);GO:0016554(cytidine to uridine editing);GO:0043231(intracellular membrane-bounded organelle)	NA	2009	2029	2020	0.695925	5.5	GGAUGGGGAAGAGAAAAGUAG&UUAUCUUUCUCUUUCCCUUCU
PC-3p-7952_595	evm.model.fragScaff_scaffold_226_pilon.144	evm.TU.fragScaff_scaffold_226_pilon.144	EVM%20prediction%20fragScaff_scaffold_226_pilon.144	DNAJ protein JJJ1 homolog [Medicago truncatula]	GO:0003676(nucleic acid binding);GO:0005515(protein binding);GO:0005634(nucleus);GO:0006457(protein folding);GO:0008270(zinc ion binding)	NA	684	705	695	0.667712	5.5	GGAAGGCAAAGAGGGAGUAUAA&UUAU-CUUUCUCUUUCCCUUCU
PC-3p-7952_595	evm.model.fragScaff_scaffold_232_pilon.65	evm.TU.fragScaff_scaffold_232_pilon.65	EVM%20prediction%20fragScaff_scaffold_232_pilon.65	uncharacterized protein LOC11419107 [Medicago truncatula]	GO:0003674(molecular_function);GO:0008150(biological_process)	NA	312	332	323	0.780564	6	UGUUGGGAAAGAGAAAGAUUG&UUAUCUUUCUCUUUCCCUUCU
PC-3p-7952_595	evm.model.fragScaff_scaffold_233_pilon.130	evm.TU.fragScaff_scaffold_233_pilon.130	EVM%20prediction%20fragScaff_scaffold_233_pilon.130	protein CHUP1, chloroplastic [Medicago truncatula]	GO:0009658(chloroplast organization);GO:0009707(chloroplast outer membrane)	NA	384	404	395	0.658307	5.5	AGAGGAGAAAGAGGAGGUUAA&UUAUCUUUCUCUUUCCCUUCU
PC-3p-7952_595	evm.model.fragScaff_scaffold_233_pilon.31	evm.TU.fragScaff_scaffold_233_pilon.31	EVM%20prediction%20fragScaff_scaffold_233_pilon.31	hypothetical protein MtrunA17_Chr3g0126671 [Medicago truncatula]	GO:0003674(molecular_function);GO:0005634(nucleus);GO:0005829(cytosol);GO:0008150(biological_process)	NA	848	869	860	0.683386	4.5	AGAAAGAGAAGGAGAAGGAUAG&UUAUCUUUCUCUUUC-CCUUCU
PC-3p-7952_595	evm.model.fragScaff_scaffold_236_pilon.142	evm.TU.fragScaff_scaffold_236_pilon.142	EVM%20prediction%20fragScaff_scaffold_236_pilon.142	hypothetical protein MtrunA17_Chr6g0461251 [Medicago truncatula]	NA	NA	401	422	413	0.652038	7	AGAAGGAGAAAACGAAGGAUGA&UUAUCUUUCUCUUUC-CCUUCU
PC-3p-7952_595	evm.model.fragScaff_scaffold_238_pilon.24	evm.TU.fragScaff_scaffold_238_pilon.24	EVM%20prediction%20fragScaff_scaffold_238_pilon.24	homeobox-leucine zipper protein HAT3 [Medicago truncatula]	GO:0003700(DNA binding transcription factor activity);GO:0005515(protein binding);GO:0005634(nucleus);GO:0006351(transcription, DNA-templated);GO:0006355(regulation of transcription, DNA-templated);GO:0043565(sequence-specific DNA binding)	NA	322	342	333	0.708464	7	AGAAGCGAAAGAGAAGGAAAC&UUAUCUUUCUCUUUCCCUUCU
PC-3p-7952_595	evm.model.fragScaff_scaffold_261_pilon.70	evm.TU.fragScaff_scaffold_261_pilon.70	EVM%20prediction%20fragScaff_scaffold_261_pilon.70	monodehydroascorbate reductase [Medicago sativa]	GO:0005737(cytoplasm);GO:0005777(peroxisome);GO:0005782(peroxisomal matrix);GO:0005829(cytosol);GO:0005886(plasma membrane);GO:0009507(chloroplast);GO:0016656(monodehydroascorbate reductase (NADH) activity);GO:0042744(hydrogen peroxide catabolic process);GO:0046686(response to cadmium ion);GO:0048046(apoplast);GO:0050660(flavin adenine dinucleotide binding);GO:0055114(oxidation-reduction process)	ko00053(Ascorbate and aldarate metabolism)	441	461	452	0.680251	6.5	GGAAGUGGGGGAGAAAGAUUG&UUAUCUUUCUCUUUCCCUUCU
PC-3p-7952_595	evm.model.fragScaff_scaffold_263_pilon.60	evm.TU.fragScaff_scaffold_263_pilon.60	EVM%20prediction%20fragScaff_scaffold_263_pilon.60	COP1-interacting protein 7 [Medicago truncatula]	GO:0005886(plasma membrane);GO:0006952(defense response)	NA	2756	2775	2766	0.658307	6	CAAAGGGAAA-AGGAAGAUGA&UUAUCUUUCUCUUUCCCUUCU
PC-3p-7952_595	evm.model.fragScaff_scaffold_28_pilon.26	evm.TU.fragScaff_scaffold_28_pilon.26	EVM%20prediction%20fragScaff_scaffold_28_pilon.26	unknown [Medicago truncatula]	GO:0008150(biological_process)	NA	279	300	291	0.783699	5	AGAAAGGGAAAGAGAAGGUUGA&UUAUCUUUCUCUUUCCCUU-CU
PC-3p-7952_595	evm.model.fragScaff_scaffold_2_pilon.476	evm.TU.fragScaff_scaffold_2_pilon.476	EVM%20prediction%20fragScaff_scaffold_2_pilon.476	putative F-box domain-containing protein [Medicago truncatula]	GO:0004842(ubiquitin-protein transferase activity);GO:0019005(SCF ubiquitin ligase complex);GO:0031146(SCF-dependent proteasomal ubiquitin-dependent protein catabolic process)	NA	511	532	523	0.855799	6	AGGAGGAGGAGGAGGAGGAUGA&UUAUCUUUCUCUUUC-CCUUCU
PC-3p-7952_595	evm.model.fragScaff_scaffold_60_pilon.165	evm.TU.fragScaff_scaffold_60_pilon.165	EVM%20prediction%20fragScaff_scaffold_60_pilon.165	nuclear transport factor 2A [Medicago truncatula]	GO:0005515(protein binding);GO:0005622(intracellular);GO:0005634(nucleus);GO:0005635(nuclear envelope);GO:0005730(nucleolus);GO:0005737(cytoplasm);GO:0006606(protein import into nucleus);GO:0006913(nucleocytoplasmic transport);GO:0008536(Ran GTPase binding)	ko00510(N-Glycan biosynthesis);ko04141(Protein processing in endoplasmic reticulum)	31	54	45	0.818182	7	AGAGGGGAAAGAAGAGAGGGGUAG&UUAUCUUUCUCUU---UCCCUUCU
PC-3p-7952_595	evm.model.fragScaff_scaffold_62_pilon.168	evm.TU.fragScaff_scaffold_62_pilon.168	EVM%20prediction%20fragScaff_scaffold_62_pilon.168	putative guanylate-binding protein [Medicago truncatula]	GO:0003924(GTPase activity);GO:0005525(GTP binding);GO:0005634(nucleus);GO:0005730(nucleolus);GO:0006955(immune response);GO:0009507(chloroplast)	NA	2438	2458	2449	0.683386	6.5	AGAAGGAGAAGAGUGAGAUGC&UUAUCUUUCUCUUUCCCUUCU
PC-3p-7952_595	evm.model.fragScaff_scaffold_62_pilon.195	evm.TU.fragScaff_scaffold_62_pilon.195	EVM%20prediction%20fragScaff_scaffold_62_pilon.195	probable protein phosphatase 2C 39 [Medicago truncatula]	GO:0004722(protein serine/threonine phosphatase activity);GO:0006470(protein dephosphorylation);GO:0046872(metal ion binding)	NA	246	266	257	0.652038	5.5	GGAAAGGAAAGAGCAAGAUGU&UUAUCUUUCUCUUUCCCUUCU
PC-3p-7952_595	evm.model.fragScaff_scaffold_65_pilon.217	evm.TU.fragScaff_scaffold_65_pilon.217	EVM%20prediction%20fragScaff_scaffold_65_pilon.217	uncharacterized protein LOC11429331 [Medicago truncatula]	GO:0003674(molecular_function);GO:0005634(nucleus);GO:0008150(biological_process);GO:0016021(integral component of membrane)	NA	39	59	50	0.664577	6.5	UUCAGAGAGAGAGAGAGAUGA&UUAUCUUUCUCUUUCCCUUCU
PC-3p-7952_595	evm.model.fragScaff_scaffold_67_pilon.409	evm.TU.fragScaff_scaffold_67_pilon.409	EVM%20prediction%20fragScaff_scaffold_67_pilon.409	uncharacterized protein LOC25483208 [Medicago truncatula]	GO:0003674(molecular_function);GO:0005634(nucleus);GO:0008150(biological_process)	ko00270(Cysteine and methionine metabolism)	422	442	433	0.890282	5	GGAAGGGGAAGUGAGAGAUGA&UUAUCUUUCUCUUUCCCUUCU
PC-3p-7952_595	evm.model.fragScaff_scaffold_86_pilon.77	evm.TU.fragScaff_scaffold_86_pilon.77	EVM%20prediction%20fragScaff_scaffold_86_pilon.77	hypothetical protein MTR_4g079510 [Medicago truncatula]	GO:0003674(molecular_function);GO:0005634(nucleus);GO:0008150(biological_process)	NA	1031	1051	1042	0.683386	6	AGAGGGUGAGGCGAAAGAUGA&UUAUCUUUCUCUUUCCCUUCU
PC-3p-7952_595	evm.model.fragScaff_scaffold_86_pilon.77	evm.TU.fragScaff_scaffold_86_pilon.77	EVM%20prediction%20fragScaff_scaffold_86_pilon.77	hypothetical protein MTR_4g079510 [Medicago truncatula]	GO:0003674(molecular_function);GO:0005634(nucleus);GO:0008150(biological_process)	NA	1399	1420	1411	0.749216	7	ACGAGGAGGAAGAGGAGGAUGA&UUAUCUUUCUCUUUC-CCUUCU
PC-3p-7952_595	evm.model.fragScaff_scaffold_8_pilon.119	evm.TU.fragScaff_scaffold_8_pilon.119	EVM%20prediction%20fragScaff_scaffold_8_pilon.119	AAA-ATPase ASD, mitochondrial [Medicago truncatula]	GO:0005524(ATP binding);GO:0005739(mitochondrion);GO:0005783(endoplasmic reticulum);GO:0005886(plasma membrane);GO:0009409(response to cold);GO:0009414(response to water deprivation);GO:0009651(response to salt stress);GO:0009737(response to abscisic acid);GO:0010154(fruit development);GO:0010431(seed maturation);GO:0016021(integral component of membrane);GO:0016887(ATPase activity);GO:0031966(mi…	NA	941	962	953	0.655172	4	AGAAGAAAAAAGAGAAAGAUGA&UUAUCUUUCUCUUU-CCCUUCU
PC-3p-7952_595	evm.model.fragScaff_scaffold_90_pilon.31	evm.TU.fragScaff_scaffold_90_pilon.31	EVM%20prediction%20fragScaff_scaffold_90_pilon.31	transcription initiation factor TFIID subunit 1 isoform X2 [Medicago truncatula]	GO:0003677(DNA binding);GO:0004402(histone acetyltransferase activity);GO:0005634(nucleus);GO:0005669(transcription factor TFIID complex);GO:0009294(DNA mediated transformation);GO:0017025(TBP-class protein binding);GO:0043565(sequence-specific DNA binding);GO:0045944(positive regulation of transcription by RNA polymerase II)	ko03022(Basal transcription factors)	27	47	38	0.736677	5.5	AGAUGGGAGAGAUGAAGAUGA&UUAUCUUUCUCUUUCCCUUCU
PC-3p-7952_595	evm.model.fragScaff_scaffold_92_pilon.19	evm.TU.fragScaff_scaffold_92_pilon.19	EVM%20prediction%20fragScaff_scaffold_92_pilon.19	uncharacterized protein LOC11419107 [Medicago truncatula]	GO:0003674(molecular_function);GO:0008150(biological_process)	NA	1028	1048	1039	0.780564	6	UGUUGGGAAAGAGAAAGAUUG&UUAUCUUUCUCUUUCCCUUCU
PC-3p-7952_595	evm.model.original_scaffold_1008_pilon.104	evm.TU.original_scaffold_1008_pilon.104	EVM%20prediction%20original_scaffold_1008_pilon.104	peptidyl-prolyl cis-trans isomerase FKBP62 [Medicago truncatula]	GO:0003755(peptidyl-prolyl cis-trans isomerase activity);GO:0005528(FK506 binding);GO:0005789(endoplasmic reticulum membrane);GO:0061077(chaperone-mediated protein folding)	NA	849	866	858	0.655172	6	AGAAGGGA--GAGAAAG-UGA&UUAUCUUUCUCUUUCCCUUCU
PC-3p-7952_595	evm.model.original_scaffold_375_pilon.27	evm.TU.original_scaffold_375_pilon.27	EVM%20prediction%20original_scaffold_375_pilon.27	heat shock cognate protein 80 [Cicer arietinum]	GO:0005515(protein binding);GO:0005524(ATP binding);GO:0005730(nucleolus);GO:0005737(cytoplasm);GO:0005794(Golgi apparatus);GO:0005829(cytosol);GO:0005886(plasma membrane);GO:0006457(protein folding);GO:0009408(response to heat);GO:0016020(membrane);GO:0045087(innate immune response);GO:0051082(unfolded protein binding);GO:0051131(chaperone-mediated protein complex assembly);GO:0071277(cellular r…	ko04141(Protein processing in endoplasmic reticulum);ko04626(Plant-pathogen interaction)	818	839	830	0.705329	5.5	AGAAGAAGGAAGAGGAGGGUAA&UUAUCUUUCUCUUUC-CCUUCU
PC-3p-7952_595	evm.model.original_scaffold_375_pilon.42	evm.TU.original_scaffold_375_pilon.42	EVM%20prediction%20original_scaffold_375_pilon.42	heat shock cognate protein 80 [Cicer arietinum]	GO:0005515(protein binding);GO:0005524(ATP binding);GO:0005730(nucleolus);GO:0005737(cytoplasm);GO:0005794(Golgi apparatus);GO:0005829(cytosol);GO:0005886(plasma membrane);GO:0006457(protein folding);GO:0009408(response to heat);GO:0016020(membrane);GO:0045087(innate immune response);GO:0051082(unfolded protein binding);GO:0051131(chaperone-mediated protein complex assembly);GO:0071277(cellular r…	ko04141(Protein processing in endoplasmic reticulum);ko04626(Plant-pathogen interaction)	833	854	845	0.705329	5.5	AGAAGAAGGAAGAGGAGGGUAA&UUAUCUUUCUCUUUC-CCUUCU
PC-3p-7952_595	evm.model.original_scaffold_458_pilon.47	evm.TU.original_scaffold_458_pilon.47	EVM%20prediction%20original_scaffold_458_pilon.47	global transcription factor group protein [Medicago truncatula]	GO:0003677(DNA binding);GO:0005634(nucleus);GO:0006351(transcription, DNA-templated);GO:0006355(regulation of transcription, DNA-templated);GO:0009294(DNA mediated transformation)	NA	1047	1069	1059	0.789969	6.5	GGAGAGGGAAAGAGAGAGGGUGA&UUAUC-UUUCUCUUUCCCU-UCU
PC-3p-7952_595	evm.model.original_scaffold_524_pilon.27	evm.TU.original_scaffold_524_pilon.27	EVM%20prediction%20original_scaffold_524_pilon.27	uncharacterized protein LOC25501669 [Medicago truncatula]	GO:0005886(plasma membrane)	ko00790(Folate biosynthesis)	2550	2569	2561	0.680251	6	AGAAGGGAAACAG-AAGGUGA&UUAUCUUUCUCUUUCCCUUCU
PC-3p-7952_595	evm.model.original_scaffold_553_pilon.39	evm.TU.original_scaffold_553_pilon.39	EVM%20prediction%20original_scaffold_553_pilon.39	ribosomal protein S4 (chloroplast) [Trifolium glanduliferum]	GO:0003735(structural constituent of ribosome);GO:0015935(small ribosomal subunit);GO:0019843(rRNA binding);GO:0045903(positive regulation of translational fidelity)	ko03010(Ribosome)	594	614	605	0.868339	5	AAAGGGGAAAGAGAGAGAUGG&UUAUCUUUCUCUUUCCCUUCU
PC-3p-7952_595	evm.model.original_scaffold_604_pilon.39	evm.TU.original_scaffold_604_pilon.39	EVM%20prediction%20original_scaffold_604_pilon.39	geranylgeranyl diphosphate reductase, chloroplastic [Medicago truncatula]	GO:0010189(vitamin E biosynthetic process);GO:0015995(chlorophyll biosynthetic process);GO:0033385(geranylgeranyl diphosphate metabolic process);GO:0033521(phytyl diphosphate biosynthetic process);GO:0045550(geranylgeranyl reductase activity)	ko00860(Porphyrin and chlorophyll metabolism);ko00900(Terpenoid backbone biosynthesis)	1038	1057	1049	0.752351	5	CGAAGGGGGAGA-AAAGAUGA&UUAUCUUUCUCUUUCCCUUCU
PC-3p-7952_595	evm.model.original_scaffold_624_pilon.79	evm.TU.original_scaffold_624_pilon.79	EVM%20prediction%20original_scaffold_624_pilon.79	serine/threonine-protein kinase tricorner isoform X1 [Medicago truncatula]	GO:0004674(protein serine/threonine kinase activity);GO:0005622(intracellular);GO:0018105(peptidyl-serine phosphorylation);GO:0035556(intracellular signal transduction)	NA	274	295	286	0.655172	7	UGAAGGCAAAGAAGAGGGAUGA&UUAUCUUUCU-CUUUCCCUUCU
PC-3p-7952_595	evm.model.original_scaffold_750_pilon.44	evm.TU.original_scaffold_750_pilon.44	EVM%20prediction%20original_scaffold_750_pilon.44	RNA-binding protein 39-like isoform X1 [Cicer arietinum]	GO:0003676(nucleic acid binding);GO:0005634(nucleus);GO:0006397(mRNA processing)	NA	381	402	393	0.824451	6	GGAAAGGGAGAGAGAAAGGUCU&UUAUCUUUCUCUUUCCCUU-CU
PC-3p-7952_595	evm.model.original_scaffold_758_pilon.12	evm.TU.original_scaffold_758_pilon.12	EVM%20prediction%20original_scaffold_758_pilon.12	ABC transporter F family member 3 [Medicago truncatula]	GO:0005215(transporter activity);GO:0005524(ATP binding);GO:0005737(cytoplasm);GO:0005829(cytosol);GO:0016887(ATPase activity);GO:0042742(defense response to bacterium);GO:0046686(response to cadmium ion)	NA	490	509	501	0.661442	5	AGGAGGAAGAG-GAAAGAUGA&UUAUCUUUCUCUUUCCCUUCU
PC-3p-7952_595	evm.model.original_scaffold_817_pilon.194	evm.TU.original_scaffold_817_pilon.194	EVM%20prediction%20original_scaffold_817_pilon.194	hypothetical protein TSUD_402640 [Trifolium subterraneum]	GO:0003676(nucleic acid binding);GO:0008270(zinc ion binding);GO:0015074(DNA integration)	ko00040(Pentose and glucuronate interconversions);ko00052(Galactose metabolism);ko00053(Ascorbate and aldarate metabolism);ko00520(Amino sugar and nucleotide sugar metabolism)	227	246	237	0.661442	7	AUAAGGG-AAGAGAAGGAUCU&UUAUCUUUCUCUUUCCCUUCU
PC-3p-7952_595	evm.model.original_scaffold_817_pilon.209	evm.TU.original_scaffold_817_pilon.209	EVM%20prediction%20original_scaffold_817_pilon.209	uncharacterized protein LOC11418639 [Medicago truncatula]	GO:0003674(molecular_function);GO:0005634(nucleus);GO:0008150(biological_process)	NA	1337	1355	1346	0.689655	4	UGAAGG--AAGAGAAGGAUAA&UUAUCUUUCUCUUUCCCUUCU
PC-3p-7952_595	evm.model.original_scaffold_822_pilon.27	evm.TU.original_scaffold_822_pilon.27	EVM%20prediction%20original_scaffold_822_pilon.27	activator of 90 kDa heat shock protein ATPase homolog [Medicago truncatula]	GO:0001671(ATPase activator activity);GO:0005634(nucleus);GO:0005829(cytosol);GO:0006950(response to stress);GO:0051087(chaperone binding)	NA	456	476	467	0.683386	5	GGAAGGUGAAGCGAAGGAUAA&UUAUCUUUCUCUUUCCCUUCU
PC-3p-7952_595	evm.model.original_scaffold_860_pilon.74	evm.TU.original_scaffold_860_pilon.74	EVM%20prediction%20original_scaffold_860_pilon.74	pentatricopeptide repeat-containing protein At1g66345, mitochondrial [Medicago truncatula]	GO:0003674(molecular_function);GO:0005739(mitochondrion);GO:0008150(biological_process);GO:0009451(RNA modification)	NA	806	827	818	0.705329	7	AGGAGGGAGAAGAAGAAGGUAA&UUAUCUUUCUCU-UUCCCUUCU
PC-3p-7952_595	evm.model.original_scaffold_897_pilon.122	evm.TU.original_scaffold_897_pilon.122	EVM%20prediction%20original_scaffold_897_pilon.122	UDP-glucose flavonoid 3-O-glucosyltransferase 7 [Medicago truncatula]	GO:0009813(flavonoid biosynthetic process);GO:0043231(intracellular membrane-bounded organelle);GO:0052696(flavonoid glucuronidation);GO:0080043(quercetin 3-O-glucosyltransferase activity);GO:0080044(quercetin 7-O-glucosyltransferase activity)	ko00040(Pentose and glucuronate interconversions);ko00053(Ascorbate and aldarate metabolism);ko00860(Porphyrin and chlorophyll metabolism)	758	779	770	0.749216	6	AGAAGGGAAAUGAGAACGAUGU&UUAUCUUUCUC-UUUCCCUUCU
PC-3p-7952_595	evm.model.original_scaffold_900_pilon.69	evm.TU.original_scaffold_900_pilon.69	EVM%20prediction%20original_scaffold_900_pilon.69	GLABROUS1 enhancer-binding protein-like [Medicago truncatula]	GO:0003677(DNA binding);GO:0005515(protein binding);GO:0005634(nucleus);GO:0006351(transcription, DNA-templated);GO:0006355(regulation of transcription, DNA-templated)	NA	496	517	508	0.674608	6	AGAAGGAUCCAGAGGAAGAUAA&UUAUCUUUCUCU-UUCCCUUCU
PC-3p-7952_595	evm.model.original_scaffold_926_pilon.22	evm.TU.original_scaffold_926_pilon.22	EVM%20prediction%20original_scaffold_926_pilon.22	NADH dehydrogenase [ubiquinone] 1 alpha subcomplex subunit 1 [Medicago truncatula]	GO:0003674(molecular_function);GO:0005739(mitochondrion);GO:0005747(mitochondrial respiratory chain complex I);GO:0016021(integral component of membrane);GO:0055114(oxidation-reduction process)	ko00190(Oxidative phosphorylation)	27	49	40	0.805643	5.5	GGAAGGAAGGAAGAGAGAGAUGG&UUAUCUUUCUCUUUC--CCUUCU
PC-3p-7952_595	evm.model.original_scaffold_945_pilon.35	evm.TU.original_scaffold_945_pilon.35	EVM%20prediction%20original_scaffold_945_pilon.35	DDT domain-containing protein DDR4 [Medicago truncatula]	GO:0004004(ATP-dependent RNA helicase activity);GO:0010501(RNA secondary structure unwinding)	NA	2019	2039	2030	0.664577	5.5	UGAAGAAGAAGAGGAAGAUGA&UUAUCUUUCUCUUUCCCUUCU
PC-3p-7952_595	evm.model.original_scaffold_994_pilon.171.1	evm.TU.original_scaffold_994_pilon.171	EVM%20prediction%20original_scaffold_994_pilon.171	hydroxyproline O-galactosyltransferase HPGT2 [Medicago truncatula]	GO:0000139(Golgi membrane);GO:0005794(Golgi apparatus);GO:0010405(arabinogalactan protein metabolic process);GO:0016020(membrane);GO:0016021(integral component of membrane);GO:0016758(transferase activity, transferring hexosyl groups);GO:0018258(protein O-linked glycosylation via hydroxyproline);GO:1990714(hydroxyproline O-galactosyltransferase activity)	NA	194	215	206	0.789969	7	AGGAGGAGGAGGAGGAAGAUCA&UUAUCUUUCUCUUUC-CCUUCU
PC-3p-84787_77	evm.model.fragScaff_scaffold_31_pilon.101	evm.TU.fragScaff_scaffold_31_pilon.101	EVM%20prediction%20fragScaff_scaffold_31_pilon.101	uncharacterized protein LOC25499188 [Medicago truncatula]	GO:0003674(molecular_function);GO:0005634(nucleus);GO:0008150(biological_process);GO:0009507(chloroplast)	NA	198	219	210	0.702128	7	CGAACCAAACUCGGUGUGUUUG&UAAACAUAUGGGGUU-GGUUUG
PC-3p-84787_77	evm.model.fragScaff_scaffold_33_pilon.167	evm.TU.fragScaff_scaffold_33_pilon.167	EVM%20prediction%20fragScaff_scaffold_33_pilon.167	galactinol synthase [Medicago sativa]	GO:0005634(nucleus);GO:0005737(cytoplasm);GO:0006012(galactose metabolic process);GO:0006979(response to oxidative stress);GO:0009409(response to cold);GO:0009414(response to water deprivation);GO:0009651(response to salt stress);GO:0009737(response to abscisic acid);GO:0016051(carbohydrate biosynthetic process);GO:0016757(transferase activity, transferring glycosyl groups);GO:0016758(transferase…	ko00052(Galactose metabolism)	766	786	777	0.683891	4.5	UAAGCCAAUUCCAAAUGUUUA&UAAACAUAUGGGGUUGGUUUG
PC-3p-84787_77	evm.model.fragScaff_scaffold_9_pilon.173	evm.TU.fragScaff_scaffold_9_pilon.173	EVM%20prediction%20fragScaff_scaffold_9_pilon.173	lipase/lipooxygenase, PLAT/LH2 family protein, putative [Medicago truncatula]	GO:0003674(molecular_function);GO:0008150(biological_process);GO:0009507(chloroplast)	NA	808	828	819	0.662614	6.5	GGGACCGAUCCUAUAAGUUUG&UAAACAUAUGGGGUUGGUUUG
PC-3p-84787_77	evm.model.original_scaffold_814_pilon.107	evm.TU.original_scaffold_814_pilon.107	EVM%20prediction%20original_scaffold_814_pilon.107	putative PWWP domain, CID domain-containing protein [Medicago truncatula]	GO:0003674(molecular_function);GO:0005634(nucleus)	NA	709	730	721	0.674772	6.5	CGGGUCCAACCCUUUAUGUUUC&UAAACAUAUGGGGUUGG-UUUG
PC-3p-88389_73	evm.model.fragScaff_scaffold_252_pilon.76	evm.TU.fragScaff_scaffold_252_pilon.76	EVM%20prediction%20fragScaff_scaffold_252_pilon.76	fructokinase-like 2, chloroplastic [Medicago truncatula]	GO:0005737(cytoplasm);GO:0009295(nucleoid);GO:0009658(chloroplast organization);GO:0009662(etioplast organization);GO:0016301(kinase activity);GO:0042644(chloroplast nucleoid);GO:0042793(plastid transcription)	ko00051(Fructose and mannose metabolism);ko00500(Starch and sucrose metabolism);ko00520(Amino sugar and nucleotide sugar metabolism)	1191	1214	1205	0.764865	7	CGUCACAUGAGAUCCACGACAUUG&AAAUUUGGUGGAUCUCAUGUGAAU
PC-3p-88389_73	evm.model.original_scaffold_774_pilon.77	evm.TU.original_scaffold_774_pilon.77	EVM%20prediction%20original_scaffold_774_pilon.77	glucose-1-phosphate adenylyltransferase large subunit 3, chloroplastic/amyloplastic [Medicago truncatula]	GO:0005524(ATP binding);GO:0005978(glycogen biosynthetic process);GO:0008878(glucose-1-phosphate adenylyltransferase activity);GO:0009507(chloroplast);GO:0009570(chloroplast stroma);GO:0009941(chloroplast envelope);GO:0019252(starch biosynthetic process)	ko00500(Starch and sucrose metabolism);ko00520(Amino sugar and nucleotide sugar metabolism)	1404	1428	1418	0.656757	7	UCUCAC-UGAGCAUCCAUCCAAGUUU&AAAUUUGG-UGGAU-CUCAUGUGAAU
PC-5p-109572_58	evm.model.fragScaff_scaffold_2_pilon.110	evm.TU.fragScaff_scaffold_2_pilon.110	EVM%20prediction%20fragScaff_scaffold_2_pilon.110	Nod factor-binding lectin-nucleotide phosphohydrolase [Medicago truncatula]	GO:0005886(plasma membrane);GO:0009877(nodulation);GO:0017110(nucleoside-diphosphatase activity);GO:0043273(CTPase activity)	ko00230(Purine metabolism);ko00240(Pyrimidine metabolism)	531	551	542	0.759312	7	GACUUGGGGCAACGGCAGGUU&UCCCUGUCGUUGUCAAAAGUU
PC-5p-109572_58	evm.model.original_scaffold_656_pilon.96.2	evm.TU.original_scaffold_656_pilon.96	EVM%20prediction%20original_scaffold_656_pilon.96	UDP-glucuronic acid decarboxylase 6 [Medicago truncatula]	GO:0003824(catalytic activity);GO:0005829(cytosol);GO:0005886(plasma membrane);GO:0009225(nucleotide-sugar metabolic process);GO:0033320(UDP-D-xylose biosynthetic process);GO:0042732(D-xylose metabolic process);GO:0048040(UDP-glucuronate decarboxylase activity);GO:0070403(NAD+ binding)	ko00520(Amino sugar and nucleotide sugar metabolism)	440	459	450	0.664756	7	GGUCUUUG-CAAUGGCAGGGA&UCCCUGUCGUUGUCAAAAGUU
PC-5p-109572_58	evm.model.original_scaffold_688_pilon.61	evm.TU.original_scaffold_688_pilon.61	EVM%20prediction%20original_scaffold_688_pilon.61	TIR [Medicago truncatula]	GO:0006952(defense response);GO:0007165(signal transduction);GO:0043531(ADP binding)	NA	3150	3171	3162	0.670487	6	AACAUUAUGAUGACGACGGGGU&UCCCUGUCGUUGUCAAAA-GUU
PC-5p-110106_58	evm.model.fragScaff_scaffold_232_pilon.62	evm.TU.fragScaff_scaffold_232_pilon.62	EVM%20prediction%20fragScaff_scaffold_232_pilon.62	NAC transcription factor [Medicago sativa]	GO:0003677(DNA binding);GO:0003700(DNA binding transcription factor activity);GO:0005634(nucleus);GO:0006351(transcription, DNA-templated);GO:0006355(regulation of transcription, DNA-templated);GO:0007275(multicellular organism development);GO:0009793(embryo development ending in seed dormancy);GO:0009825(multidimensional cell growth);GO:0009835(fruit ripening);GO:0009908(flower development);GO:0…	ko03013(RNA transport);ko03015(mRNA surveillance pathway);ko03018(RNA degradation)	515	535	526	0.66416	6	UAUAGGUUAAUUGGAUCAAGA&ACUUGAUCCGGUUGACCUGCU
PC-5p-110106_58	evm.model.fragScaff_scaffold_92_pilon.24	evm.TU.fragScaff_scaffold_92_pilon.24	EVM%20prediction%20fragScaff_scaffold_92_pilon.24	NAC transcription factor [Medicago sativa]	GO:0003677(DNA binding);GO:0003700(DNA binding transcription factor activity);GO:0005634(nucleus);GO:0006351(transcription, DNA-templated);GO:0006355(regulation of transcription, DNA-templated);GO:0007275(multicellular organism development);GO:0009793(embryo development ending in seed dormancy);GO:0009825(multidimensional cell growth);GO:0009835(fruit ripening);GO:0009908(flower development);GO:0…	ko03013(RNA transport);ko03015(mRNA surveillance pathway);ko03018(RNA degradation)	515	535	526	0.66416	6	UAUAGGUUAAUUGGAUCAAGA&ACUUGAUCCGGUUGACCUGCU
PC-5p-123393_52	evm.model.fragScaff_scaffold_196_pilon.21	evm.TU.fragScaff_scaffold_196_pilon.21	EVM%20prediction%20fragScaff_scaffold_196_pilon.21	sucrose-phosphatase 1 [Medicago truncatula]	GO:0000287(magnesium ion binding);GO:0005634(nucleus);GO:0005737(cytoplasm);GO:0005829(cytosol);GO:0005986(sucrose biosynthetic process);GO:0009506(plasmodesma);GO:0016757(transferase activity, transferring glycosyl groups);GO:0046686(response to cadmium ion);GO:0050307(sucrose-phosphate phosphatase activity)	ko00500(Starch and sucrose metabolism)	692	718	709	0.700251	7	AUUUGCUUAAAAAAUUUGAGACCGAGG&CUUCGGUCUCAAAU---GUAAGCAACU
PC-5p-123393_52	evm.model.original_scaffold_817_pilon.17	evm.TU.original_scaffold_817_pilon.17	EVM%20prediction%20original_scaffold_817_pilon.17	ribulose bisphosphate carboxylase small chain 3A, chloroplastic-like [Medicago truncatula]	GO:0005515(protein binding)	ko00630(Glyoxylate and dicarboxylate metabolism);ko00710(Carbon fixation in photosynthetic organisms)	160	184	175	0.681704	6.5	CCUUGCUUGGAAUUUGAGACCGAGA&CUUCGGUCUCAAAU-GUAAGCAACU
PC-5p-131552_48	evm.model.fragScaff_scaffold_103_pilon.29	evm.TU.fragScaff_scaffold_103_pilon.29	EVM%20prediction%20fragScaff_scaffold_103_pilon.29	40S ribosomal protein S5 [Medicago truncatula]	GO:0000028(ribosomal small subunit assembly);GO:0003729(mRNA binding);GO:0003735(structural constituent of ribosome);GO:0006412(translation);GO:0019843(rRNA binding);GO:0022627(cytosolic small ribosomal subunit)	ko03010(Ribosome)	518	541	532	0.7	7	GAUGCAACCAGAAUUGGAUCUGCU&AGUAGAAUCAAUUCUGGAGGCAUA
PC-5p-136428_46	evm.model.fragScaff_scaffold_33_pilon.86	evm.TU.fragScaff_scaffold_33_pilon.86	EVM%20prediction%20fragScaff_scaffold_33_pilon.86	putative phospholipase D [Medicago truncatula]	GO:0004630(phospholipase D activity);GO:0005737(cytoplasm);GO:0006654(phosphatidic acid biosynthetic process);GO:0008610(lipid biosynthetic process);GO:0016036(cellular response to phosphate starvation);GO:0016042(lipid catabolic process);GO:0031410(cytoplasmic vesicle);GO:0035091(phosphatidylinositol binding);GO:0048017(inositol lipid-mediated signaling);GO:0048364(root development);GO:0070290(N…	ko00564(Glycerophospholipid metabolism);ko00565(Ether lipid metabolism);ko04144(Endocytosis)	2766	2787	2777	0.658896	5	AGUUGAUGAUAAUUGAUGACCG&CGGUC-UCAAUUAUAAGCAACU
PC-5p-136428_46	evm.model.original_scaffold_622_pilon.70	evm.TU.original_scaffold_622_pilon.70	EVM%20prediction%20original_scaffold_622_pilon.70	stem-specific protein TSJT1 [Medicago truncatula]	GO:0004066(asparagine synthase (glutamine-hydrolyzing) activity);GO:0005829(cytosol);GO:0006529(asparagine biosynthetic process);GO:0006541(glutamine metabolic process);GO:0042803(protein homodimerization activity)	NA	309	328	319	0.680982	5	AGUU-CUUAUGAUUGAGGCUU&CGGUCUCAAUUAUAAGCAACU
PC-5p-144078_43	evm.model.original_scaffold_716_pilon.21	evm.TU.original_scaffold_716_pilon.21	EVM%20prediction%20original_scaffold_716_pilon.21	uncharacterized protein LOC11423568 [Medicago truncatula]	GO:0005634(nucleus);GO:0008150(biological_process);GO:0009506(plasmodesma)	NA	3603	3628	3619	0.661137	6.5	GGGGAUGCUGUGUUUGAGAGGGUGUU&AACACCCUCUCUAAUAC-UCA-CUCU
PC-5p-156380_40	evm.model.original_scaffold_299_pilon.91	evm.TU.original_scaffold_299_pilon.91	EVM%20prediction%20original_scaffold_299_pilon.91	NB-ARC domain disease resistance protein [Medicago truncatula]	GO:0005515(protein binding);GO:0005524(ATP binding);GO:0005576(extracellular region);GO:0006952(defense response);GO:0043531(ADP binding)	NA	1167	1191	1182	0.776156	6	GUGGGGGAGUGCCUCUUGCAGUAUU&AAUACUGUAAG-GGCACUCUUUAGC
PC-5p-156380_40	evm.model.original_scaffold_519_pilon.125	evm.TU.original_scaffold_519_pilon.125	EVM%20prediction%20original_scaffold_519_pilon.125	unknown [Medicago truncatula]	NA	NA	649	663	654	0.656934	1.5	GCUAGGGAGUGCCCA&AAUACUGUAAGGGCA
PC-5p-156380_40	evm.model.original_scaffold_673_pilon.249	evm.TU.original_scaffold_673_pilon.249	EVM%20prediction%20original_scaffold_673_pilon.249	splicing factor 3B subunit 1 [Medicago truncatula]	GO:0000245(spliceosomal complex assembly);GO:0003729(mRNA binding);GO:0005686(U2 snRNP);GO:0005689(U12-type spliceosomal complex);GO:0071004(U2-type prespliceosome);GO:0071013(catalytic step 2 spliceosome)	ko03040(Spliceosome)	2011	2037	2028	0.686131	7	GCUGAGGCUGCUGCUCCUUACGGUAUU&AAUACUGUAAGG-GCA-C-UCUUUAGC
PC-5p-169979_36	evm.model.fragScaff_scaffold_220_pilon.21	evm.TU.fragScaff_scaffold_220_pilon.21	EVM%20prediction%20fragScaff_scaffold_220_pilon.21	uncharacterized protein LOC25484619 [Medicago truncatula]	GO:0003674(molecular_function);GO:0008150(biological_process);GO:0009507(chloroplast);GO:0009535(chloroplast thylakoid membrane);GO:0016021(integral component of membrane)	ko03018(RNA degradation)	398	418	409	0.683735	5	ACGCA-GCAUUCGACCUUUCAA&UUGAAAGGUC-AAUGUAUGUGG
PC-5p-176256_35	evm.model.original_scaffold_511_pilon.75	evm.TU.original_scaffold_511_pilon.75	EVM%20prediction%20original_scaffold_511_pilon.75	Pre-mRNA splicing factor [Medicago truncatula]	GO:0000166(nucleotide binding);GO:0000398(mRNA splicing, via spliceosome);GO:0005634(nucleus);GO:0071013(catalytic step 2 spliceosome);GO:0080008(Cul4-RING E3 ubiquitin ligase complex)	ko03040(Spliceosome)	796	819	810	0.65051	5	CGUAUGCGUUGACUUGGUCAAAAU&AUUUUGACCAAUUCUACGCUGACG
PC-5p-177772_34	evm.model.fragScaff_scaffold_145_pilon.41	evm.TU.fragScaff_scaffold_145_pilon.41	EVM%20prediction%20fragScaff_scaffold_145_pilon.41	oxalate--CoA ligase [Medicago truncatula]	GO:0005524(ATP binding);GO:0005737(cytoplasm);GO:0005739(mitochondrion);GO:0005829(cytosol);GO:0009506(plasmodesma);GO:0009507(chloroplast);GO:0009570(chloroplast stroma);GO:0009735(response to cytokinin);GO:0010030(positive regulation of seed germination);GO:0010214(seed coat development);GO:0016208(AMP binding);GO:0033611(oxalate catabolic process);GO:0046686(response to cadmium ion);GO:0048046…	ko00630(Glyoxylate and dicarboxylate metabolism)	1066	1090	1082	0.65415	7	GUUUAGAGGAAGCGUUC-GGGGCACC&AGUGCCCCCGGACGCU--CUUUAAGC
PC-5p-19855_290	evm.model.fragScaff_scaffold_180_pilon.148	evm.TU.fragScaff_scaffold_180_pilon.148	EVM%20prediction%20fragScaff_scaffold_180_pilon.148	myosin-17 [Medicago truncatula]	GO:0003774(motor activity);GO:0009506(plasmodesma);GO:0009791(post-embryonic development);GO:0009826(unidimensional cell growth);GO:0010090(trichome morphogenesis);GO:0010091(trichome branching);GO:0010154(fruit development);GO:0016459(myosin complex);GO:0030048(actin filament-based movement);GO:0035619(root hair tip);GO:0048467(gynoecium development);GO:0048767(root hair elongation);GO:0048768(r…	NA	763	782	773	0.657074	7	GGGGC-AGCCAUACGAACUUA&UGAGUCAGUAUGGCUUGCCCG
PC-5p-19855_290	evm.model.fragScaff_scaffold_274_pilon.153	evm.TU.fragScaff_scaffold_274_pilon.153	EVM%20prediction%20fragScaff_scaffold_274_pilon.153	cytochrome P450 family monooxygenase [Medicago truncatula]	GO:0009507(chloroplast);GO:0009941(chloroplast envelope);GO:0009974(zeinoxanthin epsilon hydroxylase activity);GO:0016117(carotenoid biosynthetic process);GO:0019825(oxygen binding)	ko00906(Carotenoid biosynthesis)	154	175	166	0.681055	6.5	UGGGUAAGUCCAGAUUGGCUCA&UGAGUCAGUAUGG-CUUGCCCG
PC-5p-231524_25	evm.model.fragScaff_scaffold_129_pilon.73	evm.TU.fragScaff_scaffold_129_pilon.73	EVM%20prediction%20fragScaff_scaffold_129_pilon.73	sm-like protein LSM6A [Medicago truncatula]	GO:0000398(mRNA splicing, via spliceosome);GO:0000932(P-body);GO:0003723(RNA binding);GO:0005688(U6 snRNP);GO:0005730(nucleolus);GO:0005732(small nucleolar ribonucleoprotein complex);GO:0030490(maturation of SSU-rRNA);GO:0046540(U4/U6 x U5 tri-snRNP complex)	ko03040(Spliceosome);ko03018(RNA degradation)	484	507	498	0.772586	7	CUCUAGCAGAAGGGGCUUAAACAG&AUGUUUAAUUCCUUUCUGUUAGUU
PC-5p-231524_25	evm.model.fragScaff_scaffold_46_pilon.25	evm.TU.fragScaff_scaffold_46_pilon.25	EVM%20prediction%20fragScaff_scaffold_46_pilon.25	beta-glucosidase 40 [Medicago truncatula]	GO:0004553(hydrolase activity, hydrolyzing O-glycosyl compounds);GO:0005576(extracellular region);GO:0005975(carbohydrate metabolic process);GO:0008422(beta-glucosidase activity);GO:0009507(chloroplast);GO:0048046(apoplast);GO:0102483(scopolin beta-glucosidase activity);GO:1901657(glycosyl compound metabolic process)	ko00500(Starch and sucrose metabolism);ko00460(Cyanoamino acid metabolism);ko00940(Phenylpropanoid biosynthesis)	685	707	698	0.744548	7	UACUGGC-GAAAGGAAUUGAACCU&AUGUUUAAUUCCUUUCUGUUAGUU
PC-5p-231524_25	evm.model.original_scaffold_812_pilon.51	evm.TU.original_scaffold_812_pilon.51	EVM%20prediction%20original_scaffold_812_pilon.51	uncharacterized protein LOC11424480 [Medicago truncatula]	GO:0005509(calcium ion binding)	NA	888	911	902	0.70405	5	GGCUAAUGAAAAGGAGUUAAACAG&AUGUUUAAUUCCUUUCUGUUAGUU
PC-5p-24733_242	evm.model.fragScaff_scaffold_35_pilon.413	evm.TU.fragScaff_scaffold_35_pilon.413	EVM%20prediction%20fragScaff_scaffold_35_pilon.413	protein CROWDED NUCLEI 1 isoform X1 [Medicago truncatula]	GO:0005634(nucleus);GO:0005652(nuclear lamina);GO:0005829(cytosol);GO:0006997(nucleus organization);GO:0034399(nuclear periphery)	ko00270(Cysteine and methionine metabolism);ko00280(Valine, leucine and isoleucine degradation);ko00290(Valine, leucine and isoleucine biosynthesis);ko00770(Pantothenate and CoA biosynthesis)	652	674	666	0.701799	6.5	CUUGGGUGUUGAGAA-AGAGUGUG&AACACUCUCUUUUCAACACUCACU
PC-5p-31423_197	evm.model.fragScaff_scaffold_252_pilon.126.1	evm.TU.fragScaff_scaffold_252_pilon.126	EVM%20prediction%20fragScaff_scaffold_252_pilon.126	eukaryotic translation initiation factor 5B [Medicago truncatula]	GO:0003682(chromatin binding);GO:0005515(protein binding);GO:0005634(nucleus);GO:0005829(cytosol);GO:0006338(chromatin remodeling);GO:0009651(response to salt stress);GO:0042393(histone binding);GO:0045892(negative regulation of transcription, DNA-templated);GO:2000779(regulation of double-strand break repair)	NA	445	465	456	0.821429	3	GACGGGGCUGAUGAAGUAAAA&UUUUAUUUCAUCACUCCCGUU
PC-5p-31423_197	evm.model.fragScaff_scaffold_258_pilon.98	evm.TU.fragScaff_scaffold_258_pilon.98	EVM%20prediction%20fragScaff_scaffold_258_pilon.98	mitogen-activated protein kinase kinase kinase 3 [Medicago truncatula]	GO:0005737(cytoplasm)	NA	119	138	129	0.772727	6	GCCGGG-GUGGUGGAGUAAAA&UUUUAUUUCAUCACUCCCGUU
PC-5p-31423_197	evm.model.fragScaff_scaffold_29_pilon.67	evm.TU.fragScaff_scaffold_29_pilon.67	EVM%20prediction%20fragScaff_scaffold_29_pilon.67	PREDICTED: uncharacterized protein LOC108330137 [Vigna angularis]	GO:0005634(nucleus);GO:0006952(defense response);GO:0007165(signal transduction);GO:0043531(ADP binding)	NA	276	294	285	0.733766	3.5	GACGGGA--GAUGAAAUAGAA&UUUUAUUUCAUCACUCCCGUU
PC-5p-31423_197	evm.model.fragScaff_scaffold_61_pilon.206	evm.TU.fragScaff_scaffold_61_pilon.206	EVM%20prediction%20fragScaff_scaffold_61_pilon.206	Protein DEK [Cajanus cajan]	NA	NA	220	240	231	0.821429	3	GACGGGGCUGAUGAAGUAAAA&UUUUAUUUCAUCACUCCCGUU
PC-5p-31423_197	evm.model.fragScaff_scaffold_61_pilon.99	evm.TU.fragScaff_scaffold_61_pilon.99	EVM%20prediction%20fragScaff_scaffold_61_pilon.99	uridine kinase-like protein 4 [Medicago truncatula]	GO:0004849(uridine kinase activity);GO:0005829(cytosol);GO:0006206(pyrimidine nucleobase metabolic process);GO:0043097(pyrimidine nucleoside salvage)	ko00240(Pyrimidine metabolism)	903	925	915	0.694805	7	UUCGGGAGUUGAUGAAUAUGAAG&UUUUAU-UUCAUCA-CUCCCGUU
PC-5p-31423_197	evm.model.fragScaff_scaffold_72_pilon.58	evm.TU.fragScaff_scaffold_72_pilon.58	EVM%20prediction%20fragScaff_scaffold_72_pilon.58	sulfate transporter 1.3 [Medicago truncatula]	GO:0005887(integral component of plasma membrane);GO:0015116(sulfate transmembrane transporter activity)	NA	2247	2269	2260	0.698052	5.5	AAUGUGAGAGUGAUGAAAUGGAC&UUUUAUUUCAUCACUC-C-CGUU
PC-5p-31423_197	evm.model.fragScaff_scaffold_88_pilon.137	evm.TU.fragScaff_scaffold_88_pilon.137	EVM%20prediction%20fragScaff_scaffold_88_pilon.137	protein SDA1 homolog [Medicago truncatula]	GO:0000055(ribosomal large subunit export from nucleus);GO:0005634(nucleus);GO:0042273(ribosomal large subunit biogenesis)	NA	1874	1894	1885	0.701299	6	GACGAGGGUGAUGAUGUAGAA&UUUUAUUUCAUCACUCCCGUU
PC-5p-31423_197	evm.model.original_scaffold_478_pilon.80	evm.TU.original_scaffold_478_pilon.80	EVM%20prediction%20original_scaffold_478_pilon.80	low-temperature-induced 65 kDa protein isoform X4 [Medicago truncatula]	GO:0009631(cold acclimation)	NA	1004	1024	1015	0.681818	4	GAAGGAAGUGAUGAAAUAAAA&UUUUAUUUCAUCACUCCCGUU
PC-5p-365319_15	evm.model.original_scaffold_615_pilon.19	evm.TU.original_scaffold_615_pilon.19	EVM%20prediction%20original_scaffold_615_pilon.19	probable sodium/metabolite cotransporter BASS4, chloroplastic [Medicago truncatula]	GO:0009507(chloroplast);GO:0009941(chloroplast envelope)	NA	390	409	400	0.661972	6.5	UGCU-AGGGGCAAUGUCUUAC&AAAAGACAUUGCUCCUCAGAC
PC-5p-412133_13	evm.model.fragScaff_scaffold_151_pilon.133	evm.TU.fragScaff_scaffold_151_pilon.133	EVM%20prediction%20fragScaff_scaffold_151_pilon.133	uncharacterized TPR repeat-containing protein At1g05150 [Medicago truncatula]	GO:0005509(calcium ion binding);GO:0005634(nucleus);GO:0005768(endosome);GO:0005794(Golgi apparatus);GO:0005802(trans-Golgi network);GO:0005886(plasma membrane);GO:0008150(biological_process);GO:0009506(plasmodesma);GO:0016757(transferase activity, transferring glycosyl groups)	NA	547	571	562	0.654846	7	CACCAGAUCGGAGAAAGUGCGUCGA&UCAACGCACUCUCUUUGAUC-GGUU
PC-5p-5946_741	evm.model.fragScaff_scaffold_207_pilon.399	evm.TU.fragScaff_scaffold_207_pilon.399	EVM%20prediction%20fragScaff_scaffold_207_pilon.399	pentatricopeptide repeat-containing protein At1g74750 [Medicago truncatula]	GO:0003723(RNA binding);GO:0009507(chloroplast)	NA	2702	2722	2713	0.771831	5	ACAGUCGGUACAUGAACUGUU&UUUAGUUCAUGUACCGCCUGU
PC-5p-5946_741	evm.model.fragScaff_scaffold_32_pilon.18.1	evm.TU.fragScaff_scaffold_32_pilon.18	EVM%20prediction%20fragScaff_scaffold_32_pilon.18	UDP-glucuronic acid decarboxylase 6 [Medicago truncatula]	GO:0003824(catalytic activity);GO:0005829(cytosol);GO:0005886(plasma membrane);GO:0009225(nucleotide-sugar metabolic process);GO:0033320(UDP-D-xylose biosynthetic process);GO:0042732(D-xylose metabolic process);GO:0048040(UDP-glucuronate decarboxylase activity);GO:0070403(NAD+ binding)	ko00520(Amino sugar and nucleotide sugar metabolism)	899	917	908	0.664789	6	ACAGGCA--GCAUGGACUAGA&UUUAGUUCAUGUACCGCCUGU
PC-5p-60_85171	evm.model.fragScaff_scaffold_180_pilon.316	evm.TU.fragScaff_scaffold_180_pilon.316	EVM%20prediction%20fragScaff_scaffold_180_pilon.316	histidine--tRNA ligase, chloroplastic/mitochondrial [Medicago truncatula]	GO:0004821(histidine-tRNA ligase activity);GO:0005737(cytoplasm);GO:0006427(histidyl-tRNA aminoacylation)	ko00970(Aminoacyl-tRNA biosynthesis)	610	630	621	0.666667	7	AGCAGGAGAGGAGAUUAAGGA&UCUUUAAUCUCCGAUCCCAAA
PC-5p-60_85171	evm.model.fragScaff_scaffold_215_pilon.78	evm.TU.fragScaff_scaffold_215_pilon.78	EVM%20prediction%20fragScaff_scaffold_215_pilon.78	hypothetical protein MTR_5g080040 [Medicago truncatula]	NA	NA	6	26	17	0.72619	4.5	UAUGAGAUUGGAGAUUGAAGA&UCUUUAAUCUCCGAUCCCAAA
PC-5p-60_85171	evm.model.fragScaff_scaffold_9_pilon.153	evm.TU.fragScaff_scaffold_9_pilon.153	EVM%20prediction%20fragScaff_scaffold_9_pilon.153	uncharacterized protein LOC11426577 [Medicago truncatula]	GO:0005509(calcium ion binding);GO:0005794(Golgi apparatus);GO:0006004(fucose metabolic process);GO:0016021(integral component of membrane);GO:0016757(transferase activity, transferring glycosyl groups);GO:0042175(nuclear outer membrane-endoplasmic reticulum membrane network)	NA	972	992	983	0.761905	7	UUUGGGAUCGGAGACUAAUUU&UCUUUAAUCUCCGAUCCCAAA
aly-miR172b-5p_L-1R+1_1ss7CG	evm.model.fragScaff_scaffold_137_pilon.152	evm.TU.fragScaff_scaffold_137_pilon.152	EVM%20prediction%20fragScaff_scaffold_137_pilon.152	putative E3 ubiquitin-protein ligase UBR7 [Medicago truncatula]	GO:0005634(nucleus);GO:0005737(cytoplasm);GO:0008270(zinc ion binding)	NA	854	874	865	0.657303	5.5	GUGUGAACAUUGUUGCUGCUU&CAGCAGCAUCAAGAUUCACAU
aly-miR172b-5p_L-1R+1_1ss7CG	evm.model.fragScaff_scaffold_167_pilon.139	evm.TU.fragScaff_scaffold_167_pilon.139	EVM%20prediction%20fragScaff_scaffold_167_pilon.139	trigger factor-like protein TIG, Chloroplastic [Medicago truncatula]	GO:0003755(peptidyl-prolyl cis-trans isomerase activity);GO:0006457(protein folding);GO:0009507(chloroplast);GO:0009570(chloroplast stroma);GO:0009941(chloroplast envelope);GO:0015031(protein transport)	NA	633	653	644	0.679775	6	AUGUGAUUGUUGAUGUUGCAC&CAGCAGCAUCAAGAUUCACAU
aly-miR172b-5p_L-1R+1_1ss7CG	evm.model.fragScaff_scaffold_176_pilon.9.1	evm.TU.fragScaff_scaffold_176_pilon.9	EVM%20prediction%20fragScaff_scaffold_176_pilon.9	myosin-2 isoform X1 [Medicago truncatula]	GO:0003774(motor activity);GO:0005737(cytoplasm);GO:0005886(plasma membrane);GO:0016459(myosin complex);GO:0030048(actin filament-based movement)	NA	3086	3106	3097	0.783708	5.5	AAGUGAGUCUUGCUGCUGCUA&CAGCAGCAUCAAGAUUCACAU
aly-miR172b-5p_L-1R+1_1ss7CG	evm.model.fragScaff_scaffold_1_pilon.42	evm.TU.fragScaff_scaffold_1_pilon.42	EVM%20prediction%20fragScaff_scaffold_1_pilon.42	uncharacterized protein LOC25481871 [Medicago truncatula]	GO:0003674(molecular_function);GO:0005634(nucleus);GO:0008150(biological_process)	NA	348	368	359	0.699438	7	AUUUGAUGCUUGGUGUUGCUG&CAGCAGCAUCAAGAUUCACAU
aly-miR172b-5p_L-1R+1_1ss7CG	evm.model.fragScaff_scaffold_230_pilon.22	evm.TU.fragScaff_scaffold_230_pilon.22	EVM%20prediction%20fragScaff_scaffold_230_pilon.22	uncharacterized protein LOC11421942 [Medicago truncatula]	GO:0003674(molecular_function);GO:0005783(endoplasmic reticulum);GO:0016021(integral component of membrane);GO:0034599(cellular response to oxidative stress);GO:0071470(cellular response to osmotic stress)	NA	691	711	702	0.66573	6.5	UUAUGUUUUUUGGUGCUGCUG&CAGCAGCAUCAAGAUUCACAU
aly-miR172b-5p_L-1R+1_1ss7CG	evm.model.fragScaff_scaffold_24_pilon.38	evm.TU.fragScaff_scaffold_24_pilon.38	EVM%20prediction%20fragScaff_scaffold_24_pilon.38	proton pump interactor, putative [Medicago truncatula]	GO:0003729(mRNA binding);GO:0005515(protein binding);GO:0005737(cytoplasm);GO:0005783(endoplasmic reticulum);GO:0005789(endoplasmic reticulum membrane);GO:0005829(cytosol);GO:0005886(plasma membrane);GO:0009506(plasmodesma);GO:0010155(regulation of proton transport);GO:0016021(integral component of membrane)	NA	2018	2038	2029	0.730337	4.5	UUGCUAGUCUUGAUGCUGUUG&CAGCAGCAUCAAGAUUCACAU
aly-miR172b-5p_L-1R+1_1ss7CG	evm.model.fragScaff_scaffold_51_pilon.19	evm.TU.fragScaff_scaffold_51_pilon.19	EVM%20prediction%20fragScaff_scaffold_51_pilon.19	S-adenosylmethionine synthase [Medicago truncatula]	GO:0004478(methionine adenosyltransferase activity);GO:0005829(cytosol)	ko00270(Cysteine and methionine metabolism)	426	446	437	0.660112	7	AUGUUGGUCUUGAUGCUGACA&CAGCAGCAUCAAGAUUCACAU
aly-miR172b-5p_L-1R+1_1ss7CG	evm.model.fragScaff_scaffold_65_pilon.285	evm.TU.fragScaff_scaffold_65_pilon.285	EVM%20prediction%20fragScaff_scaffold_65_pilon.285	ATP-dependent Clp protease proteolytic subunit 5, chloroplastic [Medicago truncatula]	GO:0004252(serine-type endopeptidase activity);GO:0006508(proteolysis);GO:0009507(chloroplast);GO:0009532(plastid stroma);GO:0009534(chloroplast thylakoid);GO:0009570(chloroplast stroma);GO:0009579(thylakoid);GO:0009840(chloroplastic endopeptidase Clp complex);GO:0009941(chloroplast envelope)	NA	551	571	562	0.674157	7	UCCUUUAUCUUGAUGCUGUUG&CAGCAGCAUCAAGAUUCACAU
aly-miR172b-5p_L-1R+1_1ss7CG	evm.model.fragScaff_scaffold_83_pilon.9	evm.TU.fragScaff_scaffold_83_pilon.9	EVM%20prediction%20fragScaff_scaffold_83_pilon.9	uncharacterized protein LOC25498981 [Medicago truncatula]	GO:0006457(protein folding);GO:0009507(chloroplast);GO:0016021(integral component of membrane)	NA	484	504	495	0.671348	7	GCAAGGAUUUAGAUGCUGCUG&CAGCAGCAUCAAGAUUCACAU
aly-miR172b-5p_L-1R+1_1ss7CG	evm.model.fragScaff_scaffold_85_pilon.41	evm.TU.fragScaff_scaffold_85_pilon.41	EVM%20prediction%20fragScaff_scaffold_85_pilon.41	IQ domain-containing protein IQM1 [Medicago truncatula]	GO:0005516(calmodulin binding);GO:0005634(nucleus);GO:0005737(cytoplasm)	ko00500(Starch and sucrose metabolism)	617	636	627	0.772472	5.5	UUGUGAG-CUUGAUGCUGCAG&CAGCAGCAUCAAGAUUCACAU
aly-miR172b-5p_L-1R+1_1ss7CG	evm.model.original_scaffold_447_pilon.4	evm.TU.original_scaffold_447_pilon.4	EVM%20prediction%20original_scaffold_447_pilon.4	uncharacterized protein LOC11421942 [Medicago truncatula]	GO:0003674(molecular_function);GO:0005783(endoplasmic reticulum);GO:0016021(integral component of membrane);GO:0034599(cellular response to oxidative stress);GO:0071470(cellular response to osmotic stress)	NA	691	711	702	0.66573	6.5	UUAUGUUUUUUGGUGCUGCUG&CAGCAGCAUCAAGAUUCACAU
aly-miR172b-5p_L-1R+1_1ss7CG	evm.model.original_scaffold_614_pilon.84	evm.TU.original_scaffold_614_pilon.84	EVM%20prediction%20original_scaffold_614_pilon.84	chlorophyll a-b binding protein CP26, chloroplastic [Medicago truncatula]	GO:0009416(response to light stimulus);GO:0009535(chloroplast thylakoid membrane);GO:0009768(photosynthesis, light harvesting in photosystem I);GO:0009941(chloroplast envelope);GO:0010287(plastoglobule);GO:0016168(chlorophyll binding);GO:0031409(pigment binding)	ko00196(Photosynthesis - antenna proteins)	969	991	982	0.69382	4	AUGGGCAAUGCUUGGUGCUGCUG&CAGCAGCAUCAAG-AUU-CACAU
aly-miR172b-5p_L-1R+1_1ss7CG	evm.model.original_scaffold_675_pilon.117	evm.TU.original_scaffold_675_pilon.117	EVM%20prediction%20original_scaffold_675_pilon.117	uncharacterized protein LOC25482125 isoform X2 [Medicago truncatula]	GO:0003729(mRNA binding);GO:0009507(chloroplast);GO:0009737(response to abscisic acid);GO:0051607(defense response to virus)	NA	5091	5110	5101	0.671348	7	UAACGGG-CUUGGUGCUGCUG&CAGCAGCAUCAAGAUUCACAU
aly-miR172b-5p_L-1R+1_1ss7CG	evm.model.original_scaffold_688_pilon.162	evm.TU.original_scaffold_688_pilon.162	EVM%20prediction%20original_scaffold_688_pilon.162	zinc finger protein CONSTANS-LIKE 16 [Medicago truncatula]	GO:0003700(DNA binding transcription factor activity);GO:0005515(protein binding);GO:0005634(nucleus);GO:0006355(regulation of transcription, DNA-templated);GO:0008270(zinc ion binding);GO:0016020(membrane)	ko04712(Circadian rhythm - plant)	470	490	481	0.667978	6	CUGUGAAAAAUGAUGCUGUUG&CAGCAGCAUCAAGAUUCACAU
aly-miR172b-5p_L-1R+1_1ss7CG	evm.model.original_scaffold_861_pilon.80	evm.TU.original_scaffold_861_pilon.80	EVM%20prediction%20original_scaffold_861_pilon.80	unknown [Medicago truncatula]	GO:0006754(ATP biosynthetic process);GO:0009507(chloroplast);GO:0009534(chloroplast thylakoid);GO:0009535(chloroplast thylakoid membrane);GO:0009544(chloroplast ATP synthase complex);GO:0009579(thylakoid);GO:0009772(photosynthetic electron transport in photosystem II);GO:0009941(chloroplast envelope);GO:0015986(ATP synthesis coupled proton transport);GO:0016020(membrane);GO:0030234(enzyme regulat…	ko00190(Oxidative phosphorylation);ko00195(Photosynthesis)	1022	1045	1036	0.662921	6.5	AUG-GAAACUGUGUUGAUGCUGCUG&CAGCAGCAUCAAGAU----UCACAU
aly-miR172b-5p_L-1R+1_1ss7CG	evm.model.original_scaffold_864_pilon.72	evm.TU.original_scaffold_864_pilon.72	EVM%20prediction%20original_scaffold_864_pilon.72	vacuolar protein sorting-associated protein 60.1 [Medicago truncatula]	GO:0005515(protein binding);GO:0005634(nucleus);GO:0005737(cytoplasm);GO:0005771(multivesicular body);GO:0007034(vacuolar transport);GO:0015031(protein transport);GO:0016192(vesicle-mediated transport);GO:0032585(multivesicular body membrane)	ko04144(Endocytosis)	495	513	505	0.702247	5	GGGUGAA-CUUGAUGC-GCUG&CAGCAGCAUCAAGAUUCACAU
aly-miR172b-5p_L-1R+1_1ss7CG	evm.model.original_scaffold_969_pilon.29	evm.TU.original_scaffold_969_pilon.29	EVM%20prediction%20original_scaffold_969_pilon.29	probable glutathione S-transferase [Medicago truncatula]	GO:0004364(glutathione transferase activity);GO:0005737(cytoplasm);GO:0006749(glutathione metabolic process);GO:0009407(toxin catabolic process)	ko00480(Glutathione metabolism)	486	508	498	0.654494	7	UUGUGAAUCUUUGAUUGCUGUUC&CAGCAGCA-UCAA-GAUUCACAU
ath-miR165a-3p_L+2R-2_2ss17AG19CT	evm.model.fragScaff_scaffold_117_pilon.122	evm.TU.fragScaff_scaffold_117_pilon.122	EVM%20prediction%20fragScaff_scaffold_117_pilon.122	putative calpain-3 protein [Medicago truncatula]	GO:0004198(calcium-dependent cysteine-type endopeptidase activity);GO:0005737(cytoplasm);GO:0006508(proteolysis)	NA	6149	6169	6160	0.659314	7	GGAAUGGUCCCUGGUCUGACU&UUUCGGACCAGGCUUCGUUCC
ath-miR165a-3p_L+2R-2_2ss17AG19CT	evm.model.fragScaff_scaffold_140_pilon.40	evm.TU.fragScaff_scaffold_140_pilon.40	EVM%20prediction%20fragScaff_scaffold_140_pilon.40	homeobox-leucine zipper protein ATHB-14 isoform X1 [Medicago truncatula]	GO:0003677(DNA binding);GO:0003700(DNA binding transcription factor activity);GO:0005634(nucleus);GO:0006351(transcription, DNA-templated);GO:0006355(regulation of transcription, DNA-templated);GO:0008289(lipid binding);GO:0009855(determination of bilateral symmetry);GO:0009944(polarity specification of adaxial/abaxial axis);GO:0009955(adaxial/abaxial pattern specification);GO:0010014(meristem in…	NA	876	896	887	0.963235	2	GGGAUGAAGCCUGGUCCGGAA&UUUCGGACCAGGCUUCGUUCC
ath-miR165a-3p_L+2R-2_2ss17AG19CT	evm.model.original_scaffold_514_pilon.37	evm.TU.original_scaffold_514_pilon.37	EVM%20prediction%20original_scaffold_514_pilon.37	rop guanine nucleotide exchange factor 14 [Medicago truncatula]	GO:0005089(Rho guanyl-nucleotide exchange factor activity);GO:0005739(mitochondrion);GO:0005886(plasma membrane);GO:0080092(regulation of pollen tube growth)	NA	1105	1124	1116	0.669118	6	GGGAGGAAGCC-GGACCGAAG&UUUCGGACCAGGCUUCGUUCC
ath-miR165a-3p_L+2R-2_2ss17AG19CT	evm.model.original_scaffold_732_pilon.43	evm.TU.original_scaffold_732_pilon.43	EVM%20prediction%20original_scaffold_732_pilon.43	homeobox-leucine zipper protein ATHB-15 [Medicago truncatula]	GO:0003677(DNA binding);GO:0003700(DNA binding transcription factor activity);GO:0005634(nucleus);GO:0006351(transcription, DNA-templated);GO:0006355(regulation of transcription, DNA-templated);GO:0008289(lipid binding);GO:0009855(determination of bilateral symmetry);GO:0009965(leaf morphogenesis);GO:0010014(meristem initiation);GO:0010073(meristem maintenance);GO:0010075(regulation of meristem g…	NA	1139	1159	1150	0.97549	1.5	GGAAUGAAGCCUGGUCCGGAA&UUUCGGACCAGGCUUCGUUCC
ath-miR168a-5p_R+1	evm.model.fragScaff_scaffold_202_pilon.33	evm.TU.fragScaff_scaffold_202_pilon.33	EVM%20prediction%20fragScaff_scaffold_202_pilon.33	protein argonaute 1 [Medicago truncatula]	GO:0005515(protein binding)	NA	1110	1131	1122	0.764579	7	CACCCCGAGCUGCACCAAGCAA&UCGCUUGGUGCAGGUCGGGAAC
ath-miR168a-5p_R+1	evm.model.fragScaff_scaffold_273_pilon.105	evm.TU.fragScaff_scaffold_273_pilon.105	EVM%20prediction%20fragScaff_scaffold_273_pilon.105	transcription factor MYB44 [Medicago truncatula]	GO:0000981(RNA polymerase II transcription factor activity, sequence-specific DNA binding);GO:0001135(transcription factor activity, RNA polymerase II transcription factor recruiting);GO:0003677(DNA binding);GO:0003700(DNA binding transcription factor activity);GO:0005515(protein binding);GO:0005634(nucleus);GO:0006351(transcription, DNA-templated);GO:0006355(regulation of transcription, DNA-temp…	NA	484	505	497	0.671706	5.5	GUUUACCGACCUGUGCCAA-CGA&UCGCUUGGUGCAGGUCGG-GAAC
ath-miR169a-5p_1ss9GT	evm.model.fragScaff_scaffold_54_pilon.433	evm.TU.fragScaff_scaffold_54_pilon.433	EVM%20prediction%20fragScaff_scaffold_54_pilon.433	glycosyltransferase family protein 64 protein C5 [Medicago truncatula]	GO:0006486(protein glycosylation);GO:0016021(integral component of membrane);GO:0016757(transferase activity, transferring glycosyl groups);GO:0046872(metal ion binding)	NA	1368	1388	1379	0.684478	6.5	CCGGCGCUUCAUGGUUGGCUG&CAGCCAAGUAUGACUUGCCGA
ath-miR169a-5p_1ss9GT	evm.model.fragScaff_scaffold_54_pilon.446	evm.TU.fragScaff_scaffold_54_pilon.446	EVM%20prediction%20fragScaff_scaffold_54_pilon.446	glycosyltransferase family protein 64 protein C5 [Medicago truncatula]	GO:0006486(protein glycosylation);GO:0016021(integral component of membrane);GO:0016757(transferase activity, transferring glycosyl groups);GO:0046872(metal ion binding)	NA	1368	1388	1379	0.684478	6.5	CCGGCGCUUCAUGGUUGGCUG&CAGCCAAGUAUGACUUGCCGA
ath-miR169a-5p_1ss9GT	evm.model.fragScaff_scaffold_88_pilon.108	evm.TU.fragScaff_scaffold_88_pilon.108	EVM%20prediction%20fragScaff_scaffold_88_pilon.108	regulator of G-protein signaling 1 [Medicago truncatula]	GO:0005096(GTPase activator activity);GO:0005737(cytoplasm);GO:0005886(plasma membrane)	NA	899	919	909	0.669211	4.5	UUGGCUAG-CAUACUUGUGCUG&CAGC-CAAGUAUGACUUGCCGA
ath-miR169a-5p_1ss9GT	evm.model.original_scaffold_926_pilon.28	evm.TU.original_scaffold_926_pilon.28	EVM%20prediction%20original_scaffold_926_pilon.28	CCAAT-binding transcription factor [Medicago truncatula]	GO:0003677(DNA binding);GO:0003700(DNA binding transcription factor activity);GO:0005634(nucleus);GO:0006351(transcription, DNA-templated);GO:0006355(regulation of transcription, DNA-templated);GO:0009793(embryo development ending in seed dormancy);GO:0010262(somatic embryogenesis);GO:0016602(CCAAT-binding factor complex);GO:0048316(seed development);GO:0048510(regulation of timing of transition …	NA	1251	1271	1262	0.656489	5	GCGGCAAAUCAUUCUUGGCUU&CAGCCAAGUAUGACUUGCCGA
ath-miR408-3p_R-3	evm.model.fragScaff_scaffold_104_pilon.86	evm.TU.fragScaff_scaffold_104_pilon.86	EVM%20prediction%20fragScaff_scaffold_104_pilon.86	nucleosome assembly protein 1;1 [Medicago truncatula]	GO:0005634(nucleus);GO:0005739(mitochondrion);GO:0005763(mitochondrial small ribosomal subunit);GO:0005829(cytosol);GO:0008150(biological_process)	NA	438	458	447	0.668555	7	AGGUGAAGAGGCGCGUUGCAA&AUGCA-C-UGCCUCUUC-CCU
ath-miR408-3p_R-3	evm.model.fragScaff_scaffold_138_pilon.127	evm.TU.fragScaff_scaffold_138_pilon.127	EVM%20prediction%20fragScaff_scaffold_138_pilon.127	uncharacterized protein LOC25482675 [Medicago truncatula]	GO:0009496(plastoquinol--plastocyanin reductase activity);GO:0009507(chloroplast);GO:0009512(cytochrome b6f complex);GO:0009535(chloroplast thylakoid membrane);GO:0016021(integral component of membrane)	NA	477	496	487	0.654391	6	AGGAAGAAGAGGAGGUGCAG&AUGCACUGCCUCUUC--CCU
ath-miR408-3p_R-3	evm.model.fragScaff_scaffold_151_pilon.504	evm.TU.fragScaff_scaffold_151_pilon.504	EVM%20prediction%20fragScaff_scaffold_151_pilon.504	ferredoxin-dependent glutamate synthase, chloroplastic [Medicago truncatula]	GO:0005737(cytoplasm);GO:0006537(glutamate biosynthetic process);GO:0015930(glutamate synthase activity);GO:0019676(ammonia assimilation cycle)	ko00630(Glyoxylate and dicarboxylate metabolism);ko00910(Nitrogen metabolism)	3736	3754	3744	0.674221	7	AGGGAAGAGUUGC-GUGCAC&AUGCACUGC--CUCUUCCCU
ath-miR408-3p_R-3	evm.model.fragScaff_scaffold_170_pilon.239	evm.TU.fragScaff_scaffold_170_pilon.239	EVM%20prediction%20fragScaff_scaffold_170_pilon.239	leucine-rich repeat extensin-like protein 5 [Medicago truncatula]	GO:0003674(molecular_function);GO:0005634(nucleus);GO:0008150(biological_process)	ko00380(Tryptophan metabolism)	1392	1410	1401	0.716714	7	GGGGAGGGUGGCAGAGCAA&AUGCACUGCC-UCUUCCCU
ath-miR408-3p_R-3	evm.model.fragScaff_scaffold_187_pilon.50.1	evm.TU.fragScaff_scaffold_187_pilon.50	EVM%20prediction%20fragScaff_scaffold_187_pilon.50	rhodanese-related sulfurtransferase [Medicago truncatula]	GO:0003674(molecular_function);GO:0008150(biological_process)	NA	85	102	93	0.679887	6	CAGGAUGAGGUGGUGCAG&AUGCACUGCCUCUUCCCU
ath-miR408-3p_R-3	evm.model.fragScaff_scaffold_197_pilon.12	evm.TU.fragScaff_scaffold_197_pilon.12	EVM%20prediction%20fragScaff_scaffold_197_pilon.12	transcription initiation factor TFIID subunit 15b isoform X1 [Medicago truncatula]	GO:0003723(RNA binding);GO:0005634(nucleus);GO:0006351(transcription, DNA-templated);GO:0006355(regulation of transcription, DNA-templated);GO:0009507(chloroplast);GO:0046872(metal ion binding)	NA	551	569	560	0.68272	6	GGUGGUGGAGGCGGUGGAU&AUGCACUGCCUCUUCC-CU
ath-miR408-3p_R-3	evm.model.fragScaff_scaffold_19_pilon.17	evm.TU.fragScaff_scaffold_19_pilon.17	EVM%20prediction%20fragScaff_scaffold_19_pilon.17	ribonuclease P protein subunit p25 [Trifolium pratense]	GO:0004190(aspartic-type endopeptidase activity);GO:0006508(proteolysis);GO:0030163(protein catabolic process)	ko03013(RNA transport);ko03008(Ribosome biogenesis in eukaryotes)	455	472	463	0.711048	6.5	GGGGAAGAGGUCGUGGAA&AUGCACUGCCUCUUCCCU
ath-miR408-3p_R-3	evm.model.fragScaff_scaffold_235_pilon.38	evm.TU.fragScaff_scaffold_235_pilon.38	EVM%20prediction%20fragScaff_scaffold_235_pilon.38	ABC transporter G family member 36 [Medicago truncatula]	GO:0005886(plasma membrane);GO:0016021(integral component of membrane);GO:0042626(ATPase activity, coupled to transmembrane movement of substances)	ko02010(ABC transporters)	2845	2862	2853	0.711048	5	AGGGAAGUGGCAAUGCAA&AUGCACUGCCUCUUCCCU
ath-miR408-3p_R-3	evm.model.fragScaff_scaffold_2_pilon.271	evm.TU.fragScaff_scaffold_2_pilon.271	EVM%20prediction%20fragScaff_scaffold_2_pilon.271	elongator complex protein 3 [Medicago truncatula]	GO:0000123(histone acetyltransferase complex);GO:0002098(tRNA wobble uridine modification);GO:0004402(histone acetyltransferase activity);GO:0005737(cytoplasm);GO:0006357(regulation of transcription by RNA polymerase II);GO:0006368(transcription elongation from RNA polymerase II promoter);GO:0008023(transcription elongation factor complex);GO:0033588(Elongator holoenzyme complex)	NA	974	992	982	0.699717	6	GUAGAAGAGGCAGUGACGU&AUG-CACUGCCUCUUCCCU
ath-miR408-3p_R-3	evm.model.fragScaff_scaffold_30_pilon.79	evm.TU.fragScaff_scaffold_30_pilon.79	EVM%20prediction%20fragScaff_scaffold_30_pilon.79	RNA recognition motif [Medicago truncatula]	GO:0000183(chromatin silencing at rDNA);GO:0003676(nucleic acid binding);GO:0003723(RNA binding);GO:0005634(nucleus);GO:0005730(nucleolus);GO:0006364(rRNA processing);GO:0031491(nucleosome binding)	NA	1918	1936	1927	0.688385	6.5	GGAGGAAGAGGUGGUGGAA&AUGCACUGCCUCUUCC-CU
ath-miR408-3p_R-3	evm.model.fragScaff_scaffold_51_pilon.97	evm.TU.fragScaff_scaffold_51_pilon.97	EVM%20prediction%20fragScaff_scaffold_51_pilon.97	basic blue protein [Medicago truncatula]	GO:0046658(anchored component of plasma membrane)	NA	183	200	191	1	0	AGGGAAGAGGCAGUGCAU&AUGCACUGCCUCUUCCCU
ath-miR408-3p_R-3	evm.model.fragScaff_scaffold_53_pilon.32	evm.TU.fragScaff_scaffold_53_pilon.32	EVM%20prediction%20fragScaff_scaffold_53_pilon.32	developmentally-regulated G-protein 3 [Medicago truncatula]	GO:0003924(GTPase activity);GO:0005525(GTP binding);GO:0005737(cytoplasm);GO:0005829(cytosol);GO:0019003(GDP binding)	NA	313	330	321	0.824363	6.5	AGGGAGGUGGCGGUGCUG&AUGCACUGCCUCUUCCCU
ath-miR408-3p_R-3	evm.model.fragScaff_scaffold_247_pilon.59	evm.model.fragScaff_scaffold_247_pilon.59	EVM%20prediction%20fragScaff_scaffold_247_pilon.59	laccase-5 [Medicago truncatula]	GO:0005507(copper ion binding);GO:0016722(oxidoreductase activity, oxidizing metal ions)	NA	329	346	310	0.708215	5	AGGGAAGAGGC-GUGCA-&AUGCAC-GCCUCUUCCCU
ath-miR408-3p_R-3	evm.model.original_scaffold_514_pilon.20.1	evm.TU.original_scaffold_514_pilon.20	EVM%20prediction%20original_scaffold_514_pilon.20	pectin acetylesterase 8-like isoform X1 [Medicago truncatula]	GO:0005576(extracellular region);GO:0005618(cell wall);GO:0009505(plant-type cell wall);GO:0016021(integral component of membrane);GO:0016787(hydrolase activity);GO:0052689(carboxylic ester hydrolase activity);GO:0052793(pectin acetylesterase activity);GO:0071555(cell wall organization)	NA	778	796	786	0.776204	6.5	AGGGAGGGGGAUGGUGCAA&AUGCACUG-CCUCUUCCCU
ath-miR408-3p_R-3	evm.model.original_scaffold_519_pilon.170	evm.TU.original_scaffold_519_pilon.170	EVM%20prediction%20original_scaffold_519_pilon.170	translocon-associated protein subunit alpha [Medicago truncatula]	GO:0005576(extracellular region);GO:0005773(vacuole);GO:0005774(vacuolar membrane);GO:0005783(endoplasmic reticulum);GO:0005789(endoplasmic reticulum membrane);GO:0005794(Golgi apparatus);GO:0005886(plasma membrane);GO:0008150(biological_process);GO:0009535(chloroplast thylakoid membrane);GO:0016021(integral component of membrane)	ko04141(Protein processing in endoplasmic reticulum)	499	517	508	0.691218	7	UGGUGAAGAGGCAGAGCUG&AUGCACUGCCUCUUC-CCU
ath-miR408-3p_R-3	evm.model.original_scaffold_524_pilon.41	evm.TU.original_scaffold_524_pilon.41	EVM%20prediction%20original_scaffold_524_pilon.41	oxygen-evolving enhancer protein 1, chloroplastic [Medicago truncatula]	GO:0005509(calcium ion binding);GO:0005515(protein binding);GO:0008266(poly(U) RNA binding);GO:0009507(chloroplast);GO:0009534(chloroplast thylakoid);GO:0009535(chloroplast thylakoid membrane);GO:0009543(chloroplast thylakoid lumen);GO:0009570(chloroplast stroma);GO:0009579(thylakoid);GO:0009654(photosystem II oxygen evolving complex);GO:0010205(photoinhibition);GO:0010207(photosystem II assembly…	ko00195(Photosynthesis)	722	736	730	0.66289	7	AGGGAAGAGGU---GCAU&AUGCACUGCCUCUUCCCU
ath-miR408-3p_R-3	evm.model.original_scaffold_606_pilon.44	evm.TU.original_scaffold_606_pilon.44	EVM%20prediction%20original_scaffold_606_pilon.44	blue-light photoreceptor PHR2 [Medicago truncatula]	GO:0003913(DNA photolyase activity);GO:0005634(nucleus);GO:0006281(DNA repair);GO:0009881(photoreceptor activity);GO:0018298(protein-chromophore linkage)	NA	920	937	928	0.657224	5	GGGGCGGAUGCAGUGUAU&AUGCACUGCCUCUUCCCU
ath-miR408-3p_R-3	evm.model.original_scaffold_709_pilon.3	evm.TU.original_scaffold_709_pilon.3	EVM%20prediction%20original_scaffold_709_pilon.3	uncharacterized protein LOC101498857 [Cicer arietinum]	GO:0004190(aspartic-type endopeptidase activity);GO:0006508(proteolysis);GO:0030163(protein catabolic process)	ko03013(RNA transport);ko03008(Ribosome biogenesis in eukaryotes)	661	678	669	0.711048	6.5	GGGGAAGAGGUCGUGGAA&AUGCACUGCCUCUUCCCU
ath-miR408-3p_R-3	evm.model.original_scaffold_887_pilon.12	evm.TU.original_scaffold_887_pilon.12	EVM%20prediction%20original_scaffold_887_pilon.12	nucleosome assembly protein 1;1 [Medicago truncatula]	GO:0005634(nucleus);GO:0005739(mitochondrion);GO:0005763(mitochondrial small ribosomal subunit);GO:0005829(cytosol);GO:0008150(biological_process)	NA	437	457	446	0.668555	7	AGGUGAAGAGGCGCGUUGCAA&AUGCA-C-UGCCUCUUC-CCU
ath-miR408-3p_R-3	evm.model.original_scaffold_976_pilon.101	evm.TU.original_scaffold_976_pilon.101	EVM%20prediction%20original_scaffold_976_pilon.101	DEAD-box ATP-dependent RNA helicase 3, chloroplastic-like [Medicago truncatula]	GO:0004004(ATP-dependent RNA helicase activity);GO:0010501(RNA secondary structure unwinding)	NA	2680	2699	2689	0.736544	5.5	AGGGAGGGGGGCAGUUGUAU&AUGCA-CUGCCUCU-UCCCU
ath-miR408-3p_R-3	evm.model.original_scaffold_991_pilon.118	evm.TU.original_scaffold_991_pilon.118	EVM%20prediction%20original_scaffold_991_pilon.118	peroxisomal membrane protein 13-like [Trifolium pratense]	GO:0005515(protein binding);GO:0005622(intracellular);GO:0005623(cell);GO:0005778(peroxisomal membrane);GO:0006635(fatty acid beta-oxidation);GO:0016021(integral component of membrane);GO:0016558(protein import into peroxisome matrix);GO:0016560(protein import into peroxisome matrix, docking)	ko04146(Peroxisome)	251	268	259	0.668555	6.5	GCUAUGGAGGCGGUGCAU&AUGCACUGCCUCUUCCCU
ath-miR408-3p_R-3	evm.model.original_scaffold_994_pilon.174	evm.TU.original_scaffold_994_pilon.174	EVM%20prediction%20original_scaffold_994_pilon.174	protein PHOX1 [Medicago truncatula]	GO:0005739(mitochondrion);GO:0008150(biological_process)	NA	1717	1736	1726	0.74221	6.5	AGGCGAGGAGGCGAGUGCCU&AUGCACU-GCCUCUUC-CCU
cpa-miR159a_R+1_1ss9GT	evm.model.fragScaff_scaffold_47_pilon.84	evm.TU.fragScaff_scaffold_47_pilon.84	EVM%20prediction%20fragScaff_scaffold_47_pilon.84	topless-related protein 1 isoform X1 [Medicago truncatula]	GO:0005515(protein binding);GO:0005634(nucleus);GO:0005829(cytosol);GO:0006351(transcription, DNA-templated);GO:0006355(regulation of transcription, DNA-templated);GO:0010072(primary shoot apical meristem specification)	NA	3184	3204	3195	0.679348	6.5	UUUGAGC-CUCUUGAAUCCGAA&UUUGGAUUUAAGGGAGCUCUAG
cpa-miR159a_R+1_1ss9GT	evm.model.fragScaff_scaffold_70_pilon.4	evm.TU.fragScaff_scaffold_70_pilon.4	EVM%20prediction%20fragScaff_scaffold_70_pilon.4	PREDICTED: uncharacterized protein LOC109342030 isoform X1 [Lupinus angustifolius]	NA	NA	164	185	176	0.652174	5	CUGGACCUUCCUUAAUUCCAAU&UUUGGAUUUAAGGGAGCUCUAG
cpa-miR159a_R+1_1ss9GT	evm.model.original_scaffold_365_pilon.18	evm.TU.original_scaffold_365_pilon.18	EVM%20prediction%20original_scaffold_365_pilon.18	uncharacterized protein LOC11426027 [Medicago truncatula]	GO:0003674(molecular_function);GO:0005634(nucleus);GO:0005737(cytoplasm);GO:0008150(biological_process)	ko00520(Amino sugar and nucleotide sugar metabolism)	252	271	263	0.728261	6	CUAGGGUUCCC--AAAUCCGAA&UUUGGAUUUAAGGGAGCUCUAG
gma-MIR1527-p5_2ss12CT22GA	evm.model.fragScaff_scaffold_166_pilon.89	evm.TU.fragScaff_scaffold_166_pilon.89	EVM%20prediction%20fragScaff_scaffold_166_pilon.89	Bromodomain [Medicago truncatula]	GO:0002039(p53 binding);GO:0003682(chromatin binding);GO:0005634(nucleus);GO:0032968(positive regulation of transcription elongation from RNA polymerase II promoter);GO:0043123(positive regulation of I-kappaB kinase/NF-kappaB signaling);GO:0045944(positive regulation of transcription by RNA polymerase II);GO:0050727(regulation of inflammatory response);GO:0070577(lysine-acetylated histone binding…	NA	1256	1280	1270	0.749431	7	GGUCUGGUAGCGAUAAUCAUGGUAG&CUAUCA-GGUUUUCGCUAUCGGACC
gma-MIR166i-p5_1ss10TC	evm.model.fragScaff_scaffold_16_pilon.27	evm.TU.fragScaff_scaffold_16_pilon.27	EVM%20prediction%20fragScaff_scaffold_16_pilon.27	unknown [Medicago truncatula]	GO:0003729(mRNA binding);GO:0003735(structural constituent of ribosome);GO:0006412(translation);GO:0022625(cytosolic large ribosomal subunit)	ko03010(Ribosome)	84	103	94	0.713253	4	CAUCAG-UGACGUUCCCUUCA&UGAGGGGAACGUCGUCUGGUU
gma-MIR166i-p5_1ss10TC	evm.model.fragScaff_scaffold_266_pilon.74	evm.TU.fragScaff_scaffold_266_pilon.74	EVM%20prediction%20fragScaff_scaffold_266_pilon.74	fasciclin-like arabinogalactan protein 16 [Medicago truncatula]	GO:0003674(molecular_function);GO:0005576(extracellular region);GO:0005773(vacuole);GO:0007155(cell adhesion)	NA	1033	1054	1044	0.739759	6	AACCAGACGACGUUAUCCGUCC&UGAGGGG-AACGUCGUCUGGUU
gma-MIR5368-p3_1ss3GA	evm.model.fragScaff_scaffold_250_pilon.153	evm.TU.fragScaff_scaffold_250_pilon.153	EVM%20prediction%20fragScaff_scaffold_250_pilon.153	pheophytinase, chloroplastic [Medicago truncatula]	GO:0016787(hydrolase activity)	NA	742	760	752	0.681934	6.5	UGCCUGAGUCUGUCA-UUGG&CCAAGGGACAGUCUCAGGUA
gma-MIR5368-p3_1ss3GA	evm.model.original_scaffold_355_pilon.61	evm.TU.original_scaffold_355_pilon.61	EVM%20prediction%20original_scaffold_355_pilon.61	uncharacterized protein LOC25502061 [Medicago truncatula]	GO:0003674(molecular_function);GO:0005634(nucleus);GO:0008150(biological_process)	NA	870	890	880	0.697201	7	CUCCUGAGUCUGUCCACUUGA&CCAAG-GGACAGUCUCAGGUA
gma-MIR5368-p3_2ss2AT19CA_1	evm.model.fragScaff_scaffold_118_pilon.97	evm.TU.fragScaff_scaffold_118_pilon.97	EVM%20prediction%20fragScaff_scaffold_118_pilon.97	cation/calcium exchanger 5 [Medicago truncatula]	GO:0005432(calcium:sodium antiporter activity);GO:0005886(plasma membrane);GO:0006812(cation transport);GO:0006814(sodium ion transport);GO:0015079(potassium ion transmembrane transporter activity);GO:0015081(sodium ion transmembrane transporter activity);GO:0015297(antiporter activity);GO:0015491(cation:cation antiporter activity);GO:0016021(integral component of membrane);GO:0034399(nuclear per…	NA	2196	2214	2205	0.660819	5.5	UUUCAGUUUGGUGUUUCAC&GUGAGAUACCACUCUGGAA
gma-MIR5368-p3_2ss2AT19CA_1	evm.model.fragScaff_scaffold_126_pilon.420	evm.TU.fragScaff_scaffold_126_pilon.420	EVM%20prediction%20fragScaff_scaffold_126_pilon.420	heat shock protein 90-5, chloroplastic [Medicago truncatula]	GO:0005515(protein binding);GO:0005524(ATP binding);GO:0005739(mitochondrion);GO:0005774(vacuolar membrane);GO:0005829(cytosol);GO:0006457(protein folding);GO:0009408(response to heat);GO:0009414(response to water deprivation);GO:0009507(chloroplast);GO:0009536(plastid);GO:0009570(chloroplast stroma);GO:0009651(response to salt stress);GO:0009704(de-etiolation);GO:0009793(embryo development endin…	ko04141(Protein processing in endoplasmic reticulum);ko04626(Plant-pathogen interaction)	532	550	541	0.684211	5.5	GCUCAGAGUGGUACCUCAA&GUGAGAUACCACUCUGGAA
gma-MIR5368-p3_2ss2AT19CA_1	evm.model.fragScaff_scaffold_199_pilon.155	evm.TU.fragScaff_scaffold_199_pilon.155	EVM%20prediction%20fragScaff_scaffold_199_pilon.155	F-box protein SKIP23 [Medicago truncatula]	GO:0003677(DNA binding);GO:0005634(nucleus);GO:0005694(chromosome);GO:0005737(cytoplasm);GO:0006260(DNA replication);GO:0006284(base-excision repair);GO:0006302(double-strand break repair);GO:0006310(DNA recombination);GO:0009378(four-way junction helicase activity);GO:0032508(DNA duplex unwinding);GO:0043140(ATP-dependent 3'-5' DNA helicase activity)	NA	1538	1556	1547	0.690058	6	CUCCAGAGUGG-AUCGUCAA&GUGA-GAUACCACUCUGGAA
gma-MIR5368-p3_2ss2AT19CA_1	evm.model.fragScaff_scaffold_207_pilon.175	evm.TU.fragScaff_scaffold_207_pilon.175	EVM%20prediction%20fragScaff_scaffold_207_pilon.175	F-box protein At5g07670 [Medicago truncatula]	GO:0005634(nucleus)	NA	587	605	596	0.71345	7	AUACAGAGUGGUGUUUCGG&GUGAGAUACCACUCUGGAA
gma-MIR5368-p3_2ss2AT19CA_1	evm.model.fragScaff_scaffold_238_pilon.196	evm.TU.fragScaff_scaffold_238_pilon.196	EVM%20prediction%20fragScaff_scaffold_238_pilon.196	monocopper oxidase-like protein SKU5 [Medicago truncatula]	GO:0005507(copper ion binding);GO:0009505(plant-type cell wall);GO:0009506(plasmodesma);GO:0016722(oxidoreductase activity, oxidizing metal ions);GO:0046658(anchored component of plasma membrane)	NA	1347	1366	1357	0.678363	7	UACUGGAGUUGGUAUCUUGC&GUGAGAUACCA-CUCUGGAA
gma-MIR5368-p3_2ss2AT19CA_1	evm.model.fragScaff_scaffold_36_pilon.99	evm.TU.fragScaff_scaffold_36_pilon.99	EVM%20prediction%20fragScaff_scaffold_36_pilon.99	unknown [Medicago truncatula]	GO:0005215(transporter activity);GO:0005634(nucleus);GO:0005829(cytosol);GO:0005886(plasma membrane);GO:0006810(transport);GO:0007049(cell cycle);GO:0008289(lipid binding);GO:0051301(cell division)	NA	1036	1054	1045	0.71345	5.5	UGCCAUGGUGGUAUCUUGC&GUGAGAUACCACUCUGGAA
gma-MIR5368-p3_2ss2AT19CA_1	evm.model.fragScaff_scaffold_58_pilon.84	evm.TU.fragScaff_scaffold_58_pilon.84	EVM%20prediction%20fragScaff_scaffold_58_pilon.84	peptidyl-prolyl cis-trans isomerase CYP19-4 [Medicago truncatula]	GO:0003755(peptidyl-prolyl cis-trans isomerase activity)	NA	522	541	531	0.719298	5	GUUCAGGGUGGUGAUUUCAC&GUGAGAU-ACCACUCUGGAA
gma-MIR5368-p3_2ss2AT19CA_1	evm.model.fragScaff_scaffold_6_pilon.206	evm.TU.fragScaff_scaffold_6_pilon.206	EVM%20prediction%20fragScaff_scaffold_6_pilon.206	40S ribosomal protein S15-4 [Medicago truncatula]	GO:0000028(ribosomal small subunit assembly);GO:0003735(structural constituent of ribosome);GO:0022627(cytosolic small ribosomal subunit)	ko03010(Ribosome)	252	268	261	0.660819	6	UUCCAGAGAGG--UCUCAC&GUGAGAUACCACUCUGGAA
gma-MIR5368-p3_2ss2AT19CA_1	evm.model.original_scaffold_438_pilon.112	evm.TU.original_scaffold_438_pilon.112	EVM%20prediction%20original_scaffold_438_pilon.112	uncharacterized protein LOC25487444 [Medicago truncatula]	GO:0000184(nuclear-transcribed mRNA catabolic process, nonsense-mediated decay);GO:0003674(molecular_function);GO:0005575(cellular_component)	NA	3376	3393	3384	0.842105	1	UUCCA-AGUGGUAUCUCAC&GUGAGAUACCACUCUGGAA
gma-MIR5368-p3_2ss2AT19CA_1	evm.model.original_scaffold_458_pilon.46	evm.TU.original_scaffold_458_pilon.46	EVM%20prediction%20original_scaffold_458_pilon.46	heat shock 70 kDa protein, mitochondrial [Medicago truncatula]	GO:0005524(ATP binding);GO:0005618(cell wall);GO:0005739(mitochondrion);GO:0005759(mitochondrial matrix);GO:0005774(vacuolar membrane);GO:0005794(Golgi apparatus);GO:0006457(protein folding);GO:0009408(response to heat);GO:0009507(chloroplast);GO:0009615(response to virus);GO:0009651(response to salt stress);GO:0034605(cellular response to heat);GO:0042026(protein refolding);GO:0046686(response t…	ko03018(RNA degradation)	1439	1457	1448	0.678363	6	CUUCAGGGUGGUAUUCUC-C&GUGAGA-UACCACUCUGGAA
gma-MIR5368-p3_2ss2AT19CA_1	evm.model.original_scaffold_987_pilon.40	evm.TU.original_scaffold_987_pilon.40	EVM%20prediction%20original_scaffold_987_pilon.40	uncharacterized protein LOC11428264 isoform X1 [Medicago truncatula]	GO:0003677(DNA binding);GO:0005634(nucleus);GO:0008150(biological_process)	NA	2398	2415	2406	0.678363	6	ACGCAG-GUGGUGUUUCAC&GUGAGAUACCACUCUGGAA
gma-MIR5368-p5_2ss1AT18CA	evm.model.original_scaffold_458_pilon.46	evm.TU.original_scaffold_458_pilon.46	EVM%20prediction%20original_scaffold_458_pilon.46	heat shock 70 kDa protein, mitochondrial [Medicago truncatula]	GO:0005524(ATP binding);GO:0005618(cell wall);GO:0005739(mitochondrion);GO:0005759(mitochondrial matrix);GO:0005774(vacuolar membrane);GO:0005794(Golgi apparatus);GO:0006457(protein folding);GO:0009408(response to heat);GO:0009507(chloroplast);GO:0009615(response to virus);GO:0009651(response to salt stress);GO:0034605(cellular response to heat);GO:0042026(protein refolding);GO:0046686(response t…	ko03018(RNA degradation)	1436	1457	1447	0.72315	5	GCUCUU-CAGGGUGGUAUUCUCC&UGAGA-UACCACUCUGGAAGAGC
gma-MIR5767-p5_2ss6AG22TA	evm.model.fragScaff_scaffold_226_pilon.542	evm.TU.fragScaff_scaffold_226_pilon.542	EVM%20prediction%20fragScaff_scaffold_226_pilon.542	pentatricopeptide (PPR) repeat protein [Medicago truncatula]	NA	NA	535	556	547	0.78626	5.5	AAGGUCUUUGUCUUAAUGGUAA&UCACCGUUAAGACAGAGACCUA
gma-MIR5767-p5_2ss6AG22TA	evm.model.fragScaff_scaffold_90_pilon.31	evm.TU.fragScaff_scaffold_90_pilon.31	EVM%20prediction%20fragScaff_scaffold_90_pilon.31	transcription initiation factor TFIID subunit 1 isoform X2 [Medicago truncatula]	GO:0003677(DNA binding);GO:0004402(histone acetyltransferase activity);GO:0005634(nucleus);GO:0005669(transcription factor TFIID complex);GO:0009294(DNA mediated transformation);GO:0017025(TBP-class protein binding);GO:0043565(sequence-specific DNA binding);GO:0045944(positive regulation of transcription by RNA polymerase II)	ko03022(Basal transcription factors)	991	1013	1004	0.656489	5	AAGGACUCUUGUCUUAGUGGUGA&UCACCGUUAAGACA-GAGACCUA
gma-miR172h-5p_L-1R+1	evm.model.fragScaff_scaffold_128_pilon.207	evm.TU.fragScaff_scaffold_128_pilon.207	EVM%20prediction%20fragScaff_scaffold_128_pilon.207	MADS-box protein SVP [Medicago truncatula]	GO:0000900(translation repressor activity, mRNA regulatory element binding);GO:0000977(RNA polymerase II regulatory region sequence-specific DNA binding);GO:0003700(DNA binding transcription factor activity);GO:0005515(protein binding);GO:0005634(nucleus);GO:0006351(transcription, DNA-templated);GO:0009266(response to temperature stimulus);GO:0009910(negative regulation of flower development);GO:…	NA	114	133	124	0.651685	6.5	GUGUGAUGC-UGAUGUUGCUC&CAGCAGCAUCAAGAUUCACAU
gma-miR172h-5p_L-1R+1	evm.model.fragScaff_scaffold_148_pilon.85	evm.TU.fragScaff_scaffold_148_pilon.85	EVM%20prediction%20fragScaff_scaffold_148_pilon.85	uncharacterized protein LOC11422627 [Medicago truncatula]	GO:0003674(molecular_function);GO:0005634(nucleus);GO:0005773(vacuole);GO:0008150(biological_process)	NA	1229	1248	1239	0.662921	5	GUG-GGAUGUUGAUGUUGUUG&CAGCAGCAUCAAGAUUCACAU
gma-miR172h-5p_L-1R+1	evm.model.fragScaff_scaffold_151_pilon.234	evm.TU.fragScaff_scaffold_151_pilon.234	EVM%20prediction%20fragScaff_scaffold_151_pilon.234	uncharacterized protein LOC25497319 [Medicago truncatula]	GO:0003674(molecular_function);GO:0005575(cellular_component)	ko00564(Glycerophospholipid metabolism);ko00565(Ether lipid metabolism);ko00440(Phosphonate and phosphinate metabolism)	879	899	890	0.837079	3	CUGUGAAUGUUGAUGCUGUUG&CAGCAGCAUCAAGAUUCACAU
gma-miR172h-5p_L-1R+1	evm.model.fragScaff_scaffold_192_pilon.305	evm.TU.fragScaff_scaffold_192_pilon.305	EVM%20prediction%20fragScaff_scaffold_192_pilon.305	ubiquitin domain-containing protein DSK2b [Medicago truncatula]	GO:0005515(protein binding);GO:0005634(nucleus);GO:0005829(cytosol);GO:0031593(polyubiquitin modification-dependent protein binding)	ko04141(Protein processing in endoplasmic reticulum)	1325	1345	1336	0.688202	7	GUCAGAUUCUUGGUGCUGCUA&CAGCAGCAUCAAGAUUCACAU
gma-miR172h-5p_L-1R+1	evm.model.fragScaff_scaffold_19_pilon.244	evm.TU.fragScaff_scaffold_19_pilon.244	EVM%20prediction%20fragScaff_scaffold_19_pilon.244	S-adenosylmethionine synthase [Medicago truncatula]	GO:0004478(methionine adenosyltransferase activity);GO:0005829(cytosol)	ko00270(Cysteine and methionine metabolism)	390	410	401	0.660112	7	AUGUAGGUCUUGAUGCUGACA&CAGCAGCAUCAAGAUUCACAU
gma-miR172h-5p_L-1R+1	evm.model.fragScaff_scaffold_230_pilon.22	evm.TU.fragScaff_scaffold_230_pilon.22	EVM%20prediction%20fragScaff_scaffold_230_pilon.22	uncharacterized protein LOC11421942 [Medicago truncatula]	GO:0003674(molecular_function);GO:0005783(endoplasmic reticulum);GO:0016021(integral component of membrane);GO:0034599(cellular response to oxidative stress);GO:0071470(cellular response to osmotic stress)	NA	691	711	702	0.66573	6.5	UUAUGUUUUUUGGUGCUGCUG&CAGCAGCAUCAAGAUUCACAU
gma-miR172h-5p_L-1R+1	evm.model.fragScaff_scaffold_237_pilon.42	evm.TU.fragScaff_scaffold_237_pilon.42	EVM%20prediction%20fragScaff_scaffold_237_pilon.42	ADP-ribosylation factor [Gossypium arboreum]	GO:0006471(protein ADP-ribosylation);GO:0006886(intracellular protein transport);GO:0016192(vesicle-mediated transport)	ko04144(Endocytosis)	252	272	263	0.820225	4	UGGUAGGUCUUGAUGCUGCUG&CAGCAGCAUCAAGAUUCACAU
gma-miR172h-5p_L-1R+1	evm.model.fragScaff_scaffold_242_pilon.63	evm.TU.fragScaff_scaffold_242_pilon.63	EVM%20prediction%20fragScaff_scaffold_242_pilon.63	3-isopropylmalate dehydratase small subunit 3 [Medicago truncatula]	GO:0003861(3-isopropylmalate dehydratase activity);GO:0005739(mitochondrion);GO:0009098(leucine biosynthetic process);GO:0009507(chloroplast);GO:0009536(plastid);GO:0009570(chloroplast stroma);GO:0009651(response to salt stress);GO:0009658(chloroplast organization);GO:0016836(hydro-lyase activity);GO:0019761(glucosinolate biosynthetic process);GO:0048229(gametophyte development)	ko00660(C5-Branched dibasic acid metabolism);ko00290(Valine, leucine and isoleucine biosynthesis)	738	757	748	0.682584	7	AGGUGCUUC-UGGUGCUGCUG&CAGCAGCAUCAAGAUUCACAU
gma-miR172h-5p_L-1R+1	evm.model.fragScaff_scaffold_35_pilon.389	evm.TU.fragScaff_scaffold_35_pilon.389	EVM%20prediction%20fragScaff_scaffold_35_pilon.389	ABC transporter family F protein PpABCF protein [Medicago truncatula]	GO:0005215(transporter activity);GO:0005524(ATP binding);GO:0005886(plasma membrane);GO:0006810(transport);GO:0016887(ATPase activity)	NA	1041	1059	1050	0.755618	4	AUG-GGGUC-UGAUGCUGCUG&CAGCAGCAUCAAGAUUCACAU
gma-miR172h-5p_L-1R+1	evm.model.fragScaff_scaffold_51_pilon.19	evm.TU.fragScaff_scaffold_51_pilon.19	EVM%20prediction%20fragScaff_scaffold_51_pilon.19	S-adenosylmethionine synthase [Medicago truncatula]	GO:0004478(methionine adenosyltransferase activity);GO:0005829(cytosol)	ko00270(Cysteine and methionine metabolism)	426	446	437	0.660112	7	AUGUUGGUCUUGAUGCUGACA&CAGCAGCAUCAAGAUUCACAU
gma-miR172h-5p_L-1R+1	evm.model.fragScaff_scaffold_65_pilon.285	evm.TU.fragScaff_scaffold_65_pilon.285	EVM%20prediction%20fragScaff_scaffold_65_pilon.285	ATP-dependent Clp protease proteolytic subunit 5, chloroplastic [Medicago truncatula]	GO:0004252(serine-type endopeptidase activity);GO:0006508(proteolysis);GO:0009507(chloroplast);GO:0009532(plastid stroma);GO:0009534(chloroplast thylakoid);GO:0009570(chloroplast stroma);GO:0009579(thylakoid);GO:0009840(chloroplastic endopeptidase Clp complex);GO:0009941(chloroplast envelope)	NA	551	571	562	0.674157	7	UCCUUUAUCUUGAUGCUGUUG&CAGCAGCAUCAAGAUUCACAU
gma-miR172h-5p_L-1R+1	evm.model.fragScaff_scaffold_85_pilon.41	evm.TU.fragScaff_scaffold_85_pilon.41	EVM%20prediction%20fragScaff_scaffold_85_pilon.41	IQ domain-containing protein IQM1 [Medicago truncatula]	GO:0005516(calmodulin binding);GO:0005634(nucleus);GO:0005737(cytoplasm)	ko00500(Starch and sucrose metabolism)	617	636	627	0.772472	5.5	UUGUGAG-CUUGAUGCUGCAG&CAGCAGCAUCAAGAUUCACAU
gma-miR172h-5p_L-1R+1	evm.model.fragScaff_scaffold_89_pilon.28	evm.TU.fragScaff_scaffold_89_pilon.28	EVM%20prediction%20fragScaff_scaffold_89_pilon.28	myosin-2 [Medicago truncatula]	GO:0003774(motor activity);GO:0005737(cytoplasm);GO:0005886(plasma membrane);GO:0016459(myosin complex);GO:0030048(actin filament-based movement)	NA	3762	3782	3773	0.682584	6.5	AAAUGAGUCUUGCUGCUGCUA&CAGCAGCAUCAAGAUUCACAU
gma-miR172h-5p_L-1R+1	evm.model.original_scaffold_675_pilon.117	evm.TU.original_scaffold_675_pilon.117	EVM%20prediction%20original_scaffold_675_pilon.117	uncharacterized protein LOC25482125 isoform X2 [Medicago truncatula]	GO:0003729(mRNA binding);GO:0009507(chloroplast);GO:0009737(response to abscisic acid);GO:0051607(defense response to virus)	NA	5091	5110	5101	0.671348	7	UAACGGG-CUUGGUGCUGCUG&CAGCAGCAUCAAGAUUCACAU
gma-miR172h-5p_L-1R+1	evm.model.original_scaffold_800_pilon.68	evm.TU.original_scaffold_800_pilon.68	EVM%20prediction%20original_scaffold_800_pilon.68	ATP-dependent Clp protease proteolytic subunit 5, chloroplastic [Medicago truncatula]	GO:0004252(serine-type endopeptidase activity);GO:0006508(proteolysis);GO:0009507(chloroplast);GO:0009532(plastid stroma);GO:0009534(chloroplast thylakoid);GO:0009570(chloroplast stroma);GO:0009579(thylakoid);GO:0009840(chloroplastic endopeptidase Clp complex);GO:0009941(chloroplast envelope)	NA	547	567	558	0.674157	7	UCCUUUAUCUUGAUGCUGUUG&CAGCAGCAUCAAGAUUCACAU
gma-miR172h-5p_L-1R+1	evm.model.original_scaffold_805_pilon.3	evm.TU.original_scaffold_805_pilon.3	EVM%20prediction%20original_scaffold_805_pilon.3	O-fucosyltransferase 20 [Medicago truncatula]	GO:0005737(cytoplasm)	NA	965	985	976	0.679775	7	CUAGGAUUCUUGGUGCUGCUU&CAGCAGCAUCAAGAUUCACAU
gma-miR172h-5p_L-1R+1	evm.model.original_scaffold_806_pilon.6	evm.TU.original_scaffold_806_pilon.6	EVM%20prediction%20original_scaffold_806_pilon.6	ADP-ribosylation factor [Gossypium arboreum]	GO:0006471(protein ADP-ribosylation);GO:0006886(intracellular protein transport);GO:0016192(vesicle-mediated transport)	ko04144(Endocytosis)	252	272	263	0.820225	4	UGGUAGGUCUUGAUGCUGCUG&CAGCAGCAUCAAGAUUCACAU
gma-miR172h-5p_L-1R+1	evm.model.original_scaffold_969_pilon.29	evm.TU.original_scaffold_969_pilon.29	EVM%20prediction%20original_scaffold_969_pilon.29	probable glutathione S-transferase [Medicago truncatula]	GO:0004364(glutathione transferase activity);GO:0005737(cytoplasm);GO:0006749(glutathione metabolic process);GO:0009407(toxin catabolic process)	ko00480(Glutathione metabolism)	486	508	498	0.654494	7	UUGUGAAUCUUUGAUUGCUGUUC&CAGCAGCA-UCAA-GAUUCACAU
gma-miR4415a-3p_1ss18AT	evm.model.fragScaff_scaffold_115_pilon.30	evm.TU.fragScaff_scaffold_115_pilon.30	EVM%20prediction%20fragScaff_scaffold_115_pilon.30	ras-related protein Rab11A [Medicago truncatula]	GO:0005768(endosome)	ko04144(Endocytosis)	756	777	768	0.672673	4	CCUGGCUGCUGAUGAGAAUCAG&UUGAUUCUCAUCA-CAACUUGG
gma-miR4415a-3p_1ss18AT	evm.model.fragScaff_scaffold_14_pilon.176	evm.TU.fragScaff_scaffold_14_pilon.176	EVM%20prediction%20fragScaff_scaffold_14_pilon.176	probable mitochondrial-processing peptidase subunit beta, mitochondrial [Medicago truncatula]	GO:0004222(metalloendopeptidase activity);GO:0005750(mitochondrial respiratory chain complex III);GO:0006122(mitochondrial electron transport, ubiquinol to cytochrome c);GO:0008270(zinc ion binding);GO:0009060(aerobic respiration);GO:0016485(protein processing)	NA	743	762	753	0.708709	3.5	CUAAGUU-UGAUGAGAAUCGG&UUGAUUCUCAUCACAACUUGG
gma-miR4415a-3p_1ss18AT	evm.model.fragScaff_scaffold_232_pilon.114	evm.TU.fragScaff_scaffold_232_pilon.114	EVM%20prediction%20fragScaff_scaffold_232_pilon.114	putative L-ascorbate oxidase [Medicago truncatula]	GO:0005507(copper ion binding);GO:0016722(oxidoreductase activity, oxidizing metal ions)	ko00053(Ascorbate and aldarate metabolism)	154	174	165	0.816817	3	GCAUGUUGUGAUGGGAAUCAA&UUGAUUCUCAUCACAACUUGG
gma-miR4415a-3p_1ss18AT	evm.model.fragScaff_scaffold_78_pilon.47	evm.TU.fragScaff_scaffold_78_pilon.47	EVM%20prediction%20fragScaff_scaffold_78_pilon.47	L-ascorbate oxidase [Medicago truncatula]	GO:0005507(copper ion binding);GO:0016722(oxidoreductase activity, oxidizing metal ions)	ko00053(Ascorbate and aldarate metabolism)	423	443	434	0.816817	3	GCAUGUUGUGAUGGGAAUCAA&UUGAUUCUCAUCACAACUUGG
gma-miR4415a-3p_1ss18AT	evm.model.fragScaff_scaffold_96_pilon.198	evm.TU.fragScaff_scaffold_96_pilon.198	EVM%20prediction%20fragScaff_scaffold_96_pilon.198	receptor-like protein 7 [Medicago truncatula]	GO:0002239(response to oomycetes);GO:0005618(cell wall);GO:0006952(defense response);GO:0007165(signal transduction);GO:0050832(defense response to fungus)	ko00190(Oxidative phosphorylation);ko04145(Phagosome)	2511	2532	2523	0.678679	6.5	CCAAGGUUUGUG-UGGGGAUCAG&UUGAUUCUCAUCACAA--CUUGG
gma-miR4415a-3p_1ss18AT	evm.model.original_scaffold_656_pilon.127	evm.TU.original_scaffold_656_pilon.127	EVM%20prediction%20original_scaffold_656_pilon.127	hypothetical protein TSUD_87280 [Trifolium subterraneum]	GO:0005524(ATP binding);GO:0005618(cell wall);GO:0005634(nucleus);GO:0005739(mitochondrion);GO:0005774(vacuolar membrane);GO:0005794(Golgi apparatus);GO:0005829(cytosol);GO:0005886(plasma membrane);GO:0006351(transcription, DNA-templated);GO:0006355(regulation of transcription, DNA-templated);GO:0006457(protein folding);GO:0006986(response to unfolded protein);GO:0009266(response to temperature s…	ko03040(Spliceosome);ko04141(Protein processing in endoplasmic reticulum);ko04144(Endocytosis)	512	530	521	0.675676	3.5	UCAA--UGUGAUGAGAAUCAU&UUGAUUCUCAUCACAACUUGG
gma-miR4415a-3p_1ss18AT	evm.model.original_scaffold_715_pilon.19	evm.TU.original_scaffold_715_pilon.19	EVM%20prediction%20original_scaffold_715_pilon.19	heparanase-like protein 1-like [Trifolium pratense]	GO:0004566(beta-glucuronidase activity);GO:0005576(extracellular region);GO:0005618(cell wall);GO:0005765(lysosomal membrane);GO:0009505(plant-type cell wall);GO:0009826(unidimensional cell growth)	ko00531(Glycosaminoglycan degradation)	745	765	756	0.744745	6	UCAGGUAGUGAUGGGAAUCUU&UUGAUUCUCAUCACAACUUGG
gma-miR4415a-3p_1ss18AT	evm.model.original_scaffold_722_pilon.6	evm.TU.original_scaffold_722_pilon.6	EVM%20prediction%20original_scaffold_722_pilon.6	uncharacterized protein LOC25486848 [Medicago truncatula]	GO:0003674(molecular_function);GO:0005634(nucleus);GO:0008150(biological_process)	NA	802	822	813	0.657658	7	ACAAGUUGUGGUGAUGAA-CAU&UUGAUUC-UCAUCACAACUUGG
gma-miR4415a-3p_1ss18AT	evm.model.original_scaffold_808_pilon.63	evm.TU.original_scaffold_808_pilon.63	EVM%20prediction%20original_scaffold_808_pilon.63	heparanase-like protein 1-like [Trifolium pratense]	GO:0004566(beta-glucuronidase activity);GO:0005576(extracellular region);GO:0005618(cell wall);GO:0005765(lysosomal membrane);GO:0009505(plant-type cell wall);GO:0009826(unidimensional cell growth)	ko00531(Glycosaminoglycan degradation)	16	36	27	0.681682	6.5	UUAGGUAGUGAUGGGAAUCUU&UUGAUUCUCAUCACAACUUGG
gma-miR4415a-3p_1ss18AT	evm.model.original_scaffold_861_pilon.93	evm.TU.original_scaffold_861_pilon.93	EVM%20prediction%20original_scaffold_861_pilon.93	Peptidyl-prolyl cis-trans isomerase SDCCAG10 [Cajanus cajan]	GO:0003755(peptidyl-prolyl cis-trans isomerase activity)	NA	1186	1206	1197	0.750751	3.5	GUAAGUGGUGAUGAGGAUCAA&UUGAUUCUCAUCACAACUUGG
gma-miR4995_L-2R+2	evm.model.fragScaff_scaffold_170_pilon.310	evm.TU.fragScaff_scaffold_170_pilon.310	EVM%20prediction%20fragScaff_scaffold_170_pilon.310	probable transcription factor GLK1 [Medicago truncatula]	GO:0010638(positive regulation of organelle organization);GO:0045893(positive regulation of transcription, DNA-templated)	ko04075(Plant hormone signal transduction)	770	792	782	0.665829	7	UUCCGUUGUGCCGAGUCCAUUGC&GCAGUGG-CUUGGU-UAAGGGAA
gma-miR4995_L-2R+2	evm.model.fragScaff_scaffold_237_pilon.42	evm.TU.fragScaff_scaffold_237_pilon.42	EVM%20prediction%20fragScaff_scaffold_237_pilon.42	ADP-ribosylation factor [Gossypium arboreum]	GO:0006471(protein ADP-ribosylation);GO:0006886(intracellular protein transport);GO:0016192(vesicle-mediated transport)	ko04144(Endocytosis)	625	646	636	0.663317	6	UUCUCUCCGCCAACGCCACUGG&GCAGUGGC-UUGGUUAAGGGAA
gma-miR4995_L-2R+2	evm.model.original_scaffold_611_pilon.45	evm.TU.original_scaffold_611_pilon.45	EVM%20prediction%20original_scaffold_611_pilon.45	glycogen synthase kinase [Medicago truncatula]	GO:0004672(protein kinase activity);GO:0004674(protein serine/threonine kinase activity);GO:0005515(protein binding);GO:0005524(ATP binding);GO:0005634(nucleus);GO:0005829(cytosol);GO:0006468(protein phosphorylation);GO:0009651(response to salt stress);GO:0009933(meristem structural organization);GO:0016310(phosphorylation);GO:0042538(hyperosmotic salinity response);GO:1901002(positive regulation…	NA	300	319	311	0.70603	5	UUUGCUUGGCC-AGCCACUGU&GCAGUGGCUUGGUUAAGGGAA
lja-miR172a_R+1	evm.model.fragScaff_scaffold_126_pilon.1123	evm.TU.fragScaff_scaffold_126_pilon.1123	EVM%20prediction%20fragScaff_scaffold_126_pilon.1123	uncharacterized protein LOC25493379 [Medicago truncatula]	GO:0003674(molecular_function);GO:0005773(vacuole);GO:0008150(biological_process);GO:0009507(chloroplast)	NA	1187	1207	1198	0.656	6	GCUGUAGC-UCAUCAGCAUUCA&AGAAUCUUGAUGAUGCUGCAGU
lja-miR172a_R+1	evm.model.fragScaff_scaffold_126_pilon.209	evm.TU.fragScaff_scaffold_126_pilon.209	EVM%20prediction%20fragScaff_scaffold_126_pilon.209	protein EARLY RESPONSIVE TO DEHYDRATION 15 [Medicago truncatula]	GO:0005515(protein binding);GO:0005737(cytoplasm);GO:0009414(response to water deprivation);GO:0009617(response to bacterium);GO:0009644(response to high light intensity)	NA	1339	1360	1352	0.706667	5.5	GCUGCAGCUCUUAUCAAGA-UCU&AGAAUCUUGAUGA-UGCUGCAGU
lja-miR172a_R+1	evm.model.fragScaff_scaffold_215_pilon.134	evm.TU.fragScaff_scaffold_215_pilon.134	EVM%20prediction%20fragScaff_scaffold_215_pilon.134	probable fructokinase-6, chloroplastic [Medicago truncatula]	GO:0005524(ATP binding);GO:0006000(fructose metabolic process);GO:0006633(fatty acid biosynthetic process);GO:0008865(fructokinase activity);GO:0009507(chloroplast);GO:0009570(chloroplast stroma);GO:0016051(carbohydrate biosynthetic process);GO:0016301(kinase activity);GO:0019252(starch biosynthetic process)	ko00051(Fructose and mannose metabolism);ko00500(Starch and sucrose metabolism);ko00520(Amino sugar and nucleotide sugar metabolism)	899	921	912	0.773333	4.5	ACUGCAGAUAUCAUCAAGAUUAG&AGAAUCUUGAUGAUG-CUGCAGU
mtr-MIR1510b-p5_1ss1CA	evm.model.original_scaffold_623_pilon.11	evm.TU.original_scaffold_623_pilon.11	EVM%20prediction%20original_scaffold_623_pilon.11	ubiquitin domain-containing protein DSK2a isoform X1 [Medicago truncatula]	GO:0005515(protein binding);GO:0005634(nucleus);GO:0005829(cytosol);GO:0031593(polyubiquitin modification-dependent protein binding)	ko04141(Protein processing in endoplasmic reticulum)	644	665	656	0.735484	4	UAUCAAUGGGAUGGGAGGAGGU&AGCUCCUCCCAUCCCAUGGAUC
mtr-MIR1510b-p5_1ss1CA	evm.model.original_scaffold_667_pilon.91	evm.TU.original_scaffold_667_pilon.91	EVM%20prediction%20original_scaffold_667_pilon.91	ATP-dependent zinc metalloprotease FTSH 2, chloroplastic [Medicago truncatula]	GO:0004176(ATP-dependent peptidase activity);GO:0005739(mitochondrion);GO:0006508(proteolysis);GO:0008237(metallopeptidase activity);GO:0009535(chloroplast thylakoid membrane);GO:0009941(chloroplast envelope);GO:0010027(thylakoid membrane organization);GO:0010205(photoinhibition);GO:0010206(photosystem II repair);GO:0010304(PSII associated light-harvesting complex II catabolic process)	NA	781	803	794	0.776344	5.5	GAUCCGGUGGGAUGGGAGGUCCU&AGCUCCUCCCAUCCCAU-GGAUC
mtr-MIR160f-p5	evm.model.fragScaff_scaffold_128_pilon.44	evm.TU.fragScaff_scaffold_128_pilon.44	EVM%20prediction%20fragScaff_scaffold_128_pilon.44	starch synthase [Medicago truncatula]	GO:0003674(molecular_function);GO:0008150(biological_process)	NA	1080	1099	1091	0.679325	6	UGGUGUGCAGA-AGCCAGGCC&UGCCUGGCUCCCUGCAUGCCA
mtr-MIR160f-p5	evm.model.fragScaff_scaffold_156_pilon.51	evm.TU.fragScaff_scaffold_156_pilon.51	EVM%20prediction%20fragScaff_scaffold_156_pilon.51	auxin response factor 1 [Medicago truncatula]	GO:0003677(DNA binding);GO:0003700(DNA binding transcription factor activity);GO:0005634(nucleus);GO:0006351(transcription, DNA-templated);GO:0006355(regulation of transcription, DNA-templated);GO:0007389(pattern specification process);GO:0009734(auxin-activated signaling pathway);GO:0009738(abscisic acid-activated signaling pathway);GO:0009743(response to carbohydrate);GO:0010154(fruit developme…	ko04075(Plant hormone signal transduction)	1784	1804	1795	0.869198	2	AGGCAUACAGGGAGCCAGGCA&UGCCUGGCUCCCUGCAUGCCA
mtr-MIR160f-p5	evm.model.fragScaff_scaffold_237_pilon.42	evm.TU.fragScaff_scaffold_237_pilon.42	EVM%20prediction%20fragScaff_scaffold_237_pilon.42	ADP-ribosylation factor [Gossypium arboreum]	GO:0006471(protein ADP-ribosylation);GO:0006886(intracellular protein transport);GO:0016192(vesicle-mediated transport)	ko04144(Endocytosis)	383	404	394	0.654008	6.5	UGGGAUGUCGGGGGUCAGGACA&UG-CCUGGCUCCCUGCAUGCCA
mtr-MIR160f-p5	evm.model.fragScaff_scaffold_256_pilon.112	evm.TU.fragScaff_scaffold_256_pilon.112	EVM%20prediction%20fragScaff_scaffold_256_pilon.112	putative transcription factor ARF family [Medicago truncatula]	GO:0003677(DNA binding);GO:0003700(DNA binding transcription factor activity);GO:0005515(protein binding);GO:0005634(nucleus);GO:0006351(transcription, DNA-templated);GO:0006355(regulation of transcription, DNA-templated);GO:0007389(pattern specification process);GO:0009733(response to auxin);GO:0009734(auxin-activated signaling pathway);GO:0035198(miRNA binding);GO:0048829(root cap development);…	ko04075(Plant hormone signal transduction)	1598	1618	1609	0.78903	3	AAGCAUACAGGGAGCCAGGCA&UGCCUGGCUCCCUGCAUGCCA
mtr-MIR160f-p5	evm.model.fragScaff_scaffold_257_pilon.73	evm.TU.fragScaff_scaffold_257_pilon.73	EVM%20prediction%20fragScaff_scaffold_257_pilon.73	auxin response factor 1 [Medicago truncatula]	GO:0003677(DNA binding);GO:0003700(DNA binding transcription factor activity);GO:0005634(nucleus);GO:0006351(transcription, DNA-templated);GO:0006355(regulation of transcription, DNA-templated);GO:0007389(pattern specification process);GO:0009734(auxin-activated signaling pathway);GO:0009738(abscisic acid-activated signaling pathway);GO:0009743(response to carbohydrate);GO:0010154(fruit developme…	ko04075(Plant hormone signal transduction)	1784	1804	1795	0.869198	2	AGGCAUACAGGGAGCCAGGCA&UGCCUGGCUCCCUGCAUGCCA
mtr-MIR160f-p5	evm.model.fragScaff_scaffold_72_pilon.100	evm.TU.fragScaff_scaffold_72_pilon.100	EVM%20prediction%20fragScaff_scaffold_72_pilon.100	auxin response factor 17 [Medicago truncatula]	GO:0000987(proximal promoter sequence-specific DNA binding);GO:0003700(DNA binding transcription factor activity);GO:0005634(nucleus);GO:0006351(transcription, DNA-templated);GO:0006355(regulation of transcription, DNA-templated);GO:0009555(pollen development);GO:0009653(anatomical structure morphogenesis);GO:0009734(auxin-activated signaling pathway);GO:0010208(pollen wall assembly);GO:0048830(a…	ko04075(Plant hormone signal transduction)	1455	1475	1466	1	0	UGGCAUGCAGGGAGCCAGGCA&UGCCUGGCUCCCUGCAUGCCA
mtr-MIR160f-p5	evm.model.fragScaff_scaffold_8_pilon.46	evm.TU.fragScaff_scaffold_8_pilon.46	EVM%20prediction%20fragScaff_scaffold_8_pilon.46	auxin response factor 10 [Medicago truncatula]	GO:0003677(DNA binding);GO:0003700(DNA binding transcription factor activity);GO:0005634(nucleus);GO:0006351(transcription, DNA-templated);GO:0006355(regulation of transcription, DNA-templated);GO:0007389(pattern specification process);GO:0009734(auxin-activated signaling pathway);GO:0009738(abscisic acid-activated signaling pathway);GO:0009743(response to carbohydrate);GO:0010154(fruit developme…	ko04075(Plant hormone signal transduction)	1703	1727	1718	0.778481	6	CUGCAUGUAUACAGGGAGCCAGGCA&UGCCUGGCUCCCUG----CAUGCCA
mtr-MIR160f-p5	evm.model.original_scaffold_582_pilon.18	evm.TU.original_scaffold_582_pilon.18	EVM%20prediction%20original_scaffold_582_pilon.18	auxin response factor 18 isoform X1 [Medicago truncatula]	GO:0003677(DNA binding);GO:0003700(DNA binding transcription factor activity);GO:0005515(protein binding);GO:0005634(nucleus);GO:0006351(transcription, DNA-templated);GO:0006355(regulation of transcription, DNA-templated);GO:0007389(pattern specification process);GO:0009733(response to auxin);GO:0009734(auxin-activated signaling pathway);GO:0035198(miRNA binding);GO:0048829(root cap development);…	ko04075(Plant hormone signal transduction)	2018	2038	2029	1	0	UGGCAUGCAGGGAGCCAGGCA&UGCCUGGCUCCCUGCAUGCCA
mtr-MIR160f-p5	evm.model.original_scaffold_994_pilon.225	evm.TU.original_scaffold_994_pilon.225	EVM%20prediction%20original_scaffold_994_pilon.225	phospholipid hydroperoxide glutathione peroxidase, chloroplastic [Medicago truncatula]	GO:0004602(glutathione peroxidase activity);GO:0006979(response to oxidative stress);GO:0009507(chloroplast);GO:0009535(chloroplast thylakoid membrane);GO:0009570(chloroplast stroma);GO:0009941(chloroplast envelope);GO:0047066(phospholipid-hydroperoxide glutathione peroxidase activity);GO:0055114(oxidation-reduction process)	ko00590(Arachidonic acid metabolism);ko00480(Glutathione metabolism)	701	720	711	0.689873	7	UGGCAUGCA-GGAGCCUGGAU&UGCCUGGCUCCCUGCAUGCCA
mtr-MIR164b-p3	evm.model.fragScaff_scaffold_245_pilon.34	evm.TU.fragScaff_scaffold_245_pilon.34	EVM%20prediction%20fragScaff_scaffold_245_pilon.34	(-)-isopiperitenol/(-)-carveol dehydrogenase, mitochondrial [Medicago truncatula]	GO:0000166(nucleotide binding);GO:0018458(isopiperitenol dehydrogenase activity);GO:0018459(carveol dehydrogenase activity);GO:0031525(menthol biosynthetic process)	ko00906(Carotenoid biosynthesis)	417	435	426	0.719457	5.5	GAUGGU--GGAGGGGCGCGUG&CAUGUGCCCCUCUUCCCCAUC
mtr-MIR164b-p3	evm.model.original_scaffold_524_pilon.141	evm.TU.original_scaffold_524_pilon.141	EVM%20prediction%20original_scaffold_524_pilon.141	putative leucine-rich repeat domain, L domain-containing protein [Medicago truncatula]	GO:0005634(nucleus);GO:0008150(biological_process)	NA	1100	1121	1111	0.665158	6	GAUGAGGAAGAGGGGGAUGAUG&CAU-GUGCCCCUCUUCCCCAUC
mtr-MIR164b-p3	evm.model.original_scaffold_801_pilon.76	evm.TU.original_scaffold_801_pilon.76	EVM%20prediction%20original_scaffold_801_pilon.76	beta-amylase 7 [Medicago truncatula]	GO:0000272(polysaccharide catabolic process);GO:0003700(DNA binding transcription factor activity);GO:0005515(protein binding);GO:0005634(nucleus);GO:0005737(cytoplasm);GO:0016161(beta-amylase activity);GO:0048831(regulation of shoot system development);GO:0102229(amylopectin maltohydrolase activity)	ko00500(Starch and sucrose metabolism)	923	946	936	0.723982	6.5	GGUGGGGAAUAGUGGAGGCACAUG&CAUGUGCC-CCUCU--UCCCCAUC
mtr-MIR166a-p5	evm.model.fragScaff_scaffold_121_pilon.75	evm.TU.fragScaff_scaffold_121_pilon.75	EVM%20prediction%20fragScaff_scaffold_121_pilon.75	uncharacterized protein LOC25482936 [Medicago truncatula]	GO:0003674(molecular_function);GO:0005634(nucleus);GO:0008150(biological_process);GO:0009507(chloroplast)	NA	724	745	735	0.687003	5.5	UCAUGAAUCAGUCACCGAUUCC&GGAAU-GGUGUCUGAUUCGAGA
mtr-MIR166a-p5	evm.model.fragScaff_scaffold_55_pilon.39	evm.TU.fragScaff_scaffold_55_pilon.39	EVM%20prediction%20fragScaff_scaffold_55_pilon.39	ribulose-1,5 bisphosphate carboxylase/oxygenase large subunit N-methyltransferase, chloroplastic [Medicago truncatula]	GO:0009570(chloroplast stroma);GO:0016279(protein-lysine N-methyltransferase activity);GO:0018023(peptidyl-lysine trimethylation);GO:0018026(peptidyl-lysine monomethylation)	NA	961	979	971	0.65252	5	UC-CGAGUCAGAC-CCAUUUU&GGAAUGGUGUCUGAUUCGAGA
mtr-MIR166a-p5	evm.model.original_scaffold_1013_pilon.7	evm.TU.original_scaffold_1013_pilon.7	EVM%20prediction%20original_scaffold_1013_pilon.7	calcium-transporting ATPase 2, plasma membrane-type [Medicago truncatula]	GO:0005388(calcium-transporting ATPase activity);GO:0005887(integral component of plasma membrane);GO:0043231(intracellular membrane-bounded organelle)	NA	2236	2257	2248	0.665252	7	UCUCUGCUGAAGACACCAUUCC&GGAAUGGUGUCU-GAUUCGAGA
mtr-MIR166a-p5	evm.model.original_scaffold_616_pilon.17	evm.TU.original_scaffold_616_pilon.17	EVM%20prediction%20original_scaffold_616_pilon.17	uncharacterized protein LOC25482936 [Medicago truncatula]	GO:0003674(molecular_function);GO:0005634(nucleus);GO:0008150(biological_process);GO:0009507(chloroplast)	NA	726	747	737	0.687003	5.5	UCAUGAAUCAGUCACCGAUUCC&GGAAU-GGUGUCUGAUUCGAGA
mtr-MIR171a-p5_1ss16AC	evm.model.fragScaff_scaffold_172_pilon.44	evm.TU.fragScaff_scaffold_172_pilon.44	EVM%20prediction%20fragScaff_scaffold_172_pilon.44	hypothetical protein TSUD_311560 [Trifolium subterraneum]	GO:0004176(ATP-dependent peptidase activity);GO:0005739(mitochondrion);GO:0006508(proteolysis);GO:0008237(metallopeptidase activity);GO:0009535(chloroplast thylakoid membrane);GO:0009941(chloroplast envelope);GO:0010027(thylakoid membrane organization);GO:0010205(photoinhibition);GO:0010206(photosystem II repair);GO:0010304(PSII associated light-harvesting complex II catabolic process)	NA	793	814	805	0.682451	7	GUUGAUGGAAGGCGAGCCAACG&UGUUGGCUUGUCUCAC-UCAAA
mtr-MIR171a-p5_1ss16AC	evm.model.original_scaffold_745_pilon.41	evm.TU.original_scaffold_745_pilon.41	EVM%20prediction%20original_scaffold_745_pilon.41	metal transporter Nramp3 [Medicago truncatula]	GO:0005384(manganese ion transmembrane transporter activity);GO:0005737(cytoplasm);GO:0005773(vacuole);GO:0005774(vacuolar membrane);GO:0005794(Golgi apparatus);GO:0006828(manganese ion transport);GO:0006875(cellular metal ion homeostasis);GO:0009506(plasmodesma);GO:0009617(response to bacterium);GO:0010043(response to zinc ion);GO:0015103(inorganic anion transmembrane transporter activity);GO:00…	NA	814	834	824	0.654596	7	UUUG-GUGAGGCAAAGCCAAGU&UGUUGGCUU-GUCUCACUCAAA
mtr-MIR171a-p5_1ss16AC	evm.model.original_scaffold_766_pilon.49	evm.TU.original_scaffold_766_pilon.49	EVM%20prediction%20original_scaffold_766_pilon.49	putative ANTH domain-containing protein [Medicago truncatula]	GO:0005634(nucleus);GO:0005829(cytosol);GO:0005886(plasma membrane)	NA	1781	1800	1792	0.688022	5.5	AUUGGUUGAGAC-AGCCAGCA&UGUUGGCUUGUCUCACUCAAA
mtr-MIR171d-p3	evm.model.fragScaff_scaffold_128_pilon.152	evm.TU.fragScaff_scaffold_128_pilon.152	EVM%20prediction%20fragScaff_scaffold_128_pilon.152	7-deoxyloganetic acid glucosyltransferase isoform X1 [Medicago truncatula]	GO:0009813(flavonoid biosynthetic process);GO:0043231(intracellular membrane-bounded organelle);GO:0052696(flavonoid glucuronidation);GO:0080043(quercetin 3-O-glucosyltransferase activity);GO:0080044(quercetin 7-O-glucosyltransferase activity)	NA	915	934	925	0.706037	5	UGAGAU-UUGGCAUGGUUUAU&UUGAGCCGUGCCAAUAUCUCA
mtr-MIR171d-p3	evm.model.fragScaff_scaffold_128_pilon.154	evm.TU.fragScaff_scaffold_128_pilon.154	EVM%20prediction%20fragScaff_scaffold_128_pilon.154	7-deoxyloganetic acid glucosyltransferase [Medicago truncatula]	GO:0009813(flavonoid biosynthetic process);GO:0043231(intracellular membrane-bounded organelle);GO:0052696(flavonoid glucuronidation);GO:0080043(quercetin 3-O-glucosyltransferase activity);GO:0080044(quercetin 7-O-glucosyltransferase activity)	NA	924	943	934	0.753281	4	UGAGAU-UUGGCACGGUUUAU&UUGAGCCGUGCCAAUAUCUCA
mtr-MIR171d-p3	evm.model.fragScaff_scaffold_240_pilon.45	evm.TU.fragScaff_scaffold_240_pilon.45	EVM%20prediction%20fragScaff_scaffold_240_pilon.45	uncharacterized protein LOC112419304 [Medicago truncatula]	GO:0003677(DNA binding);GO:0005634(nucleus);GO:0008150(biological_process);GO:0046983(protein dimerization activity)	ko02010(ABC transporters)	274	294	285	0.658793	5.5	UGGGAUCAUGGCAUUGCUCAA&UUGAGCCGUGCCAAUAUCUCA
mtr-MIR171d-p3	evm.model.fragScaff_scaffold_28_pilon.25	evm.TU.fragScaff_scaffold_28_pilon.25	EVM%20prediction%20fragScaff_scaffold_28_pilon.25	hypothetical protein TSUD_266180 [Trifolium subterraneum]	GO:0003700(DNA binding transcription factor activity);GO:0005634(nucleus);GO:0006355(regulation of transcription, DNA-templated);GO:0010492(maintenance of shoot apical meristem identity);GO:0043565(sequence-specific DNA binding);GO:0048768(root hair cell tip growth);GO:0051301(cell division)	ko04075(Plant hormone signal transduction)	1344	1364	1355	0.976378	2.5	AGGGAUAUUGGCGCGGCUCAA&UUGAGCCGUGCCAAUAUCUCA
mtr-MIR171d-p3	evm.model.fragScaff_scaffold_74_pilon.214	evm.TU.fragScaff_scaffold_74_pilon.214	EVM%20prediction%20fragScaff_scaffold_74_pilon.214	putative transcription factor GRAS family [Medicago truncatula]	GO:0003700(DNA binding transcription factor activity);GO:0005634(nucleus);GO:0006355(regulation of transcription, DNA-templated);GO:0010492(maintenance of shoot apical meristem identity);GO:0043565(sequence-specific DNA binding);GO:0048768(root hair cell tip growth);GO:0051301(cell division)	ko04075(Plant hormone signal transduction)	1695	1715	1706	0.976378	2.5	CGGGAUAUUGGCGCGGCUCAA&UUGAGCCGUGCCAAUAUCUCA
mtr-MIR171d-p3	evm.model.fragScaff_scaffold_74_pilon.215	evm.TU.fragScaff_scaffold_74_pilon.215	EVM%20prediction%20fragScaff_scaffold_74_pilon.215	putative transcription factor GRAS family [Medicago truncatula]	GO:0003700(DNA binding transcription factor activity);GO:0005634(nucleus);GO:0006355(regulation of transcription, DNA-templated);GO:0010492(maintenance of shoot apical meristem identity);GO:0043565(sequence-specific DNA binding);GO:0048768(root hair cell tip growth);GO:0051301(cell division)	ko04075(Plant hormone signal transduction)	1723	1743	1734	0.976378	2.5	CGGGAUAUUGGCGCGGCUCAA&UUGAGCCGUGCCAAUAUCUCA
mtr-MIR171d-p3	evm.model.original_scaffold_375_pilon.46	evm.TU.original_scaffold_375_pilon.46	EVM%20prediction%20original_scaffold_375_pilon.46	fructose-bisphosphate aldolase cytoplasmic isozyme 1-like protein [Trifolium pratense]	GO:0004332(fructose-bisphosphate aldolase activity);GO:0005515(protein binding);GO:0005737(cytoplasm);GO:0005829(cytosol);GO:0006094(gluconeogenesis);GO:0006096(glycolytic process);GO:0009507(chloroplast)	ko00010(Glycolysis / Gluconeogenesis);ko00030(Pentose phosphate pathway);ko00051(Fructose and mannose metabolism);ko00710(Carbon fixation in photosynthetic organisms)	984	1005	996	0.671916	6.5	AGAGAAUGUUGGCAAAGCUCAA&UUGAGCCGUGCCAAUAU-CUCA
mtr-MIR171d-p3	evm.model.original_scaffold_530_pilon.1.1	evm.TU.original_scaffold_530_pilon.1	EVM%20prediction%20original_scaffold_530_pilon.1	beclin-1-like protein isoform X2 [Medicago truncatula]	GO:0000045(autophagosome assembly);GO:0000407(phagophore assembly site);GO:0006995(cellular response to nitrogen starvation);GO:0032258(protein localization by the Cvt pathway);GO:0034271(phosphatidylinositol 3-kinase complex, class III, type I);GO:0034272(phosphatidylinositol 3-kinase complex, class III, type II);GO:0044804(autophagy of nucleus);GO:0045324(late endosome to vacuole transport)	ko04136(Autophagy - other eukaryotes)	812	833	823	0.666667	6.5	AGCGGUAUUGGCAUGAGUUCAA&UUGAGC-CGUGCCAAUAUCUCA
mtr-MIR171d-p3	evm.model.original_scaffold_808_pilon.46	evm.TU.original_scaffold_808_pilon.46	EVM%20prediction%20original_scaffold_808_pilon.46	glyceraldehyde-3-phosphate dehydrogenase B, chloroplastic [Medicago truncatula]	GO:0004365(glyceraldehyde-3-phosphate dehydrogenase (NAD+) (phosphorylating) activity);GO:0005829(cytosol);GO:0006006(glucose metabolic process);GO:0006096(glycolytic process);GO:0009409(response to cold);GO:0009416(response to light stimulus);GO:0009507(chloroplast);GO:0009535(chloroplast thylakoid membrane);GO:0009570(chloroplast stroma);GO:0009744(response to sucrose);GO:0009941(chloroplast en…	ko00710(Carbon fixation in photosynthetic organisms)	562	581	573	0.732283	4.5	UGAGAUGCUGGCACGG-UCGA&UUGAGCCGUGCCAAUAUCUCA
mtr-MIR171d-p3	evm.model.original_scaffold_881_pilon.8	evm.TU.original_scaffold_881_pilon.8	EVM%20prediction%20original_scaffold_881_pilon.8	ABC transporter C family member 10 [Medicago truncatula]	GO:0000325(plant-type vacuole);GO:0005524(ATP binding);GO:0005774(vacuolar membrane);GO:0005886(plasma membrane);GO:0008559(xenobiotic transmembrane transporting ATPase activity);GO:0016021(integral component of membrane);GO:0042626(ATPase activity, coupled to transmembrane movement of substances);GO:0055085(transmembrane transport)	ko02010(ABC transporters)	3902	3922	3913	0.724409	7	GGAAUUAUUGGCAUGGCUCUA&UUGAGCCGUGCCAAUAUCUCA
mtr-MIR171d-p5	evm.model.fragScaff_scaffold_118_pilon.423	evm.TU.fragScaff_scaffold_118_pilon.423	EVM%20prediction%20fragScaff_scaffold_118_pilon.423	ruBisCO large subunit-binding protein subunit alpha, chloroplastic [Medicago truncatula]	GO:0005524(ATP binding);GO:0005739(mitochondrion);GO:0005829(cytosol);GO:0006457(protein folding);GO:0006458('de novo' protein folding);GO:0007005(mitochondrion organization);GO:0009507(chloroplast);GO:0009570(chloroplast stroma);GO:0009579(thylakoid);GO:0009658(chloroplast organization);GO:0009793(embryo development ending in seed dormancy);GO:0009941(chloroplast envelope);GO:0016020(membrane);G…	ko03018(RNA degradation)	1180	1198	1189	0.687339	6.5	GCUGAGUU--CCAGGCCAGUG&UAUUGGCCUGGUUCACUCAGA
mtr-MIR171d-p5	evm.model.fragScaff_scaffold_90_pilon.96	evm.TU.fragScaff_scaffold_90_pilon.96	EVM%20prediction%20fragScaff_scaffold_90_pilon.96	F-box/LRR protein, putative [Medicago truncatula]	GO:0001673(male germ cell nucleus);GO:0004842(ubiquitin-protein transferase activity);GO:0005515(protein binding);GO:0006511(ubiquitin-dependent protein catabolic process);GO:0009507(chloroplast);GO:0009555(pollen development);GO:0009793(embryo development ending in seed dormancy);GO:0016567(protein ubiquitination);GO:0019005(SCF ubiquitin ligase complex);GO:0031146(SCF-dependent proteasomal ubiq…	NA	163	185	176	0.70801	5.5	UCUAGGGAUGAACUAGGCCGAUU&UAUUGGCCUGGUUCA-CUC-AGA
mtr-MIR171h-p5	evm.model.fragScaff_scaffold_0_pilon.46	evm.TU.fragScaff_scaffold_0_pilon.46	EVM%20prediction%20fragScaff_scaffold_0_pilon.46	probable UDP-arabinopyranose mutase 5 [Medicago truncatula]	GO:0005794(Golgi apparatus);GO:0005829(cytosol);GO:0009832(plant-type cell wall biogenesis);GO:0033356(UDP-L-arabinose metabolic process);GO:0052691(UDP-arabinopyranose mutase activity)	ko00520(Amino sugar and nucleotide sugar metabolism)	609	629	620	0.695418	6.5	AGUGAGUGGAAUCAACAUCGC&GUGGUGUUGUUUCUGCUCAUC
mtr-MIR171h-p5	evm.model.fragScaff_scaffold_171_pilon.15	evm.TU.fragScaff_scaffold_171_pilon.15	EVM%20prediction%20fragScaff_scaffold_171_pilon.15	protein STRICTOSIDINE SYNTHASE-LIKE 4 [Medicago truncatula]	GO:0005783(endoplasmic reticulum);GO:0016020(membrane);GO:0016788(hydrolase activity, acting on ester bonds)	NA	505	526	517	0.684636	7	GAUGUGCUUGAGGCAAGACCAC&GUGGUGUUGUUUC-UGCUCAUC
mtr-MIR171h-p5	evm.model.fragScaff_scaffold_241_pilon.135	evm.TU.fragScaff_scaffold_241_pilon.135	EVM%20prediction%20fragScaff_scaffold_241_pilon.135	E3 ubiquitin-protein ligase BRE1-like 2 isoform X1 [Medicago truncatula]	GO:0004842(ubiquitin-protein transferase activity);GO:0005634(nucleus);GO:0009965(leaf morphogenesis);GO:0010162(seed dormancy process);GO:0010228(vegetative to reproductive phase transition of meristem);GO:0010390(histone monoubiquitination);GO:0033523(histone H2B ubiquitination);GO:0042803(protein homodimerization activity);GO:0045087(innate immune response);GO:0046872(metal ion binding)	NA	2029	2049	2040	0.665768	6	GAUAUGCAGACACAGCACCAA&GUGGUGUUGUUUCUGCUCAUC
mtr-MIR171h-p5	evm.model.original_scaffold_584_pilon.102	evm.TU.original_scaffold_584_pilon.102	EVM%20prediction%20original_scaffold_584_pilon.102	photosystem I reaction center subunit II, chloroplastic [Medicago truncatula]	GO:0005515(protein binding)	ko00195(Photosynthesis)	327	351	342	0.787062	7	GAUGAGAAAACAGAAGCAGCACCAG&GUGGUGUUGUUUCUG----CUCAUC
mtr-MIR171h-p5	evm.model.original_scaffold_664_pilon.90	evm.TU.original_scaffold_664_pilon.90	EVM%20prediction%20original_scaffold_664_pilon.90	protein TIME FOR COFFEE [Medicago truncatula]	GO:0003674(molecular_function);GO:0005634(nucleus);GO:0005982(starch metabolic process);GO:0006979(response to oxidative stress);GO:0009414(response to water deprivation);GO:0009737(response to abscisic acid);GO:0032502(developmental process);GO:0042752(regulation of circadian rhythm);GO:0048511(rhythmic process)	NA	4958	4977	4968	0.679245	6.5	GGUGAGUAG-AACGAUAUCAU&GUGGUGUUGUUUCUGCUCAUC
mtr-MIR171h-p5	evm.model.original_scaffold_673_pilon.90	evm.TU.original_scaffold_673_pilon.90	EVM%20prediction%20original_scaffold_673_pilon.90	E3 ubiquitin-protein ligase HERC2-like protein [Medicago truncatula]	GO:0003682(chromatin binding);GO:0005886(plasma membrane);GO:0008150(biological_process);GO:0008536(Ran GTPase binding)	NA	1051	1070	1061	0.722372	6	GAUGAGCA-AGAUAAGGCCAC&GUGGUGUUGUUUCUGCUCAUC
mtr-MIR171h-p5	evm.model.original_scaffold_732_pilon.122	evm.TU.original_scaffold_732_pilon.122	EVM%20prediction%20original_scaffold_732_pilon.122	heat shock 70 kDa protein 15 [Medicago truncatula]	GO:0005515(protein binding);GO:0005524(ATP binding);GO:0005634(nucleus);GO:0005737(cytoplasm);GO:0005829(cytosol);GO:0005886(plasma membrane);GO:0006457(protein folding);GO:0009408(response to heat);GO:0046686(response to cadmium ion)	NA	2704	2725	2715	0.730458	6.5	GGUGAGCAGCAGCAACAACCAG&GUGGU-GUUGUUUCUGCUCAUC
mtr-MIR171h-p5	evm.model.original_scaffold_782_pilon.55	evm.TU.original_scaffold_782_pilon.55	EVM%20prediction%20original_scaffold_782_pilon.55	uncharacterized protein DDB_G0290685 [Medicago truncatula]	GO:0003674(molecular_function);GO:0005768(endosome);GO:0005794(Golgi apparatus);GO:0005802(trans-Golgi network);GO:0008150(biological_process)	NA	2035	2054	2045	0.733154	6	CAAGAGCAG-AAUAACACCAC&GUGGUGUUGUUUCUGCUCAUC
mtr-MIR171h-p5	evm.model.original_scaffold_908_pilon.162	evm.TU.original_scaffold_908_pilon.162	EVM%20prediction%20original_scaffold_908_pilon.162	E3 ubiquitin-protein ligase BRE1-like 2 isoform X1 [Medicago truncatula]	GO:0004842(ubiquitin-protein transferase activity);GO:0005634(nucleus);GO:0009965(leaf morphogenesis);GO:0010162(seed dormancy process);GO:0010228(vegetative to reproductive phase transition of meristem);GO:0010390(histone monoubiquitination);GO:0033523(histone H2B ubiquitination);GO:0042803(protein homodimerization activity);GO:0045087(innate immune response);GO:0046872(metal ion binding)	NA	2028	2048	2039	0.665768	6	GAUAUGCAGACACAGCACCAA&GUGGUGUUGUUUCUGCUCAUC
mtr-MIR171h-p5	evm.model.original_scaffold_962_pilon.65	evm.TU.original_scaffold_962_pilon.65	EVM%20prediction%20original_scaffold_962_pilon.65	stromal 70 kDa heat shock-related protein, chloroplastic [Medicago truncatula]	GO:0005515(protein binding);GO:0005524(ATP binding);GO:0005622(intracellular);GO:0005623(cell);GO:0005634(nucleus);GO:0005739(mitochondrion);GO:0005829(cytosol);GO:0006457(protein folding);GO:0009408(response to heat);GO:0009409(response to cold);GO:0009507(chloroplast);GO:0009532(plastid stroma);GO:0009570(chloroplast stroma);GO:0009579(thylakoid);GO:0009941(chloroplast envelope);GO:0016032(vira…	ko03040(Spliceosome);ko04141(Protein processing in endoplasmic reticulum);ko04144(Endocytosis)	2187	2208	2199	0.703504	6	GAUGCAGCAGGACCUACACCAC&GUGGUGUUGUUUCUGCU-CAUC
mtr-MIR2118-p3_2ss4AT19TC	evm.model.fragScaff_scaffold_202_pilon.79	evm.TU.fragScaff_scaffold_202_pilon.79	EVM%20prediction%20fragScaff_scaffold_202_pilon.79	beta-amylase 1, chloroplastic [Medicago truncatula]	GO:0005634(nucleus);GO:0005829(cytosol);GO:0005983(starch catabolic process);GO:0009414(response to water deprivation);GO:0009507(chloroplast);GO:0016161(beta-amylase activity);GO:0102229(amylopectin maltohydrolase activity)	ko00500(Starch and sucrose metabolism)	634	654	645	0.693671	7	GGGAUUGGUGGAGAGGGAGAA&UUUUCCGAUUCCACCCAUCCC
mtr-MIR2118-p3_2ss4AT19TC	evm.model.fragScaff_scaffold_245_pilon.101	evm.TU.fragScaff_scaffold_245_pilon.101	EVM%20prediction%20fragScaff_scaffold_245_pilon.101	disease resistance protein RPS6 isoform X2 [Medicago truncatula]	GO:0005737(cytoplasm);GO:0006952(defense response)	NA	1332	1354	1344	0.670886	6	GGGUAUGGGGGGAGUUGGUAAAA&UUUU-CCGAUUCCACCCAU-CCC
mtr-MIR2118-p3_2ss4AT19TC	evm.model.fragScaff_scaffold_26_pilon.36	evm.TU.fragScaff_scaffold_26_pilon.36	EVM%20prediction%20fragScaff_scaffold_26_pilon.36	hypothetical protein MtrunA17_Chr1g0187281 [Medicago truncatula]	NA	NA	655	681	672	0.741772	6.5	GGCGGUGUUGGAGGUGGAAUCGGAAAA&UUUUCCGAUUCCACC-----CAUC-CC
mtr-MIR2118-p3_2ss4AT19TC	evm.model.fragScaff_scaffold_68_pilon.195	evm.TU.fragScaff_scaffold_68_pilon.195	EVM%20prediction%20fragScaff_scaffold_68_pilon.195	ATPase ARSA1 [Medicago truncatula]	GO:0005524(ATP binding);GO:0005739(mitochondrion);GO:0005759(mitochondrial matrix);GO:0006820(anion transport);GO:0009507(chloroplast);GO:0016020(membrane);GO:0016887(ATPase activity)	NA	287	307	298	0.665823	7	GGGAAAGGUGGUGUUGGGAAA&UUUUCCGAUUCCACCCAUCCC
mtr-MIR2118-p3_2ss4AT19TC	evm.model.original_scaffold_416_pilon.9	evm.TU.original_scaffold_416_pilon.9	EVM%20prediction%20original_scaffold_416_pilon.9	TMV resistance protein N isoform X2 [Medicago truncatula]	GO:0006952(defense response);GO:0007165(signal transduction);GO:0043531(ADP binding)	NA	670	691	681	0.739241	6	GGGAUGGGAGGAAUAGGGAAGA&UUUUCC-GAUUCCACCCAUCCC
mtr-MIR2118-p3_2ss4AT19TC	evm.model.original_scaffold_473_pilon.17	evm.TU.original_scaffold_473_pilon.17	EVM%20prediction%20original_scaffold_473_pilon.17	uncharacterized protein LOC25496677 [Medicago truncatula]	GO:0005737(cytoplasm);GO:0006952(defense response);GO:0007165(signal transduction);GO:0016021(integral component of membrane);GO:0043531(ADP binding)	NA	4200	4220	4211	0.749367	6	UGGAUGGGUGGAGUUUGAAGA&UUUUCCGAUUCCACCCAUCCC
mtr-MIR2118-p3_2ss4AT19TC	evm.model.original_scaffold_811_pilon.28	evm.TU.original_scaffold_811_pilon.28	EVM%20prediction%20original_scaffold_811_pilon.28	protein PLASTID TRANSCRIPTIONALLY ACTIVE 12, chloroplastic [Medicago truncatula]	GO:0005634(nucleus);GO:0009295(nucleoid);GO:0009507(chloroplast);GO:0009508(plastid chromosome);GO:0042793(plastid transcription);GO:0045893(positive regulation of transcription, DNA-templated)	NA	841	864	855	0.688608	6	AGGAACUGUGGUGGAAUUGGAGAA&UUUUCCGAUUCCACC-CA--UCCC
mtr-MIR2592ay-p5_2ss6AG17CG	evm.model.fragScaff_scaffold_130_pilon.157	evm.TU.fragScaff_scaffold_130_pilon.157	EVM%20prediction%20fragScaff_scaffold_130_pilon.157	calmodulin binding protein PICBP [Medicago truncatula]	GO:0005516(calmodulin binding);GO:0005634(nucleus);GO:0005886(plasma membrane);GO:0008150(biological_process)	NA	1967	1985	1976	0.701183	6	UCUCAGGCAAAUCCGAUUC&GAGUCGGGUU-GUUUGGGA
mtr-MIR2592ay-p5_2ss6AG17CG	evm.model.fragScaff_scaffold_139_pilon.44	evm.TU.fragScaff_scaffold_139_pilon.44	EVM%20prediction%20fragScaff_scaffold_139_pilon.44	rhamnose biosynthetic-like enzyme [Medicago truncatula]	GO:0003824(catalytic activity);GO:0005829(cytosol);GO:0008460(dTDP-glucose 4,6-dehydratase activity);GO:0009225(nucleotide-sugar metabolic process);GO:0009506(plasmodesma);GO:0009507(chloroplast);GO:0010253(UDP-rhamnose biosynthetic process);GO:0010280(UDP-L-rhamnose synthase activity);GO:0010315(auxin efflux);GO:0016491(oxidoreductase activity);GO:0016853(isomerase activity);GO:0030154(cell diff…	ko00520(Amino sugar and nucleotide sugar metabolism)	598	615	605	0.671598	7	UCCCACA-AACCCGUACUC&GAGU-CGGGUUGUUUGGGA
mtr-MIR2592ay-p5_2ss6AG17CG	evm.model.fragScaff_scaffold_156_pilon.233	evm.TU.fragScaff_scaffold_156_pilon.233	EVM%20prediction%20fragScaff_scaffold_156_pilon.233	uncharacterized protein LOC11415479 [Medicago truncatula]	NA	ko00600(Sphingolipid metabolism)	1626	1643	1634	0.692308	6	UUCUAAACAGGCUGGCUC&GAGUCGGGUUGUUUGGGA
mtr-MIR2592ay-p5_2ss6AG17CG	evm.model.fragScaff_scaffold_172_pilon.44	evm.TU.fragScaff_scaffold_172_pilon.44	EVM%20prediction%20fragScaff_scaffold_172_pilon.44	hypothetical protein TSUD_311560 [Trifolium subterraneum]	GO:0004176(ATP-dependent peptidase activity);GO:0005739(mitochondrion);GO:0006508(proteolysis);GO:0008237(metallopeptidase activity);GO:0009535(chloroplast thylakoid membrane);GO:0009941(chloroplast envelope);GO:0010027(thylakoid membrane organization);GO:0010205(photoinhibition);GO:0010206(photosystem II repair);GO:0010304(PSII associated light-harvesting complex II catabolic process)	NA	822	840	829	0.689349	6	UCCC-AACGACCCUGACCUC&GAG-UC-GGGUUGUUUGGGA
mtr-MIR2592ay-p5_2ss6AG17CG	evm.model.fragScaff_scaffold_189_pilon.245	evm.TU.fragScaff_scaffold_189_pilon.245	EVM%20prediction%20fragScaff_scaffold_189_pilon.245	uncharacterized protein LOC112419509 [Medicago truncatula]	GO:0003674(molecular_function);GO:0008150(biological_process);GO:0009507(chloroplast)	NA	753	771	762	0.686391	5.5	UCCCUUACAAACCUGACUU&GAGUCGGGUU-GUUUGGGA
mtr-MIR2592ay-p5_2ss6AG17CG	evm.model.fragScaff_scaffold_189_pilon.272	evm.TU.fragScaff_scaffold_189_pilon.272	EVM%20prediction%20fragScaff_scaffold_189_pilon.272	eukaryotic initiation factor 4A-3 [Medicago truncatula]	GO:0004004(ATP-dependent RNA helicase activity);GO:0008380(RNA splicing);GO:0010468(regulation of gene expression);GO:0010501(RNA secondary structure unwinding);GO:0071013(catalytic step 2 spliceosome)	ko03040(Spliceosome);ko03013(RNA transport);ko03015(mRNA surveillance pathway)	1084	1101	1092	0.659763	6	GCUGGAACAACCCGAGUA&GAGUCGGGUUGUUUGGGA
mtr-MIR2592ay-p5_2ss6AG17CG	evm.model.fragScaff_scaffold_193_pilon.59	evm.TU.fragScaff_scaffold_193_pilon.59	EVM%20prediction%20fragScaff_scaffold_193_pilon.59	probable arabinosyltransferase ARAD1 isoform X1 [Medicago truncatula]	GO:0000139(Golgi membrane);GO:0003824(catalytic activity);GO:0005515(protein binding);GO:0005768(endosome);GO:0005794(Golgi apparatus);GO:0005802(trans-Golgi network);GO:0006486(protein glycosylation);GO:0016020(membrane);GO:0016021(integral component of membrane);GO:0016757(transferase activity, transferring glycosyl groups);GO:0045489(pectin biosynthetic process);GO:0071555(cell wall organizati…	ko00510(N-Glycan biosynthesis);ko04141(Protein processing in endoplasmic reticulum)	1555	1572	1563	0.686391	5.5	UCCCAAACAAUUGGAUUU&GAGUCGGGUUGUUUGGGA
mtr-MIR2592ay-p5_2ss6AG17CG	evm.model.fragScaff_scaffold_19_pilon.280	evm.TU.fragScaff_scaffold_19_pilon.280	EVM%20prediction%20fragScaff_scaffold_19_pilon.280	diacylglycerol O-acyltransferase 3, cytosolic [Medicago truncatula]	GO:0003954(NADH dehydrogenase activity);GO:0009060(aerobic respiration);GO:0010181(FMN binding);GO:0051287(NAD binding);GO:0051539(4 iron, 4 sulfur cluster binding)	NA	722	738	730	0.704142	5.5	UUCCAAGCAACCCU-CUC&GAGUCGGGUUGUUUGGGA
mtr-MIR2592ay-p5_2ss6AG17CG	evm.model.fragScaff_scaffold_201_pilon.4	evm.TU.fragScaff_scaffold_201_pilon.4	EVM%20prediction%20fragScaff_scaffold_201_pilon.4	protein SLOW GREEN 1, chloroplastic [Medicago truncatula]	GO:0008150(biological_process);GO:0009507(chloroplast);GO:0009536(plastid);GO:0009543(chloroplast thylakoid lumen);GO:0009941(chloroplast envelope)	NA	237	255	246	0.66568	5	CCCCAAAAUAACCCUACUC&GAGUCGGGUUGUUU-GGGA
mtr-MIR2592ay-p5_2ss6AG17CG	evm.model.fragScaff_scaffold_207_pilon.278	evm.TU.fragScaff_scaffold_207_pilon.278	EVM%20prediction%20fragScaff_scaffold_207_pilon.278	aspartyl protease family protein 1 [Medicago truncatula]	GO:0004190(aspartic-type endopeptidase activity);GO:0006508(proteolysis);GO:0030163(protein catabolic process)	NA	1191	1208	1199	0.866864	3	ACCUAAACAACCCGGCUU&GAGUCGGGUUGUUUGGGA
mtr-MIR2592ay-p5_2ss6AG17CG	evm.model.fragScaff_scaffold_222_pilon.14	evm.TU.fragScaff_scaffold_222_pilon.14	EVM%20prediction%20fragScaff_scaffold_222_pilon.14	SUPPRESSOR OF ABI3-5 [Medicago truncatula]	GO:0000122(negative regulation of transcription by RNA polymerase II);GO:0000381(regulation of alternative mRNA splicing, via spliceosome);GO:0003723(RNA binding);GO:0005634(nucleus);GO:0008285(negative regulation of cell proliferation);GO:0008380(RNA splicing);GO:0016607(nuclear speck);GO:0034391(regulation of smooth muscle cell apoptotic process);GO:0034393(positive regulation of smooth muscle …	NA	2734	2750	2742	0.668639	6	UCCCAAACAACCU-ACAG&GAGUCGGGUUGUUUGGGA
mtr-MIR2592ay-p5_2ss6AG17CG	evm.model.fragScaff_scaffold_222_pilon.32	evm.TU.fragScaff_scaffold_222_pilon.32	EVM%20prediction%20fragScaff_scaffold_222_pilon.32	probable leucine-rich repeat receptor-like protein kinase At5g49770 [Medicago truncatula]	GO:0004674(protein serine/threonine kinase activity);GO:0005524(ATP binding);GO:0005576(extracellular region);GO:0006468(protein phosphorylation);GO:0007169(transmembrane receptor protein tyrosine kinase signaling pathway);GO:0016301(kinase activity);GO:0016310(phosphorylation)	NA	1580	1597	1588	0.710059	4.5	GCCUAAACAACCCUAUUC&GAGUCGGGUUGUUUGGGA
mtr-MIR2592ay-p5_2ss6AG17CG	evm.model.fragScaff_scaffold_230_pilon.20	evm.TU.fragScaff_scaffold_230_pilon.20	EVM%20prediction%20fragScaff_scaffold_230_pilon.20	plasma membrane ATPase 4 [Medicago truncatula]	GO:0005887(integral component of plasma membrane);GO:0008553(proton-exporting ATPase activity, phosphorylative mechanism);GO:0043231(intracellular membrane-bounded organelle);GO:0051453(regulation of intracellular pH);GO:1902600(proton transmembrane transport)	ko00190(Oxidative phosphorylation)	2810	2827	2818	0.659763	6	UCCUAGACAACAAGACUG&GAGUCGGGUUGUUUGGGA
mtr-MIR2592ay-p5_2ss6AG17CG	evm.model.fragScaff_scaffold_250_pilon.501	evm.TU.fragScaff_scaffold_250_pilon.501	EVM%20prediction%20fragScaff_scaffold_250_pilon.501	ribulose-1,5 bisphosphate carboxylase/oxygenase large subunit N-methyltransferase, chloroplastic [Medicago truncatula]	GO:0016279(protein-lysine N-methyltransferase activity);GO:0018026(peptidyl-lysine monomethylation)	ko00310(Lysine degradation)	642	659	650	0.650888	5	UUCCAAAUACCCCGAUUU&GAGUCGGGUUGUUUGGGA
mtr-MIR2592ay-p5_2ss6AG17CG	evm.model.fragScaff_scaffold_256_pilon.51	evm.TU.fragScaff_scaffold_256_pilon.51	EVM%20prediction%20fragScaff_scaffold_256_pilon.51	uncharacterized protein LOC11416307 [Medicago truncatula]	GO:0003674(molecular_function);GO:0005739(mitochondrion);GO:0016021(integral component of membrane);GO:0070072(vacuolar proton-transporting V-type ATPase complex assembly)	NA	272	290	281	0.718935	6.5	ACCCGAAUUGAUCCGACUC&GAGUCGGGUUG-UUUGGGA
mtr-MIR2592ay-p5_2ss6AG17CG	evm.model.fragScaff_scaffold_26_pilon.54	evm.TU.fragScaff_scaffold_26_pilon.54	EVM%20prediction%20fragScaff_scaffold_26_pilon.54	DNA repair protein XRCC4 [Medicago truncatula]	GO:0003677(DNA binding);GO:0005515(protein binding);GO:0005524(ATP binding);GO:0005634(nucleus);GO:0006303(double-strand break repair via nonhomologous end joining);GO:0006310(DNA recombination);GO:0008022(protein C-terminus binding)	ko03450(Non-homologous end-joining)	451	467	458	0.656805	4	UUUC-AACAACCUGGCUC&GAGUCGGGUUGUUUGGGA
mtr-MIR2592ay-p5_2ss6AG17CG	evm.model.fragScaff_scaffold_2_pilon.275_evm.model.fragScaff_scaffold_2_pilon.276	evm.TU.fragScaff_scaffold_2_pilon.275_evm.TU.fragScaff_scaffold_2_pilon.276	MERGED%3A%20EVM%20prediction%20fragScaff_scaffold_2_pilon.275%3B%20EVM%20prediction%20fragScaff_scaffold_2_pilon.276	triacylglycerol lipase 1 [Medicago truncatula]	GO:0004620(phospholipase activity);GO:0004806(triglyceride lipase activity);GO:0005576(extracellular region);GO:0005615(extracellular space);GO:0016042(lipid catabolic process);GO:0016787(hydrolase activity);GO:0047714(galactolipase activity)	ko00100(Steroid biosynthesis)	84	103	92	0.659763	7	CCCCAAACAACAACCAACUC&GAGUCGG--GUUGUUUGGGA
mtr-MIR2592ay-p5_2ss6AG17CG	evm.model.fragScaff_scaffold_33_pilon.115	evm.TU.fragScaff_scaffold_33_pilon.115	EVM%20prediction%20fragScaff_scaffold_33_pilon.115	SART-1 family protein DOT2 isoform X3 [Medicago truncatula]	GO:0000387(spliceosomal snRNP assembly);GO:0000481(maturation of 5S rRNA);GO:0045292(mRNA cis splicing, via spliceosome);GO:0046540(U4/U6 x U5 tri-snRNP complex)	ko03040(Spliceosome)	2270	2287	2278	0.650888	6.5	AGACGAGCAACCCAACUC&GAGUCGGGUUGUUUGGGA
mtr-MIR2592ay-p5_2ss6AG17CG	evm.model.fragScaff_scaffold_37_pilon.14	evm.TU.fragScaff_scaffold_37_pilon.14	EVM%20prediction%20fragScaff_scaffold_37_pilon.14	B-box zinc finger protein 21 [Medicago truncatula]	GO:0005634(nucleus);GO:0006355(regulation of transcription, DNA-templated);GO:0009640(photomorphogenesis)	NA	240	258	248	0.66568	6.5	UCCUAAACAACACCCUCUC&GAGUCGG-GUUGUUUGGGA
mtr-MIR2592ay-p5_2ss6AG17CG	evm.model.fragScaff_scaffold_56_pilon.26	evm.TU.fragScaff_scaffold_56_pilon.26	EVM%20prediction%20fragScaff_scaffold_56_pilon.26	phosphatidylinositol transfer protein CSR1 [Medicago truncatula]	GO:0005215(transporter activity);GO:0006810(transport);GO:0009507(chloroplast)	NA	612	628	620	0.656805	7	UCCCAAGCGA-CUGUCUC&GAGUCGGGUUGUUUGGGA
mtr-MIR2592ay-p5_2ss6AG17CG	evm.model.fragScaff_scaffold_56_pilon.74	evm.TU.fragScaff_scaffold_56_pilon.74	EVM%20prediction%20fragScaff_scaffold_56_pilon.74	uncharacterized protein LOC11438075 [Medicago truncatula]	NA	NA	69	86	77	0.66568	6	UCCCAAACAACUCAACAA&GAGUCGGGUUGUUUGGGA
mtr-MIR2592ay-p5_2ss6AG17CG	evm.model.fragScaff_scaffold_65_pilon.289	evm.TU.fragScaff_scaffold_65_pilon.289	EVM%20prediction%20fragScaff_scaffold_65_pilon.289	histone-lysine N-methyltransferase EZA1 isoform X2 [Medicago truncatula]	GO:0003700(DNA binding transcription factor activity);GO:0003727(single-stranded RNA binding);GO:0005515(protein binding);GO:0005634(nucleus);GO:0005677(chromatin silencing complex);GO:0006349(regulation of gene expression by genetic imprinting);GO:0006351(transcription, DNA-templated);GO:0006355(regulation of transcription, DNA-templated);GO:0009506(plasmodesma);GO:0009960(endosperm development)…	ko00310(Lysine degradation)	1286	1304	1294	0.671598	6	ACUUAAAUGACCCUGACUC&GAGUC-GGGUUGUUUGGGA
mtr-MIR2592ay-p5_2ss6AG17CG	evm.model.fragScaff_scaffold_65_pilon.546	evm.TU.fragScaff_scaffold_65_pilon.546	EVM%20prediction%20fragScaff_scaffold_65_pilon.546	dirigent protein 22 [Medicago truncatula]	GO:0009699(phenylpropanoid biosynthetic process);GO:0042349(guiding stereospecific synthesis activity)	NA	106	126	114	0.760355	7	UCCCCAACAACCCUAGGACUC&GAGUC---GGGUUGUUUGGGA
mtr-MIR2592ay-p5_2ss6AG17CG	evm.model.fragScaff_scaffold_67_pilon.520	evm.TU.fragScaff_scaffold_67_pilon.520	EVM%20prediction%20fragScaff_scaffold_67_pilon.520	RING-H2 finger protein ATL2 [Medicago truncatula]	GO:0005634(nucleus);GO:0006952(defense response);GO:0008270(zinc ion binding);GO:0010200(response to chitin);GO:0016021(integral component of membrane);GO:0016567(protein ubiquitination);GO:0043161(proteasome-mediated ubiquitin-dependent protein catabolic process);GO:0046872(metal ion binding);GO:0061630(ubiquitin protein ligase activity)	NA	686	703	694	0.742604	5.5	UCCGAGACGAGUCGACUC&GAGUCGGGUUGUUUGGGA
mtr-MIR2592ay-p5_2ss6AG17CG	evm.model.fragScaff_scaffold_6_pilon.120	evm.TU.fragScaff_scaffold_6_pilon.120	EVM%20prediction%20fragScaff_scaffold_6_pilon.120	zinc finger, C3HC4 type (RING finger) protein [Medicago truncatula]	GO:0000209(protein polyubiquitination);GO:0043161(proteasome-mediated ubiquitin-dependent protein catabolic process);GO:0061630(ubiquitin protein ligase activity)	NA	616	632	624	0.674556	7	CCCCCAGCAGCCCG-UUC&GAGUCGGGUUGUUUGGGA
mtr-MIR2592ay-p5_2ss6AG17CG	evm.model.fragScaff_scaffold_73_pilon.78	evm.TU.fragScaff_scaffold_73_pilon.78	EVM%20prediction%20fragScaff_scaffold_73_pilon.78	DEAD-box ATP-dependent RNA helicase 21 [Medicago truncatula]	GO:0000375(RNA splicing, via transesterification reactions);GO:0004004(ATP-dependent RNA helicase activity);GO:0005682(U5 snRNP);GO:0010501(RNA secondary structure unwinding);GO:0071013(catalytic step 2 spliceosome)	ko03040(Spliceosome)	183	200	191	0.695266	6	UCCCAAACCCUCCGAUUC&GAGUCGGGUUGUUUGGGA
mtr-MIR2592ay-p5_2ss6AG17CG	evm.model.fragScaff_scaffold_89_pilon.24	evm.TU.fragScaff_scaffold_89_pilon.24	EVM%20prediction%20fragScaff_scaffold_89_pilon.24	protein RETICULATA-RELATED 1, chloroplastic [Medicago truncatula]	GO:0005739(mitochondrion);GO:0008150(biological_process);GO:0009507(chloroplast);GO:0009536(plastid);GO:0009706(chloroplast inner membrane);GO:0009941(chloroplast envelope)	NA	1502	1520	1510	0.683432	7	UUCCAAACGUGCCUGGCUU&GAGUCGGGU-UGUUUGGGA
mtr-MIR2592ay-p5_2ss6AG17CG	evm.model.original_scaffold_322_pilon.47	evm.TU.original_scaffold_322_pilon.47	EVM%20prediction%20original_scaffold_322_pilon.47	NAC domain-containing protein 10 [Medicago truncatula]	GO:0003700(DNA binding transcription factor activity);GO:0005634(nucleus);GO:0007275(multicellular organism development);GO:0045893(positive regulation of transcription, DNA-templated);GO:2000652(regulation of secondary cell wall biogenesis)	NA	938	955	946	0.650888	6	CCCCCAACAAUUUGGCUC&GAGUCGGGUUGUUUGGGA
mtr-MIR2592ay-p5_2ss6AG17CG	evm.model.original_scaffold_349_pilon.64	evm.TU.original_scaffold_349_pilon.64	EVM%20prediction%20original_scaffold_349_pilon.64	probable voltage-gated potassium channel subunit beta [Medicago truncatula]	GO:0005244(voltage-gated ion channel activity);GO:0005267(potassium channel activity);GO:0005737(cytoplasm);GO:0005829(cytosol);GO:0005886(plasma membrane);GO:0006813(potassium ion transport);GO:0009506(plasmodesma);GO:0016020(membrane);GO:0034765(regulation of ion transmembrane transport)	ko00053(Ascorbate and aldarate metabolism)	360	377	368	0.656805	4.5	AAUCAAACAACUCGACUG&GAGUCGGGUUGUUUGGGA
mtr-MIR2592ay-p5_2ss6AG17CG	evm.model.original_scaffold_383_pilon.21	evm.TU.original_scaffold_383_pilon.21	EVM%20prediction%20original_scaffold_383_pilon.21	serpin-ZX [Medicago truncatula]	GO:0004867(serine-type endopeptidase inhibitor activity);GO:0005615(extracellular space)	ko03013(RNA transport)	607	625	616	0.707101	7	CAACAACGCAACCCGGCUC&GAGUCGGGUUGU-UUGGGA
mtr-MIR2592ay-p5_2ss6AG17CG	evm.model.original_scaffold_404_pilon.101	evm.TU.original_scaffold_404_pilon.101	EVM%20prediction%20original_scaffold_404_pilon.101	prolycopene isomerase, chloroplastic [Medicago truncatula]	GO:0005739(mitochondrion);GO:0009507(chloroplast);GO:0016491(oxidoreductase activity);GO:0055114(oxidation-reduction process)	ko00906(Carotenoid biosynthesis)	849	865	857	0.707101	5	UCCCAAAU-ACUUGACUC&GAGUCGGGUUGUUUGGGA
mtr-MIR2592ay-p5_2ss6AG17CG	evm.model.original_scaffold_411_pilon.13	evm.TU.original_scaffold_411_pilon.13	EVM%20prediction%20original_scaffold_411_pilon.13	4-coumarate--CoA ligase-like 9 [Medicago truncatula]	GO:0004321(fatty-acyl-CoA synthase activity);GO:0005515(protein binding);GO:0005524(ATP binding);GO:0005777(peroxisome);GO:0009695(jasmonic acid biosynthetic process);GO:0009850(auxin metabolic process);GO:0009851(auxin biosynthetic process);GO:0016207(4-coumarate-CoA ligase activity);GO:0016874(ligase activity);GO:0031408(oxylipin biosynthetic process)	ko00592(alpha-Linolenic acid metabolism)	247	264	255	0.692308	6.5	UCCGGAACAACCGGACGA&GAGUCGGGUUGUUUGGGA
mtr-MIR2592ay-p5_2ss6AG17CG	evm.model.original_scaffold_426_pilon.34	evm.TU.original_scaffold_426_pilon.34	EVM%20prediction%20original_scaffold_426_pilon.34	putative amino acid transporter, transmembrane domain-containing protein [Medicago truncatula]	GO:0003333(amino acid transmembrane transport);GO:0005886(plasma membrane);GO:0015171(amino acid transmembrane transporter activity)	NA	385	401	393	0.680473	6.5	UCCCAAAUU-CCUGACUU&GAGUCGGGUUGUUUGGGA
mtr-MIR2592ay-p5_2ss6AG17CG	evm.model.original_scaffold_436_pilon.5	evm.TU.original_scaffold_436_pilon.5	EVM%20prediction%20original_scaffold_436_pilon.5	50S ribosomal protein L11, chloroplastic [Medicago truncatula]	GO:0000027(ribosomal large subunit assembly);GO:0003735(structural constituent of ribosome);GO:0005762(mitochondrial large ribosomal subunit);GO:0006412(translation);GO:0019843(rRNA binding)	ko03010(Ribosome)	76	93	84	0.757396	5.5	AUCCGAACAACUUGGCUC&GAGUCGGGUUGUUUGGGA
mtr-MIR2592ay-p5_2ss6AG17CG	evm.model.original_scaffold_447_pilon.2	evm.TU.original_scaffold_447_pilon.2	EVM%20prediction%20original_scaffold_447_pilon.2	plasma membrane ATPase 4 [Medicago truncatula]	GO:0005887(integral component of plasma membrane);GO:0008553(proton-exporting ATPase activity, phosphorylative mechanism);GO:0043231(intracellular membrane-bounded organelle);GO:0051453(regulation of intracellular pH);GO:1902600(proton transmembrane transport)	ko00190(Oxidative phosphorylation)	2826	2843	2834	0.659763	6	UCCUAGACAACAAGACUG&GAGUCGGGUUGUUUGGGA
mtr-MIR2592ay-p5_2ss6AG17CG	evm.model.original_scaffold_449_pilon.4	evm.TU.original_scaffold_449_pilon.4	EVM%20prediction%20original_scaffold_449_pilon.4	prolycopene isomerase, chloroplastic [Medicago truncatula]	GO:0005739(mitochondrion);GO:0009507(chloroplast);GO:0016491(oxidoreductase activity);GO:0055114(oxidation-reduction process)	ko00906(Carotenoid biosynthesis)	849	865	857	0.707101	5	UCCCAAAU-ACUUGACUC&GAGUCGGGUUGUUUGGGA
mtr-MIR2592ay-p5_2ss6AG17CG	evm.model.original_scaffold_456_pilon.62	evm.TU.original_scaffold_456_pilon.62	EVM%20prediction%20original_scaffold_456_pilon.62	sorting nexin 2B [Medicago truncatula]	GO:0005768(endosome);GO:0006897(endocytosis);GO:0016050(vesicle organization);GO:0019898(extrinsic component of membrane);GO:0035091(phosphatidylinositol binding)	ko04144(Endocytosis)	426	443	434	0.704142	6	CCCUAGAAGACUCGACUC&GAGUCGGGUUGUUUGGGA
mtr-MIR2592ay-p5_2ss6AG17CG	evm.model.original_scaffold_461_pilon.6	evm.TU.original_scaffold_461_pilon.6	EVM%20prediction%20original_scaffold_461_pilon.6	trans-cinnamate 4-monooxygenase [Medicago truncatula]	GO:0009808(lignin metabolic process);GO:0016020(membrane);GO:0016710(trans-cinnamate 4-monooxygenase activity);GO:0044550(secondary metabolite biosynthetic process)	ko00360(Phenylalanine metabolism);ko00130(Ubiquinone and other terpenoid-quinone biosynthesis);ko00940(Phenylpropanoid biosynthesis);ko00945(Stilbenoid, diarylheptanoid and gingerol biosynthesis);ko00941(Flavonoid biosynthesis)	1255	1272	1263	0.914201	2	UCGCAAACAACCCGGCUC&GAGUCGGGUUGUUUGGGA
mtr-MIR2592ay-p5_2ss6AG17CG	evm.model.original_scaffold_501_pilon.3	evm.TU.original_scaffold_501_pilon.3	EVM%20prediction%20original_scaffold_501_pilon.3	uncharacterized protein LOC11415479 [Medicago truncatula]	NA	ko00600(Sphingolipid metabolism)	1626	1643	1634	0.692308	6	UUCUAAACAGGCUGGCUC&GAGUCGGGUUGUUUGGGA
mtr-MIR2592ay-p5_2ss6AG17CG	evm.model.original_scaffold_514_pilon.51	evm.TU.original_scaffold_514_pilon.51	EVM%20prediction%20original_scaffold_514_pilon.51	uncharacterized protein LOC11407388 [Medicago truncatula]	GO:0003674(molecular_function);GO:0005886(plasma membrane);GO:0008150(biological_process);GO:0009941(chloroplast envelope);GO:0016021(integral component of membrane)	NA	192	213	203	0.653846	6.5	UCCUAACCAACAACCUUGACUC&GAGUCG-GGUUGUU---UGGGA
mtr-MIR2592ay-p5_2ss6AG17CG	evm.model.original_scaffold_735_pilon.19	evm.TU.original_scaffold_735_pilon.19	EVM%20prediction%20original_scaffold_735_pilon.19	probable E3 ubiquitin-protein ligase HIP1 [Medicago truncatula]	GO:0043161(proteasome-mediated ubiquitin-dependent protein catabolic process);GO:0061630(ubiquitin protein ligase activity)	NA	1852	1869	1860	0.659763	4	UUCAGAAUAAUCCGACUC&GAGUCGGGUUGUUUGGGA
mtr-MIR2592ay-p5_2ss6AG17CG	evm.model.original_scaffold_735_pilon.51	evm.TU.original_scaffold_735_pilon.51	EVM%20prediction%20original_scaffold_735_pilon.51	hypothetical protein PHAVU_007G163700g [Phaseolus vulgaris]	GO:0003735(structural constituent of ribosome);GO:0006412(translation);GO:0022627(cytosolic small ribosomal subunit)	ko03010(Ribosome)	240	257	248	0.671598	6.5	GGCUAAGCAGCCCAACUC&GAGUCGGGUUGUUUGGGA
mtr-MIR2592ay-p5_2ss6AG17CG	evm.model.original_scaffold_749_pilon.22	evm.TU.original_scaffold_749_pilon.22	EVM%20prediction%20original_scaffold_749_pilon.22	50S ribosomal protein L11, chloroplastic [Medicago truncatula]	GO:0000027(ribosomal large subunit assembly);GO:0003735(structural constituent of ribosome);GO:0005762(mitochondrial large ribosomal subunit);GO:0006412(translation);GO:0019843(rRNA binding)	ko03010(Ribosome)	76	93	84	0.757396	5.5	AUCCGAACAACUUGGCUC&GAGUCGGGUUGUUUGGGA
mtr-MIR2592ay-p5_2ss6AG17CG	evm.model.original_scaffold_759_pilon.45	evm.TU.original_scaffold_759_pilon.45	EVM%20prediction%20original_scaffold_759_pilon.45	uncharacterized protein LOC11428767 [Medicago truncatula]	GO:0003674(molecular_function);GO:0009507(chloroplast);GO:0009523(photosystem II);GO:0009535(chloroplast thylakoid membrane);GO:0015979(photosynthesis);GO:0016021(integral component of membrane)	NA	210	226	218	0.695266	7	ACCCAAGCAACCC-ACAA&GAGUCGGGUUGUUUGGGA
mtr-MIR2592ay-p5_2ss6AG17CG	evm.model.original_scaffold_781_pilon.34	evm.TU.original_scaffold_781_pilon.34	EVM%20prediction%20original_scaffold_781_pilon.34	uncharacterized protein LOC11441440 [Medicago truncatula]	GO:0003674(molecular_function);GO:0008150(biological_process);GO:0009507(chloroplast)	NA	87	104	95	0.707101	6.5	GACUAAGCAGCUUGACUC&GAGUCGGGUUGUUUGGGA
mtr-MIR2592ay-p5_2ss6AG17CG	evm.model.original_scaffold_800_pilon.63	evm.TU.original_scaffold_800_pilon.63	EVM%20prediction%20original_scaffold_800_pilon.63	histone-lysine N-methyltransferase EZA1 isoform X2 [Medicago truncatula]	GO:0003700(DNA binding transcription factor activity);GO:0003727(single-stranded RNA binding);GO:0005515(protein binding);GO:0005634(nucleus);GO:0005677(chromatin silencing complex);GO:0006349(regulation of gene expression by genetic imprinting);GO:0006351(transcription, DNA-templated);GO:0006355(regulation of transcription, DNA-templated);GO:0009506(plasmodesma);GO:0009960(endosperm development)…	ko00310(Lysine degradation)	1286	1304	1294	0.671598	6	ACUUAAAUGACCCUGACUC&GAGUC-GGGUUGUUUGGGA
mtr-MIR2592ay-p5_2ss6AG17CG	evm.model.original_scaffold_813_pilon.15	evm.TU.original_scaffold_813_pilon.15	EVM%20prediction%20original_scaffold_813_pilon.15	tryptophan synthase beta chain 1 [Medicago truncatula]	GO:0004834(tryptophan synthase activity);GO:0005737(cytoplasm);GO:0030170(pyridoxal phosphate binding)	ko00260(Glycine, serine and threonine metabolism);ko00400(Phenylalanine, tyrosine and tryptophan biosynthesis)	201	218	209	0.718935	4	UCUUCAACGACCCGAUUC&GAGUCGGGUUGUUUGGGA
mtr-MIR2592ay-p5_2ss6AG17CG	evm.model.original_scaffold_814_pilon.58	evm.TU.original_scaffold_814_pilon.58	EVM%20prediction%20original_scaffold_814_pilon.58	ribosome-recycling factor, chloroplastic [Medicago truncatula]	GO:0002184(cytoplasmic translational termination);GO:0009507(chloroplast);GO:0032544(plastid translation);GO:0043023(ribosomal large subunit binding)	NA	16	33	24	0.650888	4.5	UCUCAAACAACACC-ACUC&GAGUCGG-GUUGUUUGGGA
mtr-MIR2592ay-p5_2ss6AG17CG	evm.model.original_scaffold_826_pilon.4	evm.TU.original_scaffold_826_pilon.4	EVM%20prediction%20original_scaffold_826_pilon.4	rhodanese/cell cycle control phosphatase superfamily protein [Medicago truncatula]	NA	NA	2219	2234	2225	0.656805	7	AGCCAA--GACCCGACUC&GAGUCGGGUUGUUUGGGA
mtr-MIR2592ay-p5_2ss6AG17CG	evm.model.original_scaffold_845_pilon.29	evm.TU.original_scaffold_845_pilon.29	EVM%20prediction%20original_scaffold_845_pilon.29	putative amino acid transporter, transmembrane domain-containing protein [Medicago truncatula]	GO:0003333(amino acid transmembrane transport);GO:0005886(plasma membrane);GO:0015171(amino acid transmembrane transporter activity)	NA	328	344	336	0.680473	6.5	UCCCAAAUU-CCUGACUU&GAGUCGGGUUGUUUGGGA
mtr-MIR2592ay-p5_2ss6AG17CG	evm.model.original_scaffold_863_pilon.123	evm.TU.original_scaffold_863_pilon.123	EVM%20prediction%20original_scaffold_863_pilon.123	glucan endo-1,3-beta-glucosidase 1 [Medicago truncatula]	GO:0004553(hydrolase activity, hydrolyzing O-glycosyl compounds);GO:0030247(polysaccharide binding);GO:0046658(anchored component of plasma membrane)	ko00500(Starch and sucrose metabolism)	607	623	615	0.668639	5	UCCCAAACAAUCA-ACUC&GAGUCGGGUUGUUUGGGA
mtr-MIR2592ay-p5_2ss6AG17CG	evm.model.original_scaffold_962_pilon.62	evm.TU.original_scaffold_962_pilon.62	EVM%20prediction%20original_scaffold_962_pilon.62	shaggy-related protein kinase kappa [Medicago truncatula]	GO:0004672(protein kinase activity);GO:0004674(protein serine/threonine kinase activity);GO:0005524(ATP binding);GO:0005634(nucleus);GO:0005886(plasma membrane);GO:0006468(protein phosphorylation)	NA	1532	1548	1540	0.653846	5.5	ACCCAAAC-ACCCGCCUU&GAGUCGGGUUGUUUGGGA
mtr-MIR2592ay-p5_2ss6AG17CG	evm.model.original_scaffold_980_pilon.79	evm.TU.original_scaffold_980_pilon.79	EVM%20prediction%20original_scaffold_980_pilon.79	L-lactate dehydrogenase A [Medicago truncatula]	GO:0004457(lactate dehydrogenase activity);GO:0005737(cytoplasm);GO:0005829(cytosol);GO:0005886(plasma membrane);GO:0009651(response to salt stress);GO:0009737(response to abscisic acid)	ko00010(Glycolysis / Gluconeogenesis);ko00620(Pyruvate metabolism);ko00640(Propanoate metabolism);ko00270(Cysteine and methionine metabolism)	160	178	168	0.650888	6	UCUCAGACAAUCCUCACUC&GAGU-CGGGUUGUUUGGGA
mtr-MIR2603-p5_2ss8CT24AG	evm.model.fragScaff_scaffold_65_pilon.265	evm.TU.fragScaff_scaffold_65_pilon.265	EVM%20prediction%20fragScaff_scaffold_65_pilon.265	phototropin-1 [Medicago truncatula]	GO:0004674(protein serine/threonine kinase activity);GO:0005634(nucleus);GO:0005737(cytoplasm);GO:0005886(plasma membrane);GO:0035556(intracellular signal transduction)	NA	800	823	814	0.698163	6	UUUUUACAAGGUGCGGAUACUGAU&AUUGGUCUCUGCACUUUGUAAAAG
mtr-MIR2619b-p5_2ss3GT21AG	evm.model.fragScaff_scaffold_260_pilon.42	evm.TU.fragScaff_scaffold_260_pilon.42	EVM%20prediction%20fragScaff_scaffold_260_pilon.42	membrane metalloprotease ARASP, chloroplastic [Medicago truncatula]	GO:0004222(metalloendopeptidase activity);GO:0005886(plasma membrane);GO:0006508(proteolysis);GO:0009507(chloroplast);GO:0009536(plastid);GO:0009658(chloroplast organization);GO:0009706(chloroplast inner membrane);GO:0016021(integral component of membrane);GO:0046872(metal ion binding)	NA	986	1007	998	0.731544	6	GAGGGGGGGCCAAGACUUCAAA&UUUGCAGUUUUGGCCCCCCAGG
mtr-MIR2619b-p5_2ss3GT21AG	evm.model.fragScaff_scaffold_71_pilon.68	evm.TU.fragScaff_scaffold_71_pilon.68	EVM%20prediction%20fragScaff_scaffold_71_pilon.68	vacuolar-sorting receptor 1 [Medicago truncatula]	GO:0000139(Golgi membrane);GO:0005509(calcium ion binding);GO:0005768(endosome);GO:0005773(vacuole);GO:0005794(Golgi apparatus);GO:0005802(trans-Golgi network);GO:0005887(integral component of plasma membrane);GO:0006623(protein targeting to vacuole);GO:0016021(integral component of membrane);GO:0017119(Golgi transport complex);GO:0030665(clathrin-coated vesicle membrane);GO:0031902(late endosome…	ko00941(Flavonoid biosynthesis)	1974	1996	1987	0.684564	7	CCUGGGGAAGCUAUAACUGCAGU&UUUGCAGUUUUGGC-CCCCCAGG
mtr-MIR2619b-p5_2ss3GT21AG	evm.model.fragScaff_scaffold_72_pilon.51	evm.TU.fragScaff_scaffold_72_pilon.51	EVM%20prediction%20fragScaff_scaffold_72_pilon.51	fluoride export protein 2 [Medicago truncatula]	GO:0005886(plasma membrane);GO:0016020(membrane);GO:1903424(fluoride transmembrane transport);GO:1903425(fluoride transmembrane transporter activity)	NA	1064	1085	1076	0.671141	4.5	CCUUUGGGGUUGAAACUGCAAA&UUUGCAGUUUUGGCCCCCCAGG
mtr-MIR2619b-p5_2ss3GT21AG	evm.model.original_scaffold_463_pilon.15	evm.TU.original_scaffold_463_pilon.15	EVM%20prediction%20original_scaffold_463_pilon.15	vacuolar-sorting receptor 1 [Medicago truncatula]	GO:0000139(Golgi membrane);GO:0005509(calcium ion binding);GO:0005768(endosome);GO:0005773(vacuole);GO:0005794(Golgi apparatus);GO:0005802(trans-Golgi network);GO:0005887(integral component of plasma membrane);GO:0006623(protein targeting to vacuole);GO:0016021(integral component of membrane);GO:0017119(Golgi transport complex);GO:0030665(clathrin-coated vesicle membrane);GO:0031902(late endosome…	ko00941(Flavonoid biosynthesis)	1958	1980	1971	0.684564	7	CCUGGGGAAGCUAUAACUGCAGU&UUUGCAGUUUUGGC-CCCCCAGG
mtr-MIR2645-p5	evm.model.fragScaff_scaffold_167_pilon.17	evm.TU.fragScaff_scaffold_167_pilon.17	EVM%20prediction%20fragScaff_scaffold_167_pilon.17	hypothetical protein TSUD_277940 [Trifolium subterraneum]	GO:0003746(translation elongation factor activity);GO:0003924(GTPase activity);GO:0005622(intracellular)	ko03013(RNA transport)	638	659	649	0.67313	5.5	GAAGAAGGUUGGUUACAAUCCA&UGGAUUG-GACUAACUCUCUUC
mtr-MIR2645-p5	evm.model.fragScaff_scaffold_205_pilon.106	evm.TU.fragScaff_scaffold_205_pilon.106	EVM%20prediction%20fragScaff_scaffold_205_pilon.106	alpha-amylase 3, chloroplastic [Medicago truncatula]	GO:0004556(alpha-amylase activity);GO:0005509(calcium ion binding);GO:0005576(extracellular region);GO:0005983(starch catabolic process);GO:0009507(chloroplast);GO:0009570(chloroplast stroma);GO:0103025(alpha-amylase activity (releasing maltohexaose))	ko00500(Starch and sucrose metabolism)	1287	1306	1297	0.720222	6	GGAGAGGGA-AGUUCAGUCCA&UGGAUUGGACUAACUCUCUUC
mtr-MIR2645-p5	evm.model.fragScaff_scaffold_210_pilon.187	evm.TU.fragScaff_scaffold_210_pilon.187	EVM%20prediction%20fragScaff_scaffold_210_pilon.187	alpha-amylase 3, chloroplastic [Medicago truncatula]	GO:0004556(alpha-amylase activity);GO:0005509(calcium ion binding);GO:0005576(extracellular region);GO:0005983(starch catabolic process);GO:0009507(chloroplast);GO:0009570(chloroplast stroma);GO:0103025(alpha-amylase activity (releasing maltohexaose))	ko00500(Starch and sucrose metabolism)	1287	1306	1297	0.720222	6	GGAGAGGGA-AGUUCAGUCCA&UGGAUUGGACUAACUCUCUUC
mtr-MIR2645-p5	evm.model.fragScaff_scaffold_37_pilon.48	evm.TU.fragScaff_scaffold_37_pilon.48	EVM%20prediction%20fragScaff_scaffold_37_pilon.48	BEL1-like homeodomain protein 3 [Medicago truncatula]	GO:0003677(DNA binding);GO:0003700(DNA binding transcription factor activity);GO:0005515(protein binding);GO:0005634(nucleus);GO:0006351(transcription, DNA-templated);GO:0006355(regulation of transcription, DNA-templated)	NA	685	705	696	0.65374	6.5	AGGGAGGGUUUGUUUAAUCCA&UGGAUUGGACUAACUCUCUUC
mtr-MIR2678-p5_1ss11AG	evm.model.fragScaff_scaffold_65_pilon.183	evm.TU.fragScaff_scaffold_65_pilon.183	EVM%20prediction%20fragScaff_scaffold_65_pilon.183	photosynthetic NDH subunit of subcomplex B 1, chloroplastic [Medicago truncatula]	GO:0009507(chloroplast);GO:0009534(chloroplast thylakoid);GO:0009535(chloroplast thylakoid membrane);GO:0009773(photosynthetic electron transport in photosystem I);GO:0010598(NAD(P)H dehydrogenase complex (plastoquinone))	NA	315	335	326	0.660494	7	GCCAAAAAGAAGAAUCCAUGG&CUAUGGAUUCGCCUUUUUGAA
mtr-MIR2678-p5_1ss11AG	evm.model.fragScaff_scaffold_90_pilon.25	evm.TU.fragScaff_scaffold_90_pilon.25	EVM%20prediction%20fragScaff_scaffold_90_pilon.25	neutral alpha-glucosidase [Medicago truncatula]	GO:0004553(hydrolase activity, hydrolyzing O-glycosyl compounds);GO:0005634(nucleus);GO:0009507(chloroplast)	ko00052(Galactose metabolism);ko00500(Starch and sucrose metabolism)	593	613	604	0.679012	5	UUCCAAAUGGCGAGUCCCUAG&CUAUGGAUUCGCCUUUUUGAA
mtr-MIR2678-p5_1ss11AG	evm.model.original_scaffold_416_pilon.9	evm.TU.original_scaffold_416_pilon.9	EVM%20prediction%20original_scaffold_416_pilon.9	TMV resistance protein N isoform X2 [Medicago truncatula]	GO:0006952(defense response);GO:0007165(signal transduction);GO:0043531(ADP binding)	NA	170	191	181	0.777778	5	UUCAAAAAGGUGAAUUCAUUGG&CUA-UGGAUUCGCCUUUUUGAA
mtr-MIR2678-p5_1ss11AG	evm.model.original_scaffold_426_pilon.4	evm.TU.original_scaffold_426_pilon.4	EVM%20prediction%20original_scaffold_426_pilon.4	putative hydrolase [Medicago truncatula]	GO:0005829(cytosol);GO:0006152(purine nucleoside catabolic process);GO:0008477(purine nucleosidase activity)	NA	1418	1439	1429	0.716049	6	UUGAAAAAGGUGGUGUCCAUAG&CUAUGGAU-UCGCCUUUUUGAA
mtr-MIR2678-p5_1ss11AG	evm.model.original_scaffold_908_pilon.192	evm.TU.original_scaffold_908_pilon.192	EVM%20prediction%20original_scaffold_908_pilon.192	1-aminocyclopropane-1-carboxylate oxidase [Medicago truncatula]	GO:0009693(ethylene biosynthetic process);GO:0051213(dioxygenase activity)	ko00270(Cysteine and methionine metabolism)	537	556	548	0.669753	6	CUCAAAAAGGC-AAUUUAUGG&CUAUGGAUUCGCCUUUUUGAA
mtr-MIR2678-p5_1ss11AG	evm.model.original_scaffold_931_pilon.31	evm.TU.original_scaffold_931_pilon.31	EVM%20prediction%20original_scaffold_931_pilon.31	TMV resistance protein N [Medicago truncatula]	GO:0005515(protein binding)	NA	1004	1024	1015	1	0	UUCAAAAAGGCGAAUCCAUAG&CUAUGGAUUCGCCUUUUUGAA
mtr-MIR5230-p5_1ss19CT	evm.model.fragScaff_scaffold_183_pilon.128	evm.TU.fragScaff_scaffold_183_pilon.128	EVM%20prediction%20fragScaff_scaffold_183_pilon.128	NA	NA	NA	275	293	284	0.690594	6	ACAGC--AAGGAUACCCUCCA&UGGAGGGUUGCCUUUAGCUGU
mtr-MIR5230-p5_1ss19CT	evm.model.fragScaff_scaffold_226_pilon.92	evm.TU.fragScaff_scaffold_226_pilon.92	EVM%20prediction%20fragScaff_scaffold_226_pilon.92	formin-like protein 20 isoform X1 [Medicago truncatula]	GO:0003779(actin binding);GO:0004721(phosphoprotein phosphatase activity);GO:0005737(cytoplasm);GO:0005819(spindle);GO:0008017(microtubule binding);GO:0009524(phragmoplast);GO:0009556(microsporogenesis);GO:0009574(preprophase band);GO:0051015(actin filament binding);GO:0051017(actin filament bundle assembly)	NA	2757	2778	2769	0.683168	5.5	ACGUGCUAUAGGCGACUCUUCA&UGGAGGGUUGCCUUUAGC-UGU
mtr-MIR5230-p5_1ss19CT	evm.model.fragScaff_scaffold_67_pilon.19.2	evm.TU.fragScaff_scaffold_67_pilon.19	EVM%20prediction%20fragScaff_scaffold_67_pilon.19	glucose-1-phosphate adenylyltransferase small subunit 1, chloroplastic [Medicago truncatula]	GO:0005524(ATP binding);GO:0005978(glycogen biosynthetic process);GO:0008878(glucose-1-phosphate adenylyltransferase activity);GO:0009507(chloroplast);GO:0009570(chloroplast stroma);GO:0019252(starch biosynthetic process);GO:0030931(heterotetrameric ADPG pyrophosphorylase complex);GO:0048046(apoplast);GO:0048573(photoperiodism, flowering)	ko00500(Starch and sucrose metabolism);ko00520(Amino sugar and nucleotide sugar metabolism)	1663	1683	1674	0.653465	6.5	GCUGCUAAAGGCAGUGUUCCA&UGGAGGGUUGCCUUUAGCUGU
mtr-MIR5563-p5	evm.model.original_scaffold_808_pilon.196	evm.TU.original_scaffold_808_pilon.196	EVM%20prediction%20original_scaffold_808_pilon.196	dihydropyrimidinase isoform X1 [Medicago truncatula]	GO:0004157(dihydropyrimidinase activity);GO:0005783(endoplasmic reticulum);GO:0005794(Golgi apparatus);GO:0006212(uracil catabolic process);GO:0012505(endomembrane system);GO:0019483(beta-alanine biosynthetic process);GO:0043562(cellular response to nitrogen levels);GO:0046872(metal ion binding)	ko00240(Pyrimidine metabolism);ko00410(beta-Alanine metabolism);ko00770(Pantothenate and CoA biosynthesis)	1437	1456	1448	0.658402	7	AAUAGCAGGAGGAA-GAGUUG&CAACUCGGUCCUUCUGUUAAC
mtr-miR1507-5p_R-1	evm.model.fragScaff_scaffold_61_pilon.119	evm.TU.fragScaff_scaffold_61_pilon.119	EVM%20prediction%20fragScaff_scaffold_61_pilon.119	uncharacterized protein LOC25490736 [Medicago truncatula]	NA	NA	167	187	178	0.675676	5.5	CUUUUCGGCUCAUACAACUCG&AGAGUUGUAUGGAACGAAAGA
mtr-miR1507-5p_R-1	evm.model.original_scaffold_404_pilon.101	evm.TU.original_scaffold_404_pilon.101	EVM%20prediction%20original_scaffold_404_pilon.101	prolycopene isomerase, chloroplastic [Medicago truncatula]	GO:0005739(mitochondrion);GO:0009507(chloroplast);GO:0016491(oxidoreductase activity);GO:0055114(oxidation-reduction process)	ko00906(Carotenoid biosynthesis)	818	837	828	0.675676	5	UC-UUCGUUCCACACAACUUC&AGAGUUGUAUGGAACGAAAGA
mtr-miR1507-5p_R-1	evm.model.original_scaffold_449_pilon.4	evm.TU.original_scaffold_449_pilon.4	EVM%20prediction%20original_scaffold_449_pilon.4	prolycopene isomerase, chloroplastic [Medicago truncatula]	GO:0005739(mitochondrion);GO:0009507(chloroplast);GO:0016491(oxidoreductase activity);GO:0055114(oxidation-reduction process)	ko00906(Carotenoid biosynthesis)	818	837	828	0.675676	5	UC-UUCGUUCCACACAACUUC&AGAGUUGUAUGGAACGAAAGA
mtr-miR1507-5p_R-1	evm.model.original_scaffold_465_pilon.1	evm.TU.original_scaffold_465_pilon.1	EVM%20prediction%20original_scaffold_465_pilon.1	ATP synthase subunit delta', mitochondrial [Medicago truncatula]	GO:0000275(mitochondrial proton-transporting ATP synthase complex, catalytic core F(1));GO:0015986(ATP synthesis coupled proton transport);GO:0046933(proton-transporting ATP synthase activity, rotational mechanism)	ko00190(Oxidative phosphorylation)	394	414	404	0.750751	5	GCUUUCG-UCCAUGCAAACUCU&AGAGUU-GUAUGGAACGAAAGA
mtr-miR1507-5p_R-1	evm.model.original_scaffold_976_pilon.25	evm.TU.original_scaffold_976_pilon.25	EVM%20prediction%20original_scaffold_976_pilon.25	calmodulin-binding protein 60 G [Medicago truncatula]	GO:0003677(DNA binding);GO:0005516(calmodulin binding);GO:0005634(nucleus);GO:0006351(transcription, DNA-templated);GO:0006355(regulation of transcription, DNA-templated);GO:0006950(response to stress)	NA	1075	1096	1086	0.696697	5	ACUCUCGUUCUAUACAAUCUCU&AGAG-UUGUAUGGAACGAAAGA
mtr-miR159a	evm.model.fragScaff_scaffold_104_pilon.51	evm.TU.fragScaff_scaffold_104_pilon.51	EVM%20prediction%20fragScaff_scaffold_104_pilon.51	hypothetical protein L195_g014936 [Trifolium pratense]	NA	ko04141(Protein processing in endoplasmic reticulum)	1367	1388	1379	0.772603	4.5	CGGAUGCUCCCUUCAAACCAAA&UUUGGAUUGAAGGGAGC-UCUA
mtr-miR159a	evm.model.fragScaff_scaffold_204_pilon.227	evm.TU.fragScaff_scaffold_204_pilon.227	EVM%20prediction%20fragScaff_scaffold_204_pilon.227	protein TIC 40, chloroplastic [Medicago truncatula]	GO:0005515(protein binding);GO:0005737(cytoplasm);GO:0009507(chloroplast);GO:0009535(chloroplast thylakoid membrane);GO:0009658(chloroplast organization);GO:0009706(chloroplast inner membrane);GO:0009941(chloroplast envelope);GO:0016020(membrane);GO:0016021(integral component of membrane);GO:0031897(Tic complex);GO:0045037(protein import into chloroplast stroma)	ko03050(Proteasome)	1041	1060	1052	0.70137	6	UGGAGCUCCCUCUAA-CCAAG&UUUGGAUUGAAGGGAGCUCUA
mtr-miR159a	evm.model.fragScaff_scaffold_212_pilon.286	evm.TU.fragScaff_scaffold_212_pilon.286	EVM%20prediction%20fragScaff_scaffold_212_pilon.286	Cyclin-like F-box; FAR1; Zinc finger, SWIM-type [Medicago truncatula]	GO:0003700(DNA binding transcription factor activity);GO:0005515(protein binding);GO:0005634(nucleus);GO:0008270(zinc ion binding);GO:0009585(red, far-red light phototransduction);GO:0009639(response to red or far red light);GO:0010017(red or far-red light signaling pathway);GO:0010018(far-red light signaling pathway);GO:0010218(response to far red light);GO:0042753(positive regulation of circadi…	NA	1467	1487	1478	0.868493	3	CUUAGCUCCCUUCAAUCCAAA&UUUGGAUUGAAGGGAGCUCUA
mtr-miR159a	evm.model.original_scaffold_1015_pilon.3	evm.TU.original_scaffold_1015_pilon.3	EVM%20prediction%20original_scaffold_1015_pilon.3	transcription factor TCP4 [Medicago truncatula]	GO:0003677(DNA binding);GO:0003700(DNA binding transcription factor activity);GO:0005634(nucleus);GO:0006351(transcription, DNA-templated);GO:0006355(regulation of transcription, DNA-templated);GO:0009733(response to auxin);GO:0009965(leaf morphogenesis);GO:0010150(leaf senescence);GO:0030154(cell differentiation);GO:0045962(positive regulation of development, heterochronic);GO:0048366(leaf devel…	NA	1299	1319	1310	0.736986	7	AGGGGGACCCUUCAGUCCAGU&UUUGGAUUGAAGGGAGCUCUA
mtr-miR159a	evm.model.original_scaffold_329_pilon.5	evm.TU.original_scaffold_329_pilon.5	EVM%20prediction%20original_scaffold_329_pilon.5	transcription factor MYB65 [Medicago truncatula]	GO:0000981(RNA polymerase II transcription factor activity, sequence-specific DNA binding);GO:0001135(transcription factor activity, RNA polymerase II transcription factor recruiting);GO:0003677(DNA binding);GO:0003700(DNA binding transcription factor activity);GO:0005634(nucleus);GO:0006351(transcription, DNA-templated);GO:0006355(regulation of transcription, DNA-templated);GO:0006357(regulation…	NA	1252	1272	1263	0.89863	3.5	UGGAGCUCCCUUCACUCCAAU&UUUGGAUUGAAGGGAGCUCUA
mtr-miR159a	evm.model.original_scaffold_991_pilon.55	evm.TU.original_scaffold_991_pilon.55	EVM%20prediction%20original_scaffold_991_pilon.55	transcription factor MYB65 [Medicago truncatula]	GO:0000981(RNA polymerase II transcription factor activity, sequence-specific DNA binding);GO:0001135(transcription factor activity, RNA polymerase II transcription factor recruiting);GO:0003677(DNA binding);GO:0003700(DNA binding transcription factor activity);GO:0005634(nucleus);GO:0006351(transcription, DNA-templated);GO:0006355(regulation of transcription, DNA-templated);GO:0006357(regulation…	NA	1251	1271	1262	0.89863	3.5	UGGAGCUCCCUUCACUCCAAU&UUUGGAUUGAAGGGAGCUCUA
mtr-miR169j	evm.model.fragScaff_scaffold_160_pilon.194	evm.TU.fragScaff_scaffold_160_pilon.194	EVM%20prediction%20fragScaff_scaffold_160_pilon.194	uncharacterized protein LOC25491727 [Medicago truncatula]	GO:0005829(cytosol);GO:0009507(chloroplast);GO:0009644(response to high light intensity);GO:0016491(oxidoreductase activity);GO:0030154(cell differentiation);GO:0055114(oxidation-reduction process)	NA	930	949	941	0.656036	5.5	UCGGACAGUCAUCC-GGCUCG&UGAGCCAGGAUGACUUGCCGG
mtr-miR169j	evm.model.fragScaff_scaffold_266_pilon.44	evm.TU.fragScaff_scaffold_266_pilon.44	EVM%20prediction%20fragScaff_scaffold_266_pilon.44	nuclear transcription factor Y subunit A-10 isoform X1 [Medicago truncatula]	GO:0003677(DNA binding);GO:0003700(DNA binding transcription factor activity);GO:0005634(nucleus);GO:0006351(transcription, DNA-templated);GO:0006355(regulation of transcription, DNA-templated);GO:0016602(CCAAT-binding factor complex)	NA	1344	1365	1355	0.70615	4	UUGGCAACUCAUCCUUGGCUCA&UGAGCCA-GGAUGACUUGCCGG
mtr-miR169j	evm.model.original_scaffold_861_pilon.96	evm.TU.original_scaffold_861_pilon.96	EVM%20prediction%20original_scaffold_861_pilon.96	uncharacterized protein LOC25486147 [Medicago truncatula]	GO:0003674(molecular_function);GO:0008150(biological_process);GO:0009507(chloroplast)	NA	429	448	439	0.70615	6.5	ACGGC-GGUGGUUCUGGCUCA&UGAGCCAGGAUGACUUGCCGG
mtr-miR171a	evm.model.fragScaff_scaffold_74_pilon.215	evm.TU.fragScaff_scaffold_74_pilon.215	EVM%20prediction%20fragScaff_scaffold_74_pilon.215	putative transcription factor GRAS family [Medicago truncatula]	GO:0003700(DNA binding transcription factor activity);GO:0005634(nucleus);GO:0006355(regulation of transcription, DNA-templated);GO:0010492(maintenance of shoot apical meristem identity);GO:0043565(sequence-specific DNA binding);GO:0048768(root hair cell tip growth);GO:0051301(cell division)	ko04075(Plant hormone signal transduction)	1726	1746	1737	1	2	GAUAUUGGCGCGGCUCAAUCA&UGAUUGAGUCGUGCCAAUAUC
mtr-miR171a	evm.model.original_scaffold_524_pilon.128	evm.TU.original_scaffold_524_pilon.128	EVM%20prediction%20original_scaffold_524_pilon.128	scarecrow-like protein 15 [Medicago truncatula]	GO:0003700(DNA binding transcription factor activity);GO:0005634(nucleus);GO:0006355(regulation of transcription, DNA-templated);GO:0030154(cell differentiation);GO:0043565(sequence-specific DNA binding);GO:0048831(regulation of shoot system development)	ko04075(Plant hormone signal transduction)	1043	1063	1054	0.675141	4	GAUAUUAGAGCGGCUCAAUCA&UGAUUGAGUCGUGCCAAUAUC
mtr-miR171a	evm.model.original_scaffold_572_pilon.11	evm.TU.original_scaffold_572_pilon.11	EVM%20prediction%20original_scaffold_572_pilon.11	probable protein phosphatase 2C 76 [Medicago truncatula]	GO:0004722(protein serine/threonine phosphatase activity);GO:0006470(protein dephosphorylation);GO:0046872(metal ion binding)	NA	1258	1278	1269	0.711864	6.5	UAUUGUGGUACGAUUCAAUCA&UGAUUGAGUCGUGCCAAUAUC
mtr-miR171a	evm.model.original_scaffold_636_pilon.15	evm.TU.original_scaffold_636_pilon.15	EVM%20prediction%20original_scaffold_636_pilon.15	serine/threonine-protein kinase CTR1 isoform X2 [Medicago truncatula]	GO:0001666(response to hypoxia);GO:0004674(protein serine/threonine kinase activity);GO:0004712(protein serine/threonine/tyrosine kinase activity);GO:0005515(protein binding);GO:0005524(ATP binding);GO:0005634(nucleus);GO:0005789(endoplasmic reticulum membrane);GO:0009686(gibberellin biosynthetic process);GO:0009723(response to ethylene);GO:0009744(response to sucrose);GO:0009750(response to fruc…	ko04016(MAPK signaling pathway - plant);ko04075(Plant hormone signal transduction)	483	503	494	0.663842	6	AAUGUUGGUAUGAUUCCAUCA&UGAUUGAGUCGUGCCAAUAUC
mtr-miR171a	evm.model.original_scaffold_991_pilon.120	evm.TU.original_scaffold_991_pilon.120	EVM%20prediction%20original_scaffold_991_pilon.120	GTPase-activating protein GYP1 [Medicago truncatula]	GO:0005096(GTPase activator activity);GO:0005622(intracellular);GO:0006886(intracellular protein transport);GO:0012505(endomembrane system);GO:0017137(Rab GTPase binding);GO:0031338(regulation of vesicle fusion);GO:0090630(activation of GTPase activity)	NA	425	444	436	0.658192	7	GAUACUGGCACGAG-CGAUCG&UGAUUGAGUCGUGCCAAUAUC
mtr-miR171g	evm.model.fragScaff_scaffold_170_pilon.253	evm.TU.fragScaff_scaffold_170_pilon.253	EVM%20prediction%20fragScaff_scaffold_170_pilon.253	probable L-type lectin-domain containing receptor kinase VII.2 [Medicago truncatula]	GO:0004672(protein kinase activity);GO:0004674(protein serine/threonine kinase activity);GO:0005524(ATP binding);GO:0005886(plasma membrane);GO:0006468(protein phosphorylation);GO:0016021(integral component of membrane);GO:0016301(kinase activity);GO:0030246(carbohydrate binding)	NA	1643	1662	1653	0.662088	5.5	GGG-GAUUUUGGUUUGGCUCU&CGAGCCGAAUCAAUAUCACUC
mtr-miR171g	evm.model.fragScaff_scaffold_187_pilon.61	evm.TU.fragScaff_scaffold_187_pilon.61	EVM%20prediction%20fragScaff_scaffold_187_pilon.61	uncharacterized protein LOC25488458 [Medicago truncatula]	GO:0005634(nucleus);GO:0016021(integral component of membrane)	NA	357	377	368	0.771978	6.5	AAGUGGUAUUGAUUCGGCGGU&CGAGCCGAAUCAAUAUCACUC
mtr-miR171g	evm.model.fragScaff_scaffold_222_pilon.81	evm.TU.fragScaff_scaffold_222_pilon.81	EVM%20prediction%20fragScaff_scaffold_222_pilon.81	1-acyl-sn-glycerol-3-phosphate acyltransferase 2 [Medicago truncatula]	GO:0003841(1-acylglycerol-3-phosphate O-acyltransferase activity);GO:0005515(protein binding);GO:0005576(extracellular region);GO:0005783(endoplasmic reticulum);GO:0005789(endoplasmic reticulum membrane);GO:0007275(multicellular organism development);GO:0016021(integral component of membrane);GO:0016024(CDP-diacylglycerol biosynthetic process)	ko00561(Glycerolipid metabolism);ko00564(Glycerophospholipid metabolism)	645	664	656	0.722527	4	AAGUGAUAUUGAUU-GGCUUG&CGAGCCGAAUCAAUAUCACUC
mtr-miR171g	evm.model.fragScaff_scaffold_226_pilon.396	evm.TU.fragScaff_scaffold_226_pilon.396	EVM%20prediction%20fragScaff_scaffold_226_pilon.396	steroid 5-alpha-reductase DET2 [Medicago truncatula]	GO:0050213(progesterone 5-alpha-reductase activity);GO:0055114(oxidation-reduction process);GO:0090377(seed trichome initiation);GO:0090378(seed trichome elongation)	ko00905(Brassinosteroid biosynthesis)	625	644	635	0.662088	6.5	GAGUGGU-UUGGUUGGGCUUU&CGAGCCGAAUCAAUAUCACUC
mtr-miR171g	evm.model.fragScaff_scaffold_9_pilon.173	evm.TU.fragScaff_scaffold_9_pilon.173	EVM%20prediction%20fragScaff_scaffold_9_pilon.173	lipase/lipooxygenase, PLAT/LH2 family protein, putative [Medicago truncatula]	GO:0003674(molecular_function);GO:0008150(biological_process);GO:0009507(chloroplast)	NA	602	623	614	0.739011	5.5	GGGUCGGUGUUGAUUCGGGUCA&CGAGCCGAAUCAAUAUC-ACUC
mtr-miR171g	evm.model.original_scaffold_991_pilon.126	evm.TU.original_scaffold_991_pilon.126	EVM%20prediction%20original_scaffold_991_pilon.126	pentatricopeptide repeat-containing protein At2g13600 [Medicago truncatula]	GO:0003723(RNA binding);GO:0004519(endonuclease activity);GO:0008270(zinc ion binding);GO:0009451(RNA modification);GO:0009507(chloroplast);GO:0009793(embryo development ending in seed dormancy);GO:0043231(intracellular membrane-bounded organelle)	NA	882	902	893	0.703297	6.5	GGGUGACAUUGAUGAGGCUCA&CGAGCCGAAUCAAUAUCACUC
mtr-miR172a	evm.model.fragScaff_scaffold_110_pilon.57	evm.TU.fragScaff_scaffold_110_pilon.57	EVM%20prediction%20fragScaff_scaffold_110_pilon.57	TMV resistance protein N [Medicago truncatula]	GO:0005737(cytoplasm);GO:0005739(mitochondrion);GO:0006952(defense response);GO:0007165(signal transduction);GO:0010193(response to ozone);GO:0043531(ADP binding)	NA	510	530	521	0.651832	6.5	CUGCAGAUAUC-UCAGGGUUUC&AGAAUCCUGAUGAUG-CUGCAG
mtr-miR172a	evm.model.fragScaff_scaffold_144_pilon.39	evm.TU.fragScaff_scaffold_144_pilon.39	EVM%20prediction%20fragScaff_scaffold_144_pilon.39	floral homeotic protein APETALA 2 isoform X1 [Medicago truncatula]	GO:0003677(DNA binding);GO:0003700(DNA binding transcription factor activity);GO:0005634(nucleus);GO:0006351(transcription, DNA-templated);GO:0006355(regulation of transcription, DNA-templated);GO:0009908(flower development);GO:0010073(meristem maintenance);GO:0010093(specification of floral organ identity);GO:0019953(sexual reproduction);GO:0030154(cell differentiation);GO:0048316(seed developme…	NA	1901	1921	1912	1	1	CUGCAGCAUCAUCAGGAUUCC&AGAAUCCUGAUGAUGCUGCAG
mtr-miR172a	evm.model.fragScaff_scaffold_163_pilon.17	evm.TU.fragScaff_scaffold_163_pilon.17	EVM%20prediction%20fragScaff_scaffold_163_pilon.17	DNA-binding protein DF1 [Pisum sativum]	GO:0003700(DNA binding transcription factor activity);GO:0005634(nucleus);GO:0006355(regulation of transcription, DNA-templated);GO:0010192(mucilage biosynthetic process);GO:0019760(glucosinolate metabolic process);GO:0043565(sequence-specific DNA binding);GO:0044212(transcription regulatory region DNA binding)	ko00040(Pentose and glucuronate interconversions)	1523	1542	1534	0.670157	6	CAGCAGCAACAUCAGG-UUCA&AGAAUCCUGAUGAUGCUGCAG
mtr-miR172a	evm.model.fragScaff_scaffold_250_pilon.238	evm.TU.fragScaff_scaffold_250_pilon.238	EVM%20prediction%20fragScaff_scaffold_250_pilon.238	probable serine protease EDA2 [Medicago truncatula]	GO:0004185(serine-type carboxypeptidase activity);GO:0006508(proteolysis);GO:0008239(dipeptidyl-peptidase activity)	NA	620	641	632	0.732984	4.5	UCGCCAGUAUUAUCAGGAUUCU&AGAAUCCUGAUGAUGCUG-CAG
mtr-miR172a	evm.model.fragScaff_scaffold_273_pilon.128	evm.TU.fragScaff_scaffold_273_pilon.128	EVM%20prediction%20fragScaff_scaffold_273_pilon.128	floral homeotic protein APETALA 2 isoform X1 [Medicago truncatula]	GO:0010227(floral organ abscission);GO:0048316(seed development);GO:0048461(flower structural organization);GO:0080187(floral organ senescence)	NA	1882	1902	1893	1	1	CUGCAGCAUCAUCAGGAUUCC&AGAAUCCUGAUGAUGCUGCAG
mtr-miR172a	evm.model.fragScaff_scaffold_48_pilon.48	evm.TU.fragScaff_scaffold_48_pilon.48	EVM%20prediction%20fragScaff_scaffold_48_pilon.48	dicarboxylate transporter 1, chloroplastic [Medicago truncatula]	GO:0015131(oxaloacetate transmembrane transporter activity);GO:0015140(malate transmembrane transporter activity);GO:0016021(integral component of membrane);GO:0071423(malate transmembrane transport)	NA	759	779	770	0.680628	6.5	UUGCAGCAUUUUCCGGAUUCG&AGAAUCCUGAUGAUGCUGCAG
mtr-miR172a	evm.model.fragScaff_scaffold_65_pilon.368	evm.TU.fragScaff_scaffold_65_pilon.368	EVM%20prediction%20fragScaff_scaffold_65_pilon.368	photosystem I reaction center subunit N, chloroplastic [Medicago truncatula]	GO:0005516(calmodulin binding);GO:0009507(chloroplast);GO:0009522(photosystem I);GO:0009534(chloroplast thylakoid);GO:0009535(chloroplast thylakoid membrane);GO:0009543(chloroplast thylakoid lumen);GO:0009579(thylakoid);GO:0009773(photosynthetic electron transport in photosystem I);GO:0015979(photosynthesis);GO:0030093(chloroplast photosystem I)	ko00195(Photosynthesis)	250	270	261	0.657068	6	CUGCUGCAUCACCAGGGGUCU&AGAAUCCUGAUGAUGCUGCAG
mtr-miR172a	evm.model.fragScaff_scaffold_83_pilon.52	evm.TU.fragScaff_scaffold_83_pilon.52	EVM%20prediction%20fragScaff_scaffold_83_pilon.52	26S proteasome regulatory subunit 6B homolog isoform X1 [Medicago truncatula]	GO:0008540(proteasome regulatory particle, base subcomplex);GO:0017025(TBP-class protein binding);GO:0030433(ubiquitin-dependent ERAD pathway);GO:0031595(nuclear proteasome complex);GO:0031597(cytosolic proteasome complex);GO:0036402(proteasome-activating ATPase activity);GO:0045899(positive regulation of RNA polymerase II transcriptional preinitiation complex assembly)	ko03050(Proteasome)	759	780	771	0.672775	6	CUGCUGCUUUCAUCAGGGUUGU&AGAAUCCUGAUGA-UGCUGCAG
mtr-miR172d-3p_R+1	evm.model.fragScaff_scaffold_204_pilon.106	evm.TU.fragScaff_scaffold_204_pilon.106	EVM%20prediction%20fragScaff_scaffold_204_pilon.106	methyltransferase-like protein 1 [Medicago truncatula]	GO:0003676(nucleic acid binding);GO:0005515(protein binding);GO:0005634(nucleus);GO:0005737(cytoplasm);GO:0005829(cytosol);GO:0008168(methyltransferase activity);GO:0008757(S-adenosylmethionine-dependent methyltransferase activity);GO:0009793(embryo development ending in seed dormancy);GO:0032259(methylation);GO:0080009(mRNA methylation)	NA	817	837	828	0.72905	5.5	GGGAAGCGUCAUCAAGAUUCG&AGAAUCUUGAUGAUGCUGCAG
mtr-miR172d-3p_R+1	evm.model.fragScaff_scaffold_273_pilon.128	evm.TU.fragScaff_scaffold_273_pilon.128	EVM%20prediction%20fragScaff_scaffold_273_pilon.128	floral homeotic protein APETALA 2 isoform X1 [Medicago truncatula]	GO:0010227(floral organ abscission);GO:0048316(seed development);GO:0048461(flower structural organization);GO:0080187(floral organ senescence)	NA	1882	1902	1893	1	2	CUGCAGCAUCAUCAGGAUUCC&AGAAUCUUGAUGAUGCUGCAG
mtr-miR172d-3p_R+1	evm.model.fragScaff_scaffold_37_pilon.28	evm.TU.fragScaff_scaffold_37_pilon.28	EVM%20prediction%20fragScaff_scaffold_37_pilon.28	Cysteine proteinase 15A [Medicago truncatula]	GO:0004197(cysteine-type endopeptidase activity);GO:0005615(extracellular space);GO:0005764(lysosome);GO:0051603(proteolysis involved in cellular protein catabolic process)	NA	1363	1383	1374	0.653631	7	CUGCAGC-UCAAUCCUGAUUCU&AGAAUCUUGAU-GAUGCUGCAG
mtr-miR172d-3p_R+1	evm.model.original_scaffold_675_pilon.50	evm.TU.original_scaffold_675_pilon.50	EVM%20prediction%20original_scaffold_675_pilon.50	protein WEAK CHLOROPLAST MOVEMENT UNDER BLUE LIGHT 1 [Medicago truncatula]	GO:0005829(cytosol);GO:0009903(chloroplast avoidance movement);GO:0009904(chloroplast accumulation movement)	NA	1974	1994	1985	0.650838	7	CUGCAACAUCAUUAAGAUCAG&AGAAUCUUGAUGAUGCUGCAG
mtr-miR2118	evm.model.fragScaff_scaffold_177_pilon.25	evm.TU.fragScaff_scaffold_177_pilon.25	EVM%20prediction%20fragScaff_scaffold_177_pilon.25	hypothetical protein TSUD_263310 [Trifolium subterraneum]	NA	NA	779	800	791	0.913486	1.5	UGGGCAUGGGUGGAAUCGGUAA&UUACCGAUUCCACCCAUUCCUA
mtr-miR2118	evm.model.fragScaff_scaffold_187_pilon.88	evm.TU.fragScaff_scaffold_187_pilon.88	EVM%20prediction%20fragScaff_scaffold_187_pilon.88	LOW QUALITY PROTEIN: putative disease resistance RPP13-like protein 1 [Cicer arietinum]	GO:0005515(protein binding);GO:0005524(ATP binding);GO:0005576(extracellular region);GO:0006952(defense response);GO:0043531(ADP binding)	ko03040(Spliceosome)	717	738	729	0.720102	5	UAGGCAUGGGAGGGAUUGGUAA&UUACCGAUUCCACCCAUUCCUA
mtr-miR2118	evm.model.fragScaff_scaffold_207_pilon.373	evm.TU.fragScaff_scaffold_207_pilon.373	EVM%20prediction%20fragScaff_scaffold_207_pilon.373	Protein kinase [Medicago truncatula]	NA	ko04016(MAPK signaling pathway - plant);ko04075(Plant hormone signal transduction)	732	754	745	0.804071	4	UAGGAGAUGGGUGGAUUUGGUAA&UUACCGAUUCCACCCAU-UCCUA
mtr-miR2678_2ss2GA20TA	evm.model.fragScaff_scaffold_126_pilon.1053	evm.TU.fragScaff_scaffold_126_pilon.1053	EVM%20prediction%20fragScaff_scaffold_126_pilon.1053	putative TIR domain, winged helix-turn-helix DNA-binding domain-containing protein [Medicago truncatula]	GO:0005737(cytoplasm);GO:0006952(defense response);GO:0007165(signal transduction);GO:0016021(integral component of membrane);GO:0043531(ADP binding)	NA	41	61	52	0.872549	4	AUGACACUCGCCACGGUUUUA&UAAAAUUGUUGCGAGUGUCAU
mtr-miR2678_2ss2GA20TA	evm.model.fragScaff_scaffold_185_pilon.49	evm.TU.fragScaff_scaffold_185_pilon.49	EVM%20prediction%20fragScaff_scaffold_185_pilon.49	disease resistance protein (TIR-NBS-LRR class), putative [Medicago truncatula]	GO:0006952(defense response);GO:0007165(signal transduction);GO:0043531(ADP binding)	NA	83	103	94	0.911765	5	GCGACACUCGCAACAAUUUCA&UAAAAUUGUUGCGAGUGUCAU
mtr-miR2678_2ss2GA20TA	evm.model.fragScaff_scaffold_41_pilon.6	evm.TU.fragScaff_scaffold_41_pilon.6	EVM%20prediction%20fragScaff_scaffold_41_pilon.6	uncharacterized protein LOC25492411 [Medicago truncatula]	GO:0003674(molecular_function);GO:0008150(biological_process);GO:0009507(chloroplast);GO:0016021(integral component of membrane)	NA	82	104	95	0.722222	6.5	GAGAUACUCGUACAACAAUUUUA&UAAAAUUGUUG--CGAGUGUCAU
mtr-miR2678_2ss2GA20TA	evm.model.fragScaff_scaffold_86_pilon.29	evm.TU.fragScaff_scaffold_86_pilon.29	EVM%20prediction%20fragScaff_scaffold_86_pilon.29	protein BPS1, chloroplastic [Medicago truncatula]	GO:0009507(chloroplast);GO:0009793(embryo development ending in seed dormancy)	NA	457	477	468	0.673203	7	UAGACAUUUGCAACAUAUUUA&UAAAAUUGUUGCGAGUGUCAU
mtr-miR2678_2ss2GA20TA	evm.model.fragScaff_scaffold_8_pilon.19	evm.TU.fragScaff_scaffold_8_pilon.19	EVM%20prediction%20fragScaff_scaffold_8_pilon.19	U-box domain-containing protein 38 [Medicago truncatula]	GO:0005634(nucleus);GO:0005737(cytoplasm)	NA	202	222	213	0.676471	5.5	GUGGCACUGUCAAUAAUUUUG&UAAAAUUGUUGCGAGUGUCAU
mtr-miR2678_2ss2GA20TA	evm.model.original_scaffold_416_pilon.6	evm.TU.original_scaffold_416_pilon.6	EVM%20prediction%20original_scaffold_416_pilon.6	TMV resistance protein N isoform X2 [Medicago truncatula]	GO:0006952(defense response);GO:0007165(signal transduction);GO:0043531(ADP binding)	NA	86	106	97	0.849673	5.5	AAGAUACUCGCAACAAUUUCA&UAAAAUUGUUGCGAGUGUCAU
mtr-miR2678_2ss2GA20TA	evm.model.original_scaffold_931_pilon.31	evm.TU.original_scaffold_931_pilon.31	EVM%20prediction%20original_scaffold_931_pilon.31	TMV resistance protein N [Medicago truncatula]	GO:0005515(protein binding)	NA	920	940	931	0.980392	2	AAGACACUCGCAACAAUUUUA&UAAAAUUGUUGCGAGUGUCAU
mtr-miR2678_2ss2GA20TA	evm.model.original_scaffold_994_pilon.189	evm.TU.original_scaffold_994_pilon.189	EVM%20prediction%20original_scaffold_994_pilon.189	aspartate aminotransferase P2, mitochondrial isoform X1 [Medicago truncatula]	GO:0004069(L-aspartate:2-oxoglutarate aminotransferase activity);GO:0005739(mitochondrion);GO:0030170(pyridoxal phosphate binding);GO:0042802(identical protein binding)	ko00250(Alanine, aspartate and glutamate metabolism);ko00270(Cysteine and methionine metabolism);ko00220(Arginine biosynthesis);ko00330(Arginine and proline metabolism);ko00350(Tyrosine metabolism);ko00360(Phenylalanine metabolism);ko00400(Phenylalanine, tyrosine and tryptophan biosynthesis);ko00950(Isoquinoline alkaloid biosynthesis);ko00960(Tropane, piperidine and pyridine alkaloid biosynthesis)	1664	1687	1678	0.689542	5.5	UUGACACACAUUGCAAUAAUUUUA&UAAAAUUGUUGCGA---GUGUCAU
mtr-miR408-3p	evm.model.fragScaff_scaffold_154_pilon.22	evm.TU.fragScaff_scaffold_154_pilon.22	EVM%20prediction%20fragScaff_scaffold_154_pilon.22	ABC transporter I family member 6, chloroplastic [Medicago truncatula]	GO:0005215(transporter activity);GO:0005515(protein binding);GO:0005524(ATP binding);GO:0009507(chloroplast);GO:0009570(chloroplast stroma);GO:0009793(embryo development ending in seed dormancy);GO:0010027(thylakoid membrane organization);GO:0016226(iron-sulfur cluster assembly);GO:0042626(ATPase activity, coupled to transmembrane movement of substances)	NA	737	759	749	0.663677	7	GCUCAGGGAUGUGGCAAGUGCAG&AUGCACU-GCCUCUUCCCUG-GC
mtr-miR408-3p	evm.model.original_scaffold_438_pilon.13	evm.TU.original_scaffold_438_pilon.13	EVM%20prediction%20original_scaffold_438_pilon.13	DDRGK domain-containing protein 1 [Medicago truncatula]	GO:0005783(endoplasmic reticulum)	NA	501	522	512	0.753363	7	GCCAGGGAAGAGGAAGCUGCUG&AUGCA-CUGCCUCUUCCCUGGC
mtr-miR408-3p	evm.model.original_scaffold_696_pilon.28	evm.TU.original_scaffold_696_pilon.28	EVM%20prediction%20original_scaffold_696_pilon.28	unknown [Medicago truncatula]	GO:0046658(anchored component of plasma membrane)	NA	906	926	917	0.775785	5.5	GCUAGGGAAGAGACAGUGCUA&AUGCACUGCCUCUUCCCUGGC
mtr-miR482-3p_L-1R+2	evm.model.fragScaff_scaffold_164_pilon.132	evm.TU.fragScaff_scaffold_164_pilon.132	EVM%20prediction%20fragScaff_scaffold_164_pilon.132	putative P-loop containing nucleoside triphosphate hydrolase, leucine-rich repeat domain, L [Medicago truncatula]	GO:0005515(protein binding);GO:0005524(ATP binding);GO:0005576(extracellular region);GO:0006952(defense response);GO:0043531(ADP binding)	ko03040(Spliceosome)	578	599	590	0.778302	5	UGGGUAUGGGAGGCGUCGGUAA&UUACCUACACCUCCCAUGCCUA
mtr-miR482-3p_L-1R+2	evm.model.fragScaff_scaffold_181_pilon.89	evm.TU.fragScaff_scaffold_181_pilon.89	EVM%20prediction%20fragScaff_scaffold_181_pilon.89	TMV resistance protein N [Medicago truncatula]	GO:0005737(cytoplasm);GO:0006952(defense response);GO:0007165(signal transduction);GO:0016021(integral component of membrane);GO:0043531(ADP binding)	NA	845	866	857	0.733491	6	GGGGUAUGGGAGGAGUUGGUAA&UUACCUACACCUCCCAUGCCUA
mtr-miR482-3p_L-1R+2	evm.model.fragScaff_scaffold_5_pilon.41	evm.TU.fragScaff_scaffold_5_pilon.41	EVM%20prediction%20fragScaff_scaffold_5_pilon.41	TMV resistance protein N [Medicago truncatula]	GO:0006952(defense response);GO:0007165(signal transduction);GO:0043531(ADP binding)	NA	851	872	863	0.773585	6	GGGGUAUGGGAGGCAUAGGUAA&UUACCUACACCUCCCAUGCCUA
mtr-miR482-3p_L-1R+2	evm.model.fragScaff_scaffold_60_pilon.112	evm.TU.fragScaff_scaffold_60_pilon.112	EVM%20prediction%20fragScaff_scaffold_60_pilon.112	TMV resistance protein N [Medicago truncatula]	GO:0006952(defense response);GO:0007165(signal transduction);GO:0043531(ADP binding)	NA	667	688	679	0.773585	6	GGGGUAUGGGAGGCAUAGGUAA&UUACCUACACCUCCCAUGCCUA
mtr-miR482-3p_L-1R+2	evm.model.original_scaffold_708_pilon.28	evm.TU.original_scaffold_708_pilon.28	EVM%20prediction%20original_scaffold_708_pilon.28	putative disease resistance protein At3g14460 [Medicago truncatula]	GO:0005515(protein binding);GO:0005524(ATP binding);GO:0005576(extracellular region);GO:0006952(defense response);GO:0043531(ADP binding)	ko03040(Spliceosome)	602	623	614	0.778302	5	UGGGUAUGGGAGGCGUCGGUAA&UUACCUACACCUCCCAUGCCUA
mtr-miR5213-5p	evm.model.fragScaff_scaffold_148_pilon.45	evm.TU.fragScaff_scaffold_148_pilon.45	EVM%20prediction%20fragScaff_scaffold_148_pilon.45	toll/interleukin-1 receptor-like protein [Medicago truncatula]	GO:0005515(protein binding)	ko04016(MAPK signaling pathway - plant);ko04626(Plant-pathogen interaction)	98	119	110	0.803069	5.5	UUUAGAGGCGAGGACACACGCU&UACGUGUGUCUUCACCUCUGAA
mtr-miR5213-5p	evm.model.fragScaff_scaffold_151_pilon.426	evm.TU.fragScaff_scaffold_151_pilon.426	EVM%20prediction%20fragScaff_scaffold_151_pilon.426	disease resistance protein (TIR-NBS-LRR class) [Medicago truncatula]	GO:0006952(defense response);GO:0007165(signal transduction);GO:0043531(ADP binding)	ko04016(MAPK signaling pathway - plant);ko04626(Plant-pathogen interaction)	1465	1486	1477	0.744246	4.5	UUCAGAGGGGAAGAUACUCGUG&UACGUGUGUCUUCACCUCUGAA
mtr-miR5213-5p	evm.model.fragScaff_scaffold_162_pilon.124	evm.TU.fragScaff_scaffold_162_pilon.124	EVM%20prediction%20fragScaff_scaffold_162_pilon.124	TMV resistance protein N [Medicago truncatula]	GO:0005515(protein binding)	NA	91	112	103	0.795396	6.5	UUUAGAGGUGAGGACACUCGCC&UACGUGUGUCUUCACCUCUGAA
mtr-miR5213-5p	evm.model.fragScaff_scaffold_181_pilon.80	evm.TU.fragScaff_scaffold_181_pilon.80	EVM%20prediction%20fragScaff_scaffold_181_pilon.80	uncharacterized protein LOC101494533 [Cicer arietinum]	GO:0005737(cytoplasm);GO:0006952(defense response);GO:0007165(signal transduction);GO:0016021(integral component of membrane);GO:0043531(ADP binding)	NA	242	263	254	0.670077	6	UUUAGAGGAGAGGAUACUCGUG&UACGUGUGUCUUCACCUCUGAA
mtr-miR5213-5p	evm.model.fragScaff_scaffold_59_pilon.4	evm.TU.fragScaff_scaffold_59_pilon.4	EVM%20prediction%20fragScaff_scaffold_59_pilon.4	TMV resistance protein N [Medicago truncatula]	GO:0005737(cytoplasm);GO:0006952(defense response);GO:0007165(signal transduction);GO:0016021(integral component of membrane);GO:0043531(ADP binding)	NA	274	295	286	0.71867	4.5	UUUAGAGGCGAAGAUACUCGUA&UACGUGUGUCUUCACCUCUGAA
mtr-miR5213-5p	evm.model.fragScaff_scaffold_68_pilon.38	evm.TU.fragScaff_scaffold_68_pilon.38	EVM%20prediction%20fragScaff_scaffold_68_pilon.38	TMV resistance protein N [Medicago truncatula]	GO:0005737(cytoplasm);GO:0006952(defense response);GO:0007165(signal transduction);GO:0016021(integral component of membrane);GO:0043531(ADP binding)	NA	37	58	49	0.782609	6	UUCAGAGGUGAAGAUACAAGGA&UACGUGUGUCUUCACCUCUGAA
mtr-miR5213-5p	evm.model.original_scaffold_407_pilon.11	evm.TU.original_scaffold_407_pilon.11	EVM%20prediction%20original_scaffold_407_pilon.11	TMV resistance protein N isoform X1 [Medicago truncatula]	GO:0006952(defense response);GO:0007165(signal transduction);GO:0043531(ADP binding)	NA	352	373	364	0.767263	6.5	UUCAGAGGUGUUGACACCCGUG&UACGUGUGUCUUCACCUCUGAA
mtr-miR5213-5p	evm.model.original_scaffold_416_pilon.9	evm.TU.original_scaffold_416_pilon.9	EVM%20prediction%20original_scaffold_416_pilon.9	TMV resistance protein N isoform X2 [Medicago truncatula]	GO:0006952(defense response);GO:0007165(signal transduction);GO:0043531(ADP binding)	NA	76	97	88	0.754476	6.5	UUUAGAGGUGAAGAUACUCGCA&UACGUGUGUCUUCACCUCUGAA
mtr-miR5213-5p	evm.model.original_scaffold_719_pilon.7	evm.TU.original_scaffold_719_pilon.7	EVM%20prediction%20original_scaffold_719_pilon.7	disease resistance protein (TIR-NBS-LRR class) [Medicago truncatula]	GO:0005737(cytoplasm);GO:0006952(defense response);GO:0007165(signal transduction);GO:0016021(integral component of membrane);GO:0043531(ADP binding)	NA	230	251	242	0.751918	4	UUCAGAGGGGAAGAUACUCGUA&UACGUGUGUCUUCACCUCUGAA
mtr-miR5213-5p	evm.model.original_scaffold_759_pilon.1	evm.TU.original_scaffold_759_pilon.1	EVM%20prediction%20original_scaffold_759_pilon.1	LOW QUALITY PROTEIN: uncharacterized protein LOC11423308 [Medicago truncatula]	GO:0005634(nucleus);GO:0008168(methyltransferase activity);GO:0032259(methylation)	NA	748	769	760	0.716113	7	GUUAGAGGUGACGGCACUCGUG&UACGUGUGUCUUCACCUCUGAA
mtr-miR5213-5p	evm.model.original_scaffold_876_pilon.6	evm.TU.original_scaffold_876_pilon.6	EVM%20prediction%20original_scaffold_876_pilon.6	uncharacterized protein LOC101494533 [Cicer arietinum]	GO:0005515(protein binding)	NA	2269	2290	2281	0.803069	5.5	UUUAGAGGCGAGGACACACGCG&UACGUGUGUCUUCACCUCUGAA
mtr-miR5213-5p	evm.model.original_scaffold_879_pilon.25	evm.TU.original_scaffold_879_pilon.25	EVM%20prediction%20original_scaffold_879_pilon.25	TMV resistance protein N [Medicago truncatula]	GO:0005737(cytoplasm);GO:0006952(defense response);GO:0007165(signal transduction);GO:0016021(integral component of membrane);GO:0043531(ADP binding)	NA	161	182	173	0.902813	2	UUCAGAGGGGAAGACACGCGUA&UACGUGUGUCUUCACCUCUGAA
mtr-miR5213-5p	evm.model.original_scaffold_931_pilon.31	evm.TU.original_scaffold_931_pilon.31	EVM%20prediction%20original_scaffold_931_pilon.31	TMV resistance protein N [Medicago truncatula]	GO:0005515(protein binding)	NA	910	931	922	0.859335	5	UUCAGAGGUGAAGACACUCGCA&UACGUGUGUCUUCACCUCUGAA
ppe-MIR156h-p3_2ss4GA19TC_1	evm.model.fragScaff_scaffold_128_pilon.84	evm.TU.fragScaff_scaffold_128_pilon.84	EVM%20prediction%20fragScaff_scaffold_128_pilon.84	serine hydroxymethyltransferase, mitochondrial [Medicago truncatula]	GO:0004372(glycine hydroxymethyltransferase activity);GO:0005515(protein binding);GO:0005634(nucleus);GO:0005739(mitochondrion);GO:0005759(mitochondrial matrix);GO:0005829(cytosol);GO:0005886(plasma membrane);GO:0006544(glycine metabolic process);GO:0006563(L-serine metabolic process);GO:0007623(circadian rhythm);GO:0008266(poly(U) RNA binding);GO:0009409(response to cold);GO:0009416(response to …	ko00630(Glyoxylate and dicarboxylate metabolism);ko00260(Glycine, serine and threonine metabolism);ko00460(Cyanoamino acid metabolism);ko00670(One carbon pool by folate)	1485	1503	1494	0.739659	4	AGGAGAUG-UGUCUGCUAUG&CAUAGCAGGCAGCAUCUCCC
ppe-MIR156h-p3_2ss4GA19TC_1	evm.model.fragScaff_scaffold_137_pilon.364	evm.TU.fragScaff_scaffold_137_pilon.364	EVM%20prediction%20fragScaff_scaffold_137_pilon.364	putative aminoacyltransferase, E1 ubiquitin-activating enzyme [Medicago truncatula]	GO:0005634(nucleus);GO:0005737(cytoplasm)	NA	2028	2047	2039	0.712895	5	GGGAGAAUGCUG-CUGCUGUU&CAUAGCAGGCAGCAU-CUCCC
ppe-MIR156h-p3_2ss4GA19TC_1	evm.model.fragScaff_scaffold_244_pilon.146	evm.TU.fragScaff_scaffold_244_pilon.146	EVM%20prediction%20fragScaff_scaffold_244_pilon.146	hydroxymethylglutaryl-CoA synthase [Medicago truncatula]	GO:0003985(acetyl-CoA C-acetyltransferase activity);GO:0004421(hydroxymethylglutaryl-CoA synthase activity);GO:0005739(mitochondrion);GO:0005829(cytosol);GO:0009506(plasmodesma);GO:0016126(sterol biosynthetic process);GO:0019287(isopentenyl diphosphate biosynthetic process, mevalonate pathway)	ko00650(Butanoate metabolism);ko00072(Synthesis and degradation of ketone bodies);ko00280(Valine, leucine and isoleucine degradation);ko00900(Terpenoid backbone biosynthesis)	614	635	624	0.6691	7	AGGAGCUGCUGCUAUUGCUAUG&CAUAGCA--GGCAGCAUCUCCC
ppe-MIR156h-p3_2ss4GA19TC_2	evm.model.fragScaff_scaffold_233_pilon.66	evm.TU.fragScaff_scaffold_233_pilon.66	EVM%20prediction%20fragScaff_scaffold_233_pilon.66	PP2A regulatory subunit TAP46 [Medicago truncatula]	GO:0005829(cytosol);GO:0035303(regulation of dephosphorylation);GO:0051721(protein phosphatase 2A binding)	ko04136(Autophagy - other eukaryotes)	890	911	902	0.665105	6.5	GGAGGAGAUGCUUUCUGCUGUA&CAUAGCAGGCAGCAUCUCC-CU
ppe-MIR156h-p3_2ss4GA19TC_2	evm.model.original_scaffold_624_pilon.40	evm.TU.original_scaffold_624_pilon.40	EVM%20prediction%20original_scaffold_624_pilon.40	xyloglucan galactosyltransferase MUR3 [Medicago truncatula]	GO:0003824(catalytic activity);GO:0005515(protein binding);GO:0005768(endosome);GO:0005794(Golgi apparatus);GO:0005802(trans-Golgi network);GO:0006486(protein glycosylation);GO:0009826(unidimensional cell growth);GO:0009863(salicylic acid mediated signaling pathway);GO:0009969(xyloglucan biosynthetic process);GO:0010256(endomembrane system organization);GO:0016020(membrane);GO:0016757(transferase…	NA	736	757	748	0.655738	6.5	AGGAGGGAUGCUGCUUCGCU-UG&CAUAGC-AGGCAGCAUCUC-CCU
stu-miR408a-3p_L+1R-1_1ss7AT	evm.model.fragScaff_scaffold_155_pilon.40	evm.TU.fragScaff_scaffold_155_pilon.40	EVM%20prediction%20fragScaff_scaffold_155_pilon.40	purple acid phosphatase [Medicago truncatula]	GO:0003993(acid phosphatase activity);GO:0005615(extracellular space);GO:0030145(manganese ion binding);GO:0046872(metal ion binding)	ko00130(Ubiquinone and other terpenoid-quinone biosynthesis)	474	495	485	0.687646	7	ACCAGGGUCGAACGCAGUGCGU&AUGCACUGC-CUCUUCCCUGGU
stu-miR482a-3p_1ss21TC	evm.model.fragScaff_scaffold_110_pilon.57	evm.TU.fragScaff_scaffold_110_pilon.57	EVM%20prediction%20fragScaff_scaffold_110_pilon.57	TMV resistance protein N [Medicago truncatula]	GO:0005737(cytoplasm);GO:0005739(mitochondrion);GO:0006952(defense response);GO:0007165(signal transduction);GO:0010193(response to ozone);GO:0043531(ADP binding)	NA	711	732	723	0.778626	5.5	GGGGGAUGGGUGGUAUAGGAAA&UUUCCAAUUCCACCCAUUCCCA
stu-miR482a-3p_1ss21TC	evm.model.fragScaff_scaffold_119_pilon.114	evm.TU.fragScaff_scaffold_119_pilon.114	EVM%20prediction%20fragScaff_scaffold_119_pilon.114	putative disease resistance RPP13-like protein 1, partial [Mucuna pruriens]	GO:0005515(protein binding);GO:0005524(ATP binding);GO:0005576(extracellular region);GO:0006952(defense response);GO:0043531(ADP binding)	ko03040(Spliceosome)	746	767	758	0.783715	4	UGGGCAUGGGGGGGAUUGGAAA&UUUCCAAUUCCACCCAUUCCCA
stu-miR482a-3p_1ss21TC	evm.model.fragScaff_scaffold_166_pilon.31	evm.TU.fragScaff_scaffold_166_pilon.31	EVM%20prediction%20fragScaff_scaffold_166_pilon.31	PI-PLC X domain-containing protein At5g67130 [Medicago truncatula]	GO:0005886(plasma membrane);GO:0006629(lipid metabolic process);GO:0008081(phosphoric diester hydrolase activity)	NA	750	768	761	0.651399	5.5	UGGGGAU-GGUGGAA--GGAAA&UUUCCAAUUCCACCCAUUCCCA
stu-miR482a-3p_1ss21TC	evm.model.fragScaff_scaffold_185_pilon.297	evm.TU.fragScaff_scaffold_185_pilon.297	EVM%20prediction%20fragScaff_scaffold_185_pilon.297	disease resistance protein (TIR-NBS-LRR class), putative [Medicago truncatula]	GO:0006952(defense response);GO:0007165(signal transduction);GO:0043531(ADP binding)	NA	829	851	842	0.720102	6	UGUGGAAUGGGCGGAAUAGGGAA&UUUCCAAUUCCACCCAUUCC-CA
stu-miR482a-3p_1ss21TC	evm.model.fragScaff_scaffold_185_pilon.49	evm.TU.fragScaff_scaffold_185_pilon.49	EVM%20prediction%20fragScaff_scaffold_185_pilon.49	disease resistance protein (TIR-NBS-LRR class), putative [Medicago truncatula]	GO:0006952(defense response);GO:0007165(signal transduction);GO:0043531(ADP binding)	NA	580	602	593	0.819338	4	UGUGGAAUGGGUGGAAUAGGGAA&UUUCCAAUUCCACCCAUUCC-CA
stu-miR482a-3p_1ss21TC	evm.model.fragScaff_scaffold_197_pilon.6	evm.TU.fragScaff_scaffold_197_pilon.6	EVM%20prediction%20fragScaff_scaffold_197_pilon.6	LRR and NB-ARC domain disease resistance protein [Medicago truncatula]	GO:0000166(nucleotide binding);GO:0005515(protein binding);GO:0005524(ATP binding);GO:0005622(intracellular);GO:0005886(plasma membrane);GO:0006952(defense response);GO:0008219(cell death);GO:0009626(plant-type hypersensitive response);GO:0009816(defense response to bacterium, incompatible interaction);GO:0038023(signaling receptor activity);GO:0042802(identical protein binding);GO:0043531(ADP bi…	ko04626(Plant-pathogen interaction)	881	903	894	0.697201	6	UGUGGAAUGGGAGGAGUGGGAAA&UUUCCAAUUCCACCCAUUCC-CA
stu-miR482a-3p_1ss21TC	evm.model.fragScaff_scaffold_207_pilon.373	evm.TU.fragScaff_scaffold_207_pilon.373	EVM%20prediction%20fragScaff_scaffold_207_pilon.373	Protein kinase [Medicago truncatula]	NA	ko04016(MAPK signaling pathway - plant);ko04075(Plant hormone signal transduction)	329	351	341	0.844784	4.5	UGGGGAUGGGUGGAUUUGGUAAA&UUU-CCAAUUCCACCCAUUCCCA
stu-miR482a-3p_1ss21TC	evm.model.fragScaff_scaffold_218_pilon.102_evm.model.fragScaff_scaffold_218_pilon.103	evm.TU.fragScaff_scaffold_218_pilon.102_evm.TU.fragScaff_scaffold_218_pilon.103	MERGED%3A%20EVM%20prediction%20fragScaff_scaffold_218_pilon.102%3B%20EVM%20prediction%20fragScaff_scaffold_218_pilon.103	LOW QUALITY PROTEIN: uncharacterized protein LOC25489135 [Medicago truncatula]	GO:0005515(protein binding)	NA	4261	4283	4274	0.816794	3.5	UGGGGCAUGGGUGGAAUAGGAAA&UUUCCAAUUCCACCCAU-UCCCA
stu-miR482a-3p_1ss21TC	evm.model.fragScaff_scaffold_60_pilon.128	evm.TU.fragScaff_scaffold_60_pilon.128	EVM%20prediction%20fragScaff_scaffold_60_pilon.128	CBL-interacting serine/threonine-protein kinase 5 [Medicago truncatula]	GO:0004674(protein serine/threonine kinase activity);GO:0005524(ATP binding);GO:0005622(intracellular);GO:0005886(plasma membrane);GO:0016301(kinase activity);GO:0018105(peptidyl-serine phosphorylation);GO:0018107(peptidyl-threonine phosphorylation);GO:0035556(intracellular signal transduction);GO:0050832(defense response to fungus)	NA	1392	1413	1404	0.707379	6.5	AAGUUGUGGGUGGAAUUGGAAC&UUUCCAAUUCCACCCAUUCCCA
stu-miR482a-3p_1ss21TC	evm.model.fragScaff_scaffold_68_pilon.12	evm.TU.fragScaff_scaffold_68_pilon.12	EVM%20prediction%20fragScaff_scaffold_68_pilon.12	disease resistance protein RPM1 [Medicago truncatula]	GO:0000166(nucleotide binding);GO:0005515(protein binding);GO:0005524(ATP binding);GO:0005886(plasma membrane);GO:0006952(defense response);GO:0007165(signal transduction);GO:0009626(plant-type hypersensitive response);GO:0012505(endomembrane system);GO:0019897(extrinsic component of plasma membrane);GO:0043531(ADP binding)	ko04626(Plant-pathogen interaction)	590	611	602	0.666667	5	UUGGCAUGGGAGGAAUUGGAAA&UUUCCAAUUCCACCCAUUCCCA
stu-miR482a-3p_1ss21TC	evm.model.original_scaffold_278_pilon.88	evm.TU.original_scaffold_278_pilon.88	EVM%20prediction%20original_scaffold_278_pilon.88	CBL-interacting serine/threonine-protein kinase 5 [Medicago truncatula]	GO:0004674(protein serine/threonine kinase activity);GO:0005524(ATP binding);GO:0005622(intracellular);GO:0005886(plasma membrane);GO:0016301(kinase activity);GO:0018105(peptidyl-serine phosphorylation);GO:0018107(peptidyl-threonine phosphorylation);GO:0035556(intracellular signal transduction);GO:0050832(defense response to fungus)	NA	1576	1597	1588	0.707379	6.5	AAGUUGUGGGUGGAAUUGGAAC&UUUCCAAUUCCACCCAUUCCCA
stu-miR482a-3p_1ss21TC	evm.model.original_scaffold_374_pilon.32	evm.TU.original_scaffold_374_pilon.32	EVM%20prediction%20original_scaffold_374_pilon.32	UDP-glycosyltransferase 71K2 [Medicago truncatula]	GO:0009813(flavonoid biosynthetic process);GO:0043231(intracellular membrane-bounded organelle);GO:0052696(flavonoid glucuronidation);GO:0080043(quercetin 3-O-glucosyltransferase activity);GO:0080044(quercetin 7-O-glucosyltransferase activity)	ko00130(Ubiquinone and other terpenoid-quinone biosynthesis)	1064	1085	1076	0.666667	5	UUAGAAUGGAUGGAAUUGGAGA&UUUCCAAUUCCACCCAUUCCCA
stu-miR482a-3p_1ss21TC	evm.model.original_scaffold_416_pilon.7	evm.TU.original_scaffold_416_pilon.7	EVM%20prediction%20original_scaffold_416_pilon.7	TMV resistance protein N isoform X2 [Medicago truncatula]	GO:0006952(defense response);GO:0007165(signal transduction);GO:0043531(ADP binding)	NA	668	689	680	0.748092	6.5	GGGGGAUGGGAGGAAUAGGGAA&UUUCCAAUUCCACCCAUUCCCA
stu-miR482a-3p_1ss21TC	evm.model.original_scaffold_416_pilon.9	evm.TU.original_scaffold_416_pilon.9	EVM%20prediction%20original_scaffold_416_pilon.9	TMV resistance protein N isoform X2 [Medicago truncatula]	GO:0006952(defense response);GO:0007165(signal transduction);GO:0043531(ADP binding)	NA	668	689	680	0.748092	6.5	GGGGGAUGGGAGGAAUAGGGAA&UUUCCAAUUCCACCCAUUCCCA
stu-miR482a-3p_1ss21TC	evm.model.original_scaffold_500_pilon.5	evm.TU.original_scaffold_500_pilon.5	EVM%20prediction%20original_scaffold_500_pilon.5	calcium-binding protein PBP1 [Medicago truncatula]	GO:0005509(calcium ion binding)	NA	204	226	216	0.653944	5	ACGGAAUGGCUGGAAUUGGCAAA&UUU-CCAAUUCCACCCAUUCCCA
stu-miR482a-3p_1ss21TC	evm.model.original_scaffold_664_pilon.203	evm.TU.original_scaffold_664_pilon.203	EVM%20prediction%20original_scaffold_664_pilon.203	uncharacterized protein LOC25485142 isoform X1 [Medicago truncatula]	GO:0009507(chloroplast)	ko00220(Arginine biosynthesis)	483	506	497	0.727735	7	UGGUGAAUGGGAUGGAUUUGGAGC&UUUCCAAUUCCA-CCCAUUC-CCA
stu-miR482a-3p_1ss21TC	evm.model.original_scaffold_801_pilon.29	evm.TU.original_scaffold_801_pilon.29	EVM%20prediction%20original_scaffold_801_pilon.29	beta-cyanoalanine synthase [Medicago sativa]	GO:0004124(cysteine synthase activity);GO:0005737(cytoplasm);GO:0006535(cysteine biosynthetic process from serine);GO:0030170(pyridoxal phosphate binding)	ko00920(Sulfur metabolism);ko00270(Cysteine and methionine metabolism);ko00460(Cyanoamino acid metabolism)	780	802	792	0.687023	7	AGGGAAUGGGAGGAACUGUGAAA&UUUC-CAAUUCCACCCAUUCCCA
stu-miR482a-3p_1ss21TC	evm.model.original_scaffold_801_pilon.37	evm.TU.original_scaffold_801_pilon.37	EVM%20prediction%20original_scaffold_801_pilon.37	2OG-Fe(II) oxygenase family oxidoreductase [Medicago truncatula]	GO:0051213(dioxygenase activity)	ko00920(Sulfur metabolism);ko00270(Cysteine and methionine metabolism);ko00460(Cyanoamino acid metabolism)	533	555	545	0.687023	7	AGGGAAUGGGAGGAACUGUGAAA&UUUC-CAAUUCCACCCAUUCCCA
stu-miR482a-3p_1ss21TC	evm.model.original_scaffold_812_pilon.64	evm.TU.original_scaffold_812_pilon.64	EVM%20prediction%20original_scaffold_812_pilon.64	bifunctional L-3-cyanoalanine synthase/cysteine synthase 1, mitochondrial [Medicago truncatula]	GO:0004124(cysteine synthase activity);GO:0005737(cytoplasm);GO:0006535(cysteine biosynthetic process from serine);GO:0030170(pyridoxal phosphate binding)	ko00920(Sulfur metabolism);ko00270(Cysteine and methionine metabolism);ko00460(Cyanoamino acid metabolism)	536	558	548	0.687023	7	AGGGAAUGGGAGGAACUGUGAAA&UUUC-CAAUUCCACCCAUUCCCA
stu-miR482a-3p_1ss21TC	evm.model.original_scaffold_897_pilon.208_evm.model.original_scaffold_897_pilon.209	evm.TU.original_scaffold_897_pilon.208_evm.TU.original_scaffold_897_pilon.209	MERGED%3A%20EVM%20prediction%20original_scaffold_897_pilon.208%3B%20EVM%20prediction%20original_scaffold_897_pilon.209	TIR-NBS-LRR RCT1 resistance protein [Medicago truncatula]	GO:0005737(cytoplasm);GO:0006952(defense response);GO:0007165(signal transduction);GO:0016021(integral component of membrane);GO:0043531(ADP binding)	NA	888	909	900	0.89313	3.5	GGGGGAUGGGUGGAAUCGGAAA&UUUCCAAUUCCACCCAUUCCCA
stu-miR482a-3p_1ss21TC	evm.model.original_scaffold_931_pilon.31	evm.TU.original_scaffold_931_pilon.31	EVM%20prediction%20original_scaffold_931_pilon.31	TMV resistance protein N [Medicago truncatula]	GO:0005515(protein binding)	NA	1504	1526	1517	0.806616	4.5	UGUGGGAUGGGUGGAAUAGGGAA&UUUCCAAUUCCACCCAUUCC-CA
stu-miR482a-3p_1ss21TC	evm.model.original_scaffold_994_pilon.19	evm.TU.original_scaffold_994_pilon.19	EVM%20prediction%20original_scaffold_994_pilon.19	glucan endo-1,3-beta-glucosidase 5 [Medicago truncatula]	GO:0004553(hydrolase activity, hydrolyzing O-glycosyl compounds);GO:0030247(polysaccharide binding);GO:0046658(anchored component of plasma membrane)	ko00500(Starch and sucrose metabolism)	416	437	428	0.824427	3.5	UGGAAGUGGGUGGAAUUGGAGU&UUUCCAAUUCCACCCAUUCCCA
vvi-miR172d_L-2R+1_1ss11GT	evm.model.fragScaff_scaffold_241_pilon.80	evm.TU.fragScaff_scaffold_241_pilon.80	EVM%20prediction%20fragScaff_scaffold_241_pilon.80	AP2-like ethylene-responsive transcription factor TOE3 isoform X2 [Medicago truncatula]	GO:0003677(DNA binding);GO:0003700(DNA binding transcription factor activity);GO:0005634(nucleus);GO:0006351(transcription, DNA-templated);GO:0006355(regulation of transcription, DNA-templated);GO:0009908(flower development);GO:0010073(meristem maintenance);GO:0010093(specification of floral organ identity);GO:0019953(sexual reproduction);GO:0030154(cell differentiation);GO:0048316(seed developme…	NA	820	841	832	0.844985	5	ACUGCAGCAUCAUCAGGAUUCU&AGAAUCUUUAUGAUGCUGCAUU
vvi-miR172d_L-2R+1_1ss11GT	evm.model.fragScaff_scaffold_28_pilon.41	evm.TU.fragScaff_scaffold_28_pilon.41	EVM%20prediction%20fragScaff_scaffold_28_pilon.41	uncharacterized protein LOC25491692 isoform X1 [Medicago truncatula]	GO:0005634(nucleus);GO:0016779(nucleotidyltransferase activity);GO:0042493(response to drug)	ko03018(RNA degradation)	4758	4779	4770	0.650456	6.5	CUUGAUGUAUCAUAAAGAUUCU&AGAAUCUUUAUGAUGCUGCAUU
vvi-miR172d_L-2R+1_1ss11GT	evm.model.fragScaff_scaffold_53_pilon.128	evm.TU.fragScaff_scaffold_53_pilon.128	EVM%20prediction%20fragScaff_scaffold_53_pilon.128	enolase-like protein, partial [Trifolium pratense]	GO:0000015(phosphopyruvate hydratase complex);GO:0000287(magnesium ion binding);GO:0003677(DNA binding);GO:0004634(phosphopyruvate hydratase activity);GO:0005507(copper ion binding);GO:0005634(nucleus);GO:0005737(cytoplasm);GO:0005739(mitochondrion);GO:0005740(mitochondrial envelope);GO:0005741(mitochondrial outer membrane);GO:0005829(cytosol);GO:0005886(plasma membrane);GO:0006096(glycolytic pro…	ko00010(Glycolysis / Gluconeogenesis);ko03018(RNA degradation)	612	634	625	0.653495	6	GGUGCUAGUGUCCUAAAGAUUCC&AGAAUCUUUAUGAUGCU-GCAUU
vvi-miR172d_L-2R+1_1ss11GT	evm.model.original_scaffold_356_pilon.8	evm.TU.original_scaffold_356_pilon.8	EVM%20prediction%20original_scaffold_356_pilon.8	ethylene-responsive transcription factor RAP2-7 isoform X2 [Medicago truncatula]	GO:0003677(DNA binding);GO:0003700(DNA binding transcription factor activity);GO:0005634(nucleus);GO:0006351(transcription, DNA-templated);GO:0006355(regulation of transcription, DNA-templated);GO:0009908(flower development);GO:0010073(meristem maintenance);GO:0010093(specification of floral organ identity);GO:0019953(sexual reproduction);GO:0030154(cell differentiation);GO:0048316(seed developme…	NA	1641	1662	1653	0.817629	6	GCAGCAGCAUCAUCAGGAUUCU&AGAAUCUUUAUGAUGCUGCAUU
vvi-miR172d_L-2R+1_1ss11GT	evm.model.original_scaffold_564_pilon.151	evm.TU.original_scaffold_564_pilon.151	EVM%20prediction%20original_scaffold_564_pilon.151	pyridoxal 5'-phosphate synthase-like subunit PDX1.2 [Medicago truncatula]	GO:0003824(catalytic activity);GO:0005515(protein binding);GO:0005737(cytoplasm);GO:0005829(cytosol);GO:0042823(pyridoxal phosphate biosynthetic process);GO:0046982(protein heterodimerization activity)	ko00750(Vitamin B6 metabolism)	814	836	827	0.768997	6	GGUGCAGCGAUGAUAAGGAUUCA&AGAAUCUUUAUGAU-GCUGCAUU
vvi-miR172d_L-2R+1_1ss11GT	evm.model.original_scaffold_600_pilon.82	evm.TU.original_scaffold_600_pilon.82	EVM%20prediction%20original_scaffold_600_pilon.82	26S proteasome regulatory subunit 10B homolog A isoform X2 [Medicago truncatula]	GO:0008540(proteasome regulatory particle, base subcomplex);GO:0017025(TBP-class protein binding);GO:0030433(ubiquitin-dependent ERAD pathway);GO:0031595(nuclear proteasome complex);GO:0031597(cytosolic proteasome complex);GO:0036402(proteasome-activating ATPase activity);GO:0045899(positive regulation of RNA polymerase II transcriptional preinitiation complex assembly)	ko03050(Proteasome)	891	910	902	0.656535	6.5	AGUGCAG-AUCGU-GAGAUUCA&AGAAUCUUUAUGAUGCUGCAUU
vvi-miR172d_L-2R+1_1ss11GT	evm.model.original_scaffold_697_pilon.113	evm.TU.original_scaffold_697_pilon.113	EVM%20prediction%20original_scaffold_697_pilon.113	DExH-box ATP-dependent RNA helicase DExH15 chloroplastic [Medicago truncatula]	GO:0000373(Group II intron splicing);GO:0003723(RNA binding);GO:0003724(RNA helicase activity);GO:0004004(ATP-dependent RNA helicase activity);GO:0005524(ATP binding);GO:0005730(nucleolus);GO:0006397(mRNA processing);GO:0008026(ATP-dependent helicase activity);GO:0009507(chloroplast);GO:0009570(chloroplast stroma);GO:0009793(embryo development ending in seed dormancy);GO:0010494(cytoplasmic stres…	ko03018(RNA degradation)	932	954	945	0.653495	6.5	UGUGCUUGCAGUAUAGAGAUUCU&AGAAUCUUUAUGAUGC-UGCAUU

## Sheet: group_MN No.2 vs group_MN No.1
Query	Transcript	GnenID	Symbol	Description	GO	KEGG	TStart	TStop	TSlice	MFEratio	AllenScore	Sequence
PC-3p-105871_61	evm.model.original_scaffold_618_pilon.18	evm.TU.original_scaffold_618_pilon.18	EVM%20prediction%20original_scaffold_618_pilon.18	putative Smr domain-containing protein [Medicago truncatula]	GO:0005739(mitochondrion)	NA	676	698	690	0.678161	4.5	GAUGGUGGUGAUGAGAUU-CAGCU&AGCUGGAAUCUCGACACUAUCAUC
PC-3p-105871_61	evm.model.original_scaffold_922_pilon.30	evm.TU.original_scaffold_922_pilon.30	EVM%20prediction%20original_scaffold_922_pilon.30	uncharacterized protein LOC11409703 [Medicago truncatula]	GO:0003674(molecular_function);GO:0008150(biological_process);GO:0009507(chloroplast);GO:0016021(integral component of membrane)	NA	571	594	585	0.691954	6	GGUGGUUAUGUCAAGAUUCCGGCU&AGCUGGAAUCUCGACACUAUCAUC
PC-3p-110964_58	evm.model.fragScaff_scaffold_118_pilon.693	evm.TU.fragScaff_scaffold_118_pilon.693	EVM%20prediction%20fragScaff_scaffold_118_pilon.693	LRR and NB-ARC domain disease resistance protein, putative [Medicago truncatula]	GO:0005515(protein binding);GO:0005524(ATP binding);GO:0005886(plasma membrane);GO:0006952(defense response);GO:0007165(signal transduction);GO:0043531(ADP binding)	ko04626(Plant-pathogen interaction)	4846	4870	4861	0.655696	7	CAUGUUACCAAAGAAGUUGAAGUGU&AUACUUCGACUCGUUUGGU-UCAUG
PC-3p-140464_45	evm.model.fragScaff_scaffold_194_pilon.147	evm.TU.fragScaff_scaffold_194_pilon.147	EVM%20prediction%20fragScaff_scaffold_194_pilon.147	hypothetical protein MTR_5g032220 [Medicago truncatula]	NA	ko00020(Citrate cycle (TCA cycle));ko00630(Glyoxylate and dicarboxylate metabolism)	822	845	837	0.737226	4	AUUUUCUGGUAUUGGU-CCUGCACC&AGUGCAGGGACCAAUACCA-AAAAU
PC-3p-161165_38	evm.model.fragScaff_scaffold_260_pilon.108	evm.TU.fragScaff_scaffold_260_pilon.108	EVM%20prediction%20fragScaff_scaffold_260_pilon.108	vesicle-fusing ATPase [Medicago truncatula]	GO:0005795(Golgi stack);GO:0006891(intra-Golgi vesicle-mediated transport);GO:0016887(ATPase activity);GO:0043001(Golgi to plasma membrane protein transport);GO:0048211(Golgi vesicle docking)	NA	1438	1461	1453	0.657143	6.5	GCACUCCAUGAAGUUA-UUCCUGCA&AGCAGGGACUAAUUUCAUGGA-UGA
PC-3p-161165_38	evm.model.original_scaffold_855_pilon.39	evm.TU.original_scaffold_855_pilon.39	EVM%20prediction%20original_scaffold_855_pilon.39	serine/threonine-protein phosphatase 2A 65 kDa regulatory subunit A beta isoform [Medicago truncatula]	GO:0005515(protein binding);GO:0005634(nucleus);GO:0005777(peroxisome);GO:0005829(cytosol);GO:0005886(plasma membrane);GO:0019888(protein phosphatase regulator activity);GO:0042325(regulation of phosphorylation);GO:0046686(response to cadmium ion)	ko03015(mRNA surveillance pathway)	1088	1110	1101	0.735714	6	CCAGA-GUGGAAUUGGUCCCUGCU&AGCAGGGACUAAUUUCAUGGAUGA
PC-3p-165568_37	evm.model.fragScaff_scaffold_124_pilon.51	evm.TU.fragScaff_scaffold_124_pilon.51	EVM%20prediction%20fragScaff_scaffold_124_pilon.51	putative phosphotransferase with an alcohol group as acceptor [Medicago truncatula]	GO:0004103(choline kinase activity);GO:0005524(ATP binding);GO:0005737(cytoplasm);GO:0016310(phosphorylation)	ko00564(Glycerophospholipid metabolism)	206	233	224	0.650685	6	UGGUUCGAUUGUAUGGAGAAGGUGUUGA&UGAACACCUUCUCCA-ACA-UC--ACCA
PC-3p-17_282435	evm.model.fragScaff_scaffold_101_pilon.48	evm.TU.fragScaff_scaffold_101_pilon.48	EVM%20prediction%20fragScaff_scaffold_101_pilon.48	F-box/kelch-repeat protein At3g23880 [Medicago truncatula]	GO:0004842(ubiquitin-protein transferase activity);GO:0019005(SCF ubiquitin ligase complex);GO:0031146(SCF-dependent proteasomal ubiquitin-dependent protein catabolic process)	NA	223	242	234	0.795699	4	AUUCUCUAAUCUCUGA-CCCU&CGGGAUCGGAGAUUAGAGAAU
PC-3p-17_282435	evm.model.fragScaff_scaffold_135_pilon.9	evm.TU.fragScaff_scaffold_135_pilon.9	EVM%20prediction%20fragScaff_scaffold_135_pilon.9	heavy metal-associated isoprenylated plant protein 7 [Medicago truncatula]	GO:0005737(cytoplasm);GO:0030001(metal ion transport);GO:0046914(transition metal ion binding);GO:0046916(cellular transition metal ion homeostasis)	NA	295	312	303	0.680108	5.5	CUUCUU---UCUCCGAUCCCA&CGGGAUCGGAGAUUAGAGAAU
PC-3p-17_282435	evm.model.fragScaff_scaffold_151_pilon.280	evm.TU.fragScaff_scaffold_151_pilon.280	EVM%20prediction%20fragScaff_scaffold_151_pilon.280	F-box/kelch-repeat protein At3g06240 [Medicago truncatula]	GO:0004842(ubiquitin-protein transferase activity);GO:0019005(SCF ubiquitin ligase complex);GO:0031146(SCF-dependent proteasomal ubiquitin-dependent protein catabolic process)	NA	178	198	189	0.873656	2	AUUCUCUUAUCUCCGAUCCCC&CGGGAUCGGAGAUUAGAGAAU
PC-3p-17_282435	evm.model.fragScaff_scaffold_207_pilon.435	evm.TU.fragScaff_scaffold_207_pilon.435	EVM%20prediction%20fragScaff_scaffold_207_pilon.435	putative polyketide cyclase/dehydrase, START-like domain-containing protein [Medicago truncatula]	GO:0004864(protein phosphatase inhibitor activity);GO:0005634(nucleus);GO:0005737(cytoplasm);GO:0009738(abscisic acid-activated signaling pathway);GO:0010427(abscisic acid binding);GO:0080163(regulation of protein serine/threonine phosphatase activity)	ko04016(MAPK signaling pathway - plant);ko04075(Plant hormone signal transduction)	1083	1103	1094	0.715054	7	AACCUUUGAUUUCUGAUCCCA&CGGGAUCGGAGAUUAGAGAAU
PC-3p-17_282435	evm.model.fragScaff_scaffold_212_pilon.119	evm.TU.fragScaff_scaffold_212_pilon.119	EVM%20prediction%20fragScaff_scaffold_212_pilon.119	60S acidic ribosomal protein p1-1, partial [Trifolium pratense]	GO:0002181(cytoplasmic translation);GO:0003735(structural constituent of ribosome);GO:0022625(cytosolic large ribosomal subunit);GO:0030295(protein kinase activator activity);GO:0030687(preribosome, large subunit precursor);GO:0045860(positive regulation of protein kinase activity);GO:0070180(large ribosomal subunit rRNA binding)	ko03010(Ribosome)	37	58	49	0.709677	6.5	CUUCUCGUCGUCUCCGAUCUCC&CGGGAUCGGAGAU-UAGAGAAU
PC-3p-17_282435	evm.model.fragScaff_scaffold_220_pilon.100	evm.TU.fragScaff_scaffold_220_pilon.100	EVM%20prediction%20fragScaff_scaffold_220_pilon.100	putative F-box protein PP2-B12 [Medicago truncatula]	GO:0005634(nucleus);GO:0008150(biological_process);GO:0030246(carbohydrate binding)	NA	178	198	189	0.652688	7	GUUUUCUCCGUUCCGAUCCCC&CGGGAUCGGAGAUUAGAGAAU
PC-3p-17_282435	evm.model.fragScaff_scaffold_226_pilon.109	evm.TU.fragScaff_scaffold_226_pilon.109	EVM%20prediction%20fragScaff_scaffold_226_pilon.109	F-box/kelch-repeat protein At3g06240 [Medicago truncatula]	GO:0004842(ubiquitin-protein transferase activity);GO:0019005(SCF ubiquitin ligase complex);GO:0031146(SCF-dependent proteasomal ubiquitin-dependent protein catabolic process)	NA	107	127	118	0.793011	4	UUUCUCUUAUCUCUGAUCCCC&CGGGAUCGGAGAUUAGAGAAU
PC-3p-17_282435	evm.model.fragScaff_scaffold_256_pilon.88	evm.TU.fragScaff_scaffold_256_pilon.88	EVM%20prediction%20fragScaff_scaffold_256_pilon.88	chorismate synthase 1, chloroplastic [Medicago truncatula]	GO:0004107(chorismate synthase activity);GO:0005829(cytosol);GO:0009073(aromatic amino acid family biosynthetic process);GO:0009423(chorismate biosynthetic process);GO:0010181(FMN binding)	ko00400(Phenylalanine, tyrosine and tryptophan biosynthesis)	333	351	342	0.72043	3	AUUC-C-AAUCUCCGAUCCCU&CGGGAUCGGAGAUUAGAGAAU
PC-3p-17_282435	evm.model.original_scaffold_897_pilon.54	evm.TU.original_scaffold_897_pilon.54	EVM%20prediction%20original_scaffold_897_pilon.54	rhodanese-like domain-containing protein 7 isoform X1 [Medicago truncatula]	GO:0003674(molecular_function);GO:0007568(aging);GO:0009507(chloroplast)	NA	745	765	756	0.680108	7	AUUCUUUGAUUAGCGAUCCUG&CGGGAUCGGAGAUUAGAGAAU
PC-3p-199270_30	evm.model.original_scaffold_664_pilon.69	evm.TU.original_scaffold_664_pilon.69	EVM%20prediction%20original_scaffold_664_pilon.69	2-hydroxyisoflavanone dehydratase [Medicago truncatula]	GO:0009717(isoflavonoid biosynthetic process);GO:0033987(2-hydroxyisoflavanone dehydratase activity);GO:0046287(isoflavonoid metabolic process);GO:0052689(carboxylic ester hydrolase activity)	ko00943(Isoflavonoid biosynthesis)	763	786	778	0.669439	6	UUGGUGGUGAUACUUCAGGUG-CAA&UUGUCACCUGGAG-GUCACUACCAC
PC-3p-20463_282	evm.model.fragScaff_scaffold_204_pilon.176	evm.TU.fragScaff_scaffold_204_pilon.176	EVM%20prediction%20fragScaff_scaffold_204_pilon.176	elongator complex protein 4 isoform X1 [Medicago truncatula]	GO:0000123(histone acetyltransferase complex);GO:0000993(RNA polymerase II core binding);GO:0004402(histone acetyltransferase activity);GO:0005634(nucleus);GO:0005737(cytoplasm);GO:0006351(transcription, DNA-templated);GO:0006355(regulation of transcription, DNA-templated);GO:0006357(regulation of transcription by RNA polymerase II);GO:0006368(transcription elongation from RNA polymerase II promo…	NA	845	865	856	0.669468	4.5	UGCAAUUCAAUCAUUCUGUUC&UAACAGAAUGACUGAGUUGCC
PC-3p-20463_282	evm.model.fragScaff_scaffold_245_pilon.122	evm.TU.fragScaff_scaffold_245_pilon.122	EVM%20prediction%20fragScaff_scaffold_245_pilon.122	7-deoxyloganetin glucosyltransferase [Medicago truncatula]	GO:0009813(flavonoid biosynthetic process);GO:0043231(intracellular membrane-bounded organelle);GO:0052696(flavonoid glucuronidation);GO:0080043(quercetin 3-O-glucosyltransferase activity);GO:0080044(quercetin 7-O-glucosyltransferase activity)	NA	775	795	786	0.80112	6.5	GGUGGCUCAGUCGUUUUGUCA&UAACAGAAUGACUGAGUUGCC
PC-3p-20463_282	evm.model.fragScaff_scaffold_9_pilon.344	evm.TU.fragScaff_scaffold_9_pilon.344	EVM%20prediction%20fragScaff_scaffold_9_pilon.344	uncharacterized endoplasmic reticulum membrane protein C16E8.02 [Medicago truncatula]	GO:0003674(molecular_function);GO:0008150(biological_process);GO:0009507(chloroplast);GO:0016021(integral component of membrane)	NA	351	371	362	0.789916	4	GGCUGCUCAGUUAUUUUGUUG&UAACAGAAUGACUGAGUUGCC
PC-3p-20463_282	evm.model.original_scaffold_1015_pilon.12	evm.TU.original_scaffold_1015_pilon.12	EVM%20prediction%20original_scaffold_1015_pilon.12	endoglucanase 2 [Cicer arietinum]	GO:0004553(hydrolase activity, hydrolyzing O-glycosyl compounds);GO:0005576(extracellular region);GO:0005975(carbohydrate metabolic process);GO:0008810(cellulase activity);GO:0016021(integral component of membrane);GO:0030245(cellulose catabolic process);GO:0071555(cell wall organization)	ko00500(Starch and sucrose metabolism)	5	25	16	0.669468	5.5	GGCUGGUCGGUCAUCCUGUUG&UAACAGAAUGACUGAGUUGCC
PC-3p-270058_21	evm.model.original_scaffold_817_pilon.98	evm.TU.original_scaffold_817_pilon.98	EVM%20prediction%20original_scaffold_817_pilon.98	methionine--tRNA ligase, chloroplastic/mitochondrial [Medicago truncatula]	GO:0004825(methionine-tRNA ligase activity);GO:0005829(cytosol);GO:0006431(methionyl-tRNA aminoacylation)	ko00450(Selenocompound metabolism);ko00970(Aminoacyl-tRNA biosynthesis)	1496	1519	1510	0.659619	6	CCCCCUGGUCUCUCUUUAAGCAAG&AAUGCUUAAAGAGUGCCCUGGGGG
PC-3p-28513_214	evm.model.fragScaff_scaffold_145_pilon.56	evm.TU.fragScaff_scaffold_145_pilon.56	EVM%20prediction%20fragScaff_scaffold_145_pilon.56	uncharacterized protein LOC25497091 [Medicago truncatula]	GO:0003674(molecular_function);GO:0008150(biological_process)	NA	349	372	363	0.725904	6.5	CAUUAAGUCCUGUGGUUUGGACAG&UUGUCCAAACUAUAG-UCUUAAAG
PC-3p-28513_214	evm.model.fragScaff_scaffold_53_pilon.18	evm.TU.fragScaff_scaffold_53_pilon.18	EVM%20prediction%20fragScaff_scaffold_53_pilon.18	protein ACTIVITY OF BC1 COMPLEX KINASE 8, chloroplastic [Medicago truncatula]	GO:0005215(transporter activity);GO:0005524(ATP binding);GO:0005886(plasma membrane);GO:0006810(transport);GO:0006979(response to oxidative stress);GO:0007623(circadian rhythm);GO:0009507(chloroplast);GO:0009644(response to high light intensity);GO:0009941(chloroplast envelope);GO:0010150(leaf senescence);GO:0016021(integral component of membrane);GO:0016301(kinase activity);GO:0016310(phosphoryl…	ko04626(Plant-pathogen interaction)	665	685	677	0.701807	4.5	CUUUAAGGCU-UGG-UUGGACAA&UUGUCCAAACUAUAGUCUUAAAG
PC-3p-28513_214	evm.model.fragScaff_scaffold_64_pilon.87	evm.TU.fragScaff_scaffold_64_pilon.87	EVM%20prediction%20fragScaff_scaffold_64_pilon.87	pentatricopeptide repeat-containing protein At5g02860 [Medicago truncatula]	GO:0003723(RNA binding);GO:0005739(mitochondrion);GO:0008150(biological_process)	NA	1345	1365	1356	0.665663	6	CUUUU-GGCUGU-GUUUGGACAG&UUGUCCAAACUAUAGUCUUAAAG
PC-3p-28513_214	evm.model.original_scaffold_467_pilon.94	evm.TU.original_scaffold_467_pilon.94	EVM%20prediction%20original_scaffold_467_pilon.94	isoflavone reductase [Medicago sativa]	GO:0005737(cytoplasm);GO:0005886(plasma membrane);GO:0006979(response to oxidative stress);GO:0016491(oxidoreductase activity);GO:0046686(response to cadmium ion);GO:0055114(oxidation-reduction process)	NA	148	171	162	0.671687	7	UUGGAAGACACAUAGUUUGGGCAA&UUGUCCAAACUAU-AGUCUUAAAG
PC-3p-28513_214	evm.model.original_scaffold_550_pilon.50	evm.TU.original_scaffold_550_pilon.50	EVM%20prediction%20original_scaffold_550_pilon.50	uncharacterized protein LOC25497091 [Medicago truncatula]	GO:0003674(molecular_function);GO:0008150(biological_process)	NA	349	372	363	0.725904	6.5	CAUUAAGUCCUGUGGUUUGGACAG&UUGUCCAAACUAUAG-UCUUAAAG
PC-3p-292831_19	evm.model.original_scaffold_673_pilon.149	evm.TU.original_scaffold_673_pilon.149	EVM%20prediction%20original_scaffold_673_pilon.149	cyclin-T1-5 isoform X1 [Medicago truncatula]	GO:0000307(cyclin-dependent protein kinase holoenzyme complex);GO:0005634(nucleus);GO:0016538(cyclin-dependent protein serine/threonine kinase regulator activity);GO:0045737(positive regulation of cyclin-dependent protein serine/threonine kinase activity);GO:0045944(positive regulation of transcription by RNA polymerase II);GO:1901409(positive regulation of phosphorylation of RNA polymerase II C-…	NA	1159	1182	1174	0.675	6.5	GUGAGAUCUCGGUCUGAUAAUG-GU&ACACAUUGUCAGACC-AUAUCUCAU
PC-3p-313640_18	evm.model.fragScaff_scaffold_24_pilon.27	evm.TU.fragScaff_scaffold_24_pilon.27	EVM%20prediction%20fragScaff_scaffold_24_pilon.27	probable bifunctional methylthioribulose-1-phosphate dehydratase/enolase-phosphatase E1 [Medicago truncatula]	GO:0000287(magnesium ion binding);GO:0005737(cytoplasm);GO:0005829(cytosol);GO:0009507(chloroplast);GO:0009570(chloroplast stroma);GO:0016787(hydrolase activity);GO:0019509(L-methionine salvage from methylthioadenosine);GO:0043874(acireductone synthase activity);GO:0046570(methylthioribulose 1-phosphate dehydratase activity)	ko00270(Cysteine and methionine metabolism)	880	902	891	0.672973	7	AUGGUGACAUUGAUCCAUAUCCA&UGGAU-UGG-UCAAUGUCACGUG
PC-3p-50191_129	evm.model.fragScaff_scaffold_182_pilon.4	evm.TU.fragScaff_scaffold_182_pilon.4	EVM%20prediction%20fragScaff_scaffold_182_pilon.4	chaperone protein ClpC, chloroplastic [Medicago truncatula]	GO:0004176(ATP-dependent peptidase activity);GO:0005515(protein binding);GO:0005524(ATP binding);GO:0005618(cell wall);GO:0005739(mitochondrion);GO:0005829(cytosol);GO:0009507(chloroplast);GO:0009532(plastid stroma);GO:0009535(chloroplast thylakoid membrane);GO:0009536(plastid);GO:0009570(chloroplast stroma);GO:0009658(chloroplast organization);GO:0009706(chloroplast inner membrane);GO:0009735(re…	NA	1189	1209	1200	0.654135	6	CUUUGGAGGAGUAUGGCACCA&UGGUGCCAUUCUCUUGCGACA
PC-3p-50191_129	evm.model.fragScaff_scaffold_18_pilon.8.1	evm.TU.fragScaff_scaffold_18_pilon.8	EVM%20prediction%20fragScaff_scaffold_18_pilon.8	glycerate dehydrogenase [Medicago truncatula]	GO:0005829(cytosol);GO:0016618(hydroxypyruvate reductase activity);GO:0030267(glyoxylate reductase (NADP) activity)	ko00630(Glyoxylate and dicarboxylate metabolism);ko00260(Glycine, serine and threonine metabolism)	1358	1378	1369	0.661654	6	ACUCGUGAGGGAAUGGCAACA&UGGUGCCAUUCUCUUGCGACA
PC-3p-50191_129	evm.model.fragScaff_scaffold_81_pilon.94	evm.TU.fragScaff_scaffold_81_pilon.94	EVM%20prediction%20fragScaff_scaffold_81_pilon.94	COP9 signalosome complex subunit 2 [Medicago truncatula]	GO:0000338(protein deneddylation);GO:0003714(transcription corepressor activity);GO:0005515(protein binding);GO:0005634(nucleus);GO:0005829(cytosol);GO:0007275(multicellular organism development);GO:0008180(COP9 signalosome);GO:0009585(red, far-red light phototransduction);GO:0009640(photomorphogenesis);GO:0030163(protein catabolic process);GO:0045892(negative regulation of transcription, DNA-tem…	NA	523	544	535	0.706767	6.5	UGUCAACGAGAGGAUGGCACAG&UGGUGCCAUUCUCUUG-CGACA
PC-3p-56621_115	evm.model.fragScaff_scaffold_147_pilon.26	evm.TU.fragScaff_scaffold_147_pilon.26	EVM%20prediction%20fragScaff_scaffold_147_pilon.26	GDP-L-galactose phosphorylase 1 [Medicago truncatula]	GO:0005737(cytoplasm);GO:0006006(glucose metabolic process);GO:0080048(GDP-D-glucose phosphorylase activity)	ko00053(Ascorbate and aldarate metabolism)	1050	1075	1066	0.783505	6.5	AGGUGAUUCCGGGUGAGUGUGGUUUC&AAAAUCAUACUCACCC--AAUUACCC
PC-3p-56621_115	evm.model.original_scaffold_987_pilon.21	evm.TU.original_scaffold_987_pilon.21	EVM%20prediction%20original_scaffold_987_pilon.21	GDP-L-galactose phosphorylase 1 [Medicago truncatula]	GO:0005737(cytoplasm);GO:0006006(glucose metabolic process);GO:0080048(GDP-D-glucose phosphorylase activity)	ko00053(Ascorbate and aldarate metabolism)	865	890	881	0.783505	5.5	AGGUGAUUCCGGGUGAGUAUGGUUUC&AAAAUCAUACUCACCC--AAUUACCC
PC-3p-59415_109	evm.model.fragScaff_scaffold_196_pilon.21	evm.TU.fragScaff_scaffold_196_pilon.21	EVM%20prediction%20fragScaff_scaffold_196_pilon.21	sucrose-phosphatase 1 [Medicago truncatula]	GO:0000287(magnesium ion binding);GO:0005634(nucleus);GO:0005737(cytoplasm);GO:0005829(cytosol);GO:0005986(sucrose biosynthetic process);GO:0009506(plasmodesma);GO:0016757(transferase activity, transferring glycosyl groups);GO:0046686(response to cadmium ion);GO:0050307(sucrose-phosphate phosphatase activity)	ko00500(Starch and sucrose metabolism)	861	881	873	0.672646	5	CCCUAAGA--UUCU-GCAUGCCUC&AAGGCAUGCGAGAAACUCUUAGGG
PC-3p-70056_93	evm.model.original_scaffold_574_pilon.1	evm.TU.original_scaffold_574_pilon.1	EVM%20prediction%20original_scaffold_574_pilon.1	putative rlpA-like protein, double-psi beta-barrel [Medicago truncatula]	GO:0005575(cellular_component);GO:0006952(defense response)	NA	97	121	111	0.701754	7	GGUGUGUUCUGUGCAGUUCAGGAUG&AAUCC-GAACUGCAUAGGACGCGUG
PC-3p-74346_88	evm.model.fragScaff_scaffold_235_pilon.107.1	evm.TU.fragScaff_scaffold_235_pilon.107	EVM%20prediction%20fragScaff_scaffold_235_pilon.107	RWD domain-containing protein 1 [Medicago truncatula]	GO:0005737(cytoplasm);GO:0008150(biological_process)	NA	371	394	385	0.725173	5.5	AACCUCCGCUUUUGAAUGUGAGCA&UGCUUACAUUUAAGACCGGAGGGA
PC-3p-7952_595	evm.model.fragScaff_scaffold_114_pilon.21	evm.TU.fragScaff_scaffold_114_pilon.21	EVM%20prediction%20fragScaff_scaffold_114_pilon.21	signal recognition particle 43 kDa protein, chloroplastic [Medicago truncatula]	GO:0005515(protein binding);GO:0005622(intracellular);GO:0005623(cell);GO:0005786(signal recognition particle, endoplasmic reticulum targeting);GO:0009507(chloroplast);GO:0009535(chloroplast thylakoid membrane);GO:0009570(chloroplast stroma);GO:0009644(response to high light intensity);GO:0009941(chloroplast envelope);GO:0042802(identical protein binding);GO:0045038(protein import into chloroplas…	NA	899	920	911	0.673981	7	UGGAGAAGAGAGGGAAAGGUGA&UUAUCUUUCUCUUUC-CCUUCU
PC-3p-7952_595	evm.model.fragScaff_scaffold_118_pilon.555	evm.TU.fragScaff_scaffold_118_pilon.555	EVM%20prediction%20fragScaff_scaffold_118_pilon.555	NADH dehydrogenase [ubiquinone] 1 alpha subcomplex subunit 1 [Medicago truncatula]	GO:0003674(molecular_function);GO:0005739(mitochondrion);GO:0005747(mitochondrial respiratory chain complex I);GO:0016021(integral component of membrane);GO:0055114(oxidation-reduction process)	ko00190(Oxidative phosphorylation)	27	49	40	0.805643	5.5	GGAAGGAAGGAAGAGAGAGAUGG&UUAUCUUUCUCUUUC--CCUUCU
PC-3p-7952_595	evm.model.fragScaff_scaffold_128_pilon.64	evm.TU.fragScaff_scaffold_128_pilon.64	EVM%20prediction%20fragScaff_scaffold_128_pilon.64	putative nuclease HARBI1 isoform X1 [Medicago truncatula]	GO:0005634(nucleus)	NA	1275	1297	1288	0.805643	5.5	GGAAGGAAGGAAGAGAGAGAUGG&UUAUCUUUCUCUUUC--CCUUCU
PC-3p-7952_595	evm.model.fragScaff_scaffold_12_pilon.249	evm.TU.fragScaff_scaffold_12_pilon.249	EVM%20prediction%20fragScaff_scaffold_12_pilon.249	putative phosphatidylinositol-3,4-bisphosphate 4-phosphatase [Medicago truncatula]	GO:0004439(phosphatidylinositol-4,5-bisphosphate 5-phosphatase activity);GO:0005783(endoplasmic reticulum);GO:0005789(endoplasmic reticulum membrane);GO:0016021(integral component of membrane);GO:0052866(phosphatidylinositol phosphate phosphatase activity)	ko00562(Inositol phosphate metabolism);ko04070(Phosphatidylinositol signaling system)	27	49	40	0.805643	5.5	GGAAGGAAGGAAGAGAGAGAUGG&UUAUCUUUCUCUUUC--CCUUCU
PC-3p-7952_595	evm.model.fragScaff_scaffold_12_pilon.305	evm.TU.fragScaff_scaffold_12_pilon.305	EVM%20prediction%20fragScaff_scaffold_12_pilon.305	zinc finger CCCH domain-containing protein 67 [Medicago truncatula]	GO:0003676(nucleic acid binding);GO:0003677(DNA binding);GO:0005634(nucleus);GO:0008150(biological_process);GO:0046872(metal ion binding)	ko04141(Protein processing in endoplasmic reticulum)	398	419	410	0.661442	6.5	UGAAGGGUGAAAAGGAAGAUGA&UUAUCUUUCUCUUU-CCCUUCU
PC-3p-7952_595	evm.model.fragScaff_scaffold_130_pilon.157	evm.TU.fragScaff_scaffold_130_pilon.157	EVM%20prediction%20fragScaff_scaffold_130_pilon.157	calmodulin binding protein PICBP [Medicago truncatula]	GO:0005516(calmodulin binding);GO:0005634(nucleus);GO:0005886(plasma membrane);GO:0008150(biological_process)	NA	1351	1371	1362	0.805643	3	AGAAGGUGGAGAGGAAGAUAA&UUAUCUUUCUCUUUCCCUUCU
PC-3p-7952_595	evm.model.fragScaff_scaffold_130_pilon.167	evm.TU.fragScaff_scaffold_130_pilon.167	EVM%20prediction%20fragScaff_scaffold_130_pilon.167	protein STRICTOSIDINE SYNTHASE-LIKE 10 [Medicago truncatula]	GO:0005783(endoplasmic reticulum);GO:0016020(membrane);GO:0016788(hydrolase activity, acting on ester bonds)	NA	1188	1208	1199	0.736677	4.5	UGAAGUGGAAGAGAAAGAUGG&UUAUCUUUCUCUUUCCCUUCU
PC-3p-7952_595	evm.model.fragScaff_scaffold_138_pilon.17	evm.TU.fragScaff_scaffold_138_pilon.17	EVM%20prediction%20fragScaff_scaffold_138_pilon.17	zinc finger A20 and AN1 domain-containing stress-associated protein 4 [Medicago truncatula]	GO:0003677(DNA binding);GO:0005634(nucleus);GO:0008150(biological_process);GO:0008270(zinc ion binding)	NA	444	463	455	0.739812	6	GGUGGGGAGAGAG-GAGAUAG&UUAUCUUUCUCUUUCCCUUCU
PC-3p-7952_595	evm.model.fragScaff_scaffold_151_pilon.133	evm.TU.fragScaff_scaffold_151_pilon.133	EVM%20prediction%20fragScaff_scaffold_151_pilon.133	uncharacterized TPR repeat-containing protein At1g05150 [Medicago truncatula]	GO:0005509(calcium ion binding);GO:0005634(nucleus);GO:0005768(endosome);GO:0005794(Golgi apparatus);GO:0005802(trans-Golgi network);GO:0005886(plasma membrane);GO:0008150(biological_process);GO:0009506(plasmodesma);GO:0016757(transferase activity, transferring glycosyl groups)	NA	1033	1053	1044	0.670846	7	AGAUGGGAAAUUGAAAGGUGA&UUAUCUUUCUCUUUCCCUUCU
PC-3p-7952_595	evm.model.fragScaff_scaffold_159_pilon.78	evm.TU.fragScaff_scaffold_159_pilon.78	EVM%20prediction%20fragScaff_scaffold_159_pilon.78	ribosomal RNA large subunit methyltransferase J [Medicago truncatula]	GO:0003723(RNA binding);GO:0008168(methyltransferase activity);GO:0032259(methylation)	NA	873	893	884	0.702194	7	GGGAGGGAUAGUGAAAGAUCC&UUAUCUUUCUCUUUCCCUUCU
PC-3p-7952_595	evm.model.fragScaff_scaffold_179_pilon.134	evm.TU.fragScaff_scaffold_179_pilon.134	EVM%20prediction%20fragScaff_scaffold_179_pilon.134	E3 ubiquitin-protein ligase RHF2A isoform X2 [Medicago truncatula]	GO:0000209(protein polyubiquitination);GO:0043161(proteasome-mediated ubiquitin-dependent protein catabolic process);GO:0061630(ubiquitin protein ligase activity)	NA	996	1016	1008	0.695925	6.5	AGAGGGUGGAAG-GAAAGGUGG&UUAUCUUUCUCUUUC-CCUUCU
PC-3p-7952_595	evm.model.fragScaff_scaffold_179_pilon.148	evm.TU.fragScaff_scaffold_179_pilon.148	EVM%20prediction%20fragScaff_scaffold_179_pilon.148	hydroperoxide lyase [Medicago sativa]	GO:0004497(monooxygenase activity);GO:0009941(chloroplast envelope);GO:0016125(sterol metabolic process)	ko00592(alpha-Linolenic acid metabolism)	972	992	983	0.77116	4.5	GGAAGCGAGAGAGAAAGGUGG&UUAUCUUUCUCUUUCCCUUCU
PC-3p-7952_595	evm.model.fragScaff_scaffold_185_pilon.11	evm.TU.fragScaff_scaffold_185_pilon.11	EVM%20prediction%20fragScaff_scaffold_185_pilon.11	pentatricopeptide repeat-containing protein At1g66345, mitochondrial [Medicago truncatula]	GO:0003674(molecular_function);GO:0005739(mitochondrion);GO:0008150(biological_process);GO:0009451(RNA modification)	NA	871	892	883	0.705329	7	AGGAGGGAGAAGAAGAAGGUAA&UUAUCUUUCUCU-UUCCCUUCU
PC-3p-7952_595	evm.model.fragScaff_scaffold_208_pilon.65	evm.TU.fragScaff_scaffold_208_pilon.65	EVM%20prediction%20fragScaff_scaffold_208_pilon.65	thioredoxin-like fold domain-containing protein MRL7 homolog, chloroplastic [Medicago truncatula]	GO:0003674(molecular_function);GO:0006355(regulation of transcription, DNA-templated);GO:0009507(chloroplast);GO:0009658(chloroplast organization);GO:0042644(chloroplast nucleoid)	NA	877	897	888	0.667712	5.5	GGAAGAAGAAGAGGAAGAUGG&UUAUCUUUCUCUUUCCCUUCU
PC-3p-7952_595	evm.model.fragScaff_scaffold_215_pilon.106	evm.TU.fragScaff_scaffold_215_pilon.106	EVM%20prediction%20fragScaff_scaffold_215_pilon.106	16 kDa phloem protein 2 [Medicago truncatula]	GO:0005509(calcium ion binding);GO:0005544(calcium-dependent phospholipid binding);GO:0005886(plasma membrane)	ko00010(Glycolysis / Gluconeogenesis);ko00051(Fructose and mannose metabolism);ko00562(Inositol phosphate metabolism);ko00710(Carbon fixation in photosynthetic organisms)	331	352	343	0.670846	5.5	AGAAGUUUGAAGAGAGAGAUGA&UUAUCUUUCUCUUU-CCCUUCU
PC-3p-7952_595	evm.model.fragScaff_scaffold_221_pilon.139	evm.TU.fragScaff_scaffold_221_pilon.139	EVM%20prediction%20fragScaff_scaffold_221_pilon.139	tropinone reductase homolog At5g06060 [Medicago truncatula]	GO:0005829(cytosol);GO:0016491(oxidoreductase activity);GO:0055114(oxidation-reduction process)	ko00960(Tropane, piperidine and pyridine alkaloid biosynthesis)	227	247	238	0.702194	6.5	CGAGUGGAAAGAGAAAGGUUU&UUAUCUUUCUCUUUCCCUUCU
PC-3p-7952_595	evm.model.fragScaff_scaffold_226_pilon.144	evm.TU.fragScaff_scaffold_226_pilon.144	EVM%20prediction%20fragScaff_scaffold_226_pilon.144	DNAJ protein JJJ1 homolog [Medicago truncatula]	GO:0003676(nucleic acid binding);GO:0005515(protein binding);GO:0005634(nucleus);GO:0006457(protein folding);GO:0008270(zinc ion binding)	NA	684	705	695	0.667712	5.5	GGAAGGCAAAGAGGGAGUAUAA&UUAU-CUUUCUCUUUCCCUUCU
PC-3p-7952_595	evm.model.fragScaff_scaffold_232_pilon.65	evm.TU.fragScaff_scaffold_232_pilon.65	EVM%20prediction%20fragScaff_scaffold_232_pilon.65	uncharacterized protein LOC11419107 [Medicago truncatula]	GO:0003674(molecular_function);GO:0008150(biological_process)	NA	312	332	323	0.780564	6	UGUUGGGAAAGAGAAAGAUUG&UUAUCUUUCUCUUUCCCUUCU
PC-3p-7952_595	evm.model.fragScaff_scaffold_233_pilon.130	evm.TU.fragScaff_scaffold_233_pilon.130	EVM%20prediction%20fragScaff_scaffold_233_pilon.130	protein CHUP1, chloroplastic [Medicago truncatula]	GO:0009658(chloroplast organization);GO:0009707(chloroplast outer membrane)	NA	384	404	395	0.658307	5.5	AGAGGAGAAAGAGGAGGUUAA&UUAUCUUUCUCUUUCCCUUCU
PC-3p-7952_595	evm.model.fragScaff_scaffold_233_pilon.31	evm.TU.fragScaff_scaffold_233_pilon.31	EVM%20prediction%20fragScaff_scaffold_233_pilon.31	hypothetical protein MtrunA17_Chr3g0126671 [Medicago truncatula]	GO:0003674(molecular_function);GO:0005634(nucleus);GO:0005829(cytosol);GO:0008150(biological_process)	NA	848	869	860	0.683386	4.5	AGAAAGAGAAGGAGAAGGAUAG&UUAUCUUUCUCUUUC-CCUUCU
PC-3p-7952_595	evm.model.fragScaff_scaffold_236_pilon.142	evm.TU.fragScaff_scaffold_236_pilon.142	EVM%20prediction%20fragScaff_scaffold_236_pilon.142	hypothetical protein MtrunA17_Chr6g0461251 [Medicago truncatula]	NA	NA	401	422	413	0.652038	7	AGAAGGAGAAAACGAAGGAUGA&UUAUCUUUCUCUUUC-CCUUCU
PC-3p-7952_595	evm.model.fragScaff_scaffold_244_pilon.138	evm.TU.fragScaff_scaffold_244_pilon.138	EVM%20prediction%20fragScaff_scaffold_244_pilon.138	protein STAY-GREEN, chloroplastic [Medicago truncatula]	GO:0009507(chloroplast);GO:0010271(regulation of chlorophyll catabolic process)	ko00860(Porphyrin and chlorophyll metabolism)	768	788	779	0.768025	4.5	AGAAGGUGAAGGGAAAGAUGU&UUAUCUUUCUCUUUCCCUUCU
PC-3p-7952_595	evm.model.fragScaff_scaffold_261_pilon.70	evm.TU.fragScaff_scaffold_261_pilon.70	EVM%20prediction%20fragScaff_scaffold_261_pilon.70	monodehydroascorbate reductase [Medicago sativa]	GO:0005737(cytoplasm);GO:0005777(peroxisome);GO:0005782(peroxisomal matrix);GO:0005829(cytosol);GO:0005886(plasma membrane);GO:0009507(chloroplast);GO:0016656(monodehydroascorbate reductase (NADH) activity);GO:0042744(hydrogen peroxide catabolic process);GO:0046686(response to cadmium ion);GO:0048046(apoplast);GO:0050660(flavin adenine dinucleotide binding);GO:0055114(oxidation-reduction process)	ko00053(Ascorbate and aldarate metabolism)	441	461	452	0.680251	6.5	GGAAGUGGGGGAGAAAGAUUG&UUAUCUUUCUCUUUCCCUUCU
PC-3p-7952_595	evm.model.fragScaff_scaffold_263_pilon.60	evm.TU.fragScaff_scaffold_263_pilon.60	EVM%20prediction%20fragScaff_scaffold_263_pilon.60	COP1-interacting protein 7 [Medicago truncatula]	GO:0005886(plasma membrane);GO:0006952(defense response)	NA	2756	2775	2766	0.658307	6	CAAAGGGAAA-AGGAAGAUGA&UUAUCUUUCUCUUUCCCUUCU
PC-3p-7952_595	evm.model.fragScaff_scaffold_2_pilon.476	evm.TU.fragScaff_scaffold_2_pilon.476	EVM%20prediction%20fragScaff_scaffold_2_pilon.476	putative F-box domain-containing protein [Medicago truncatula]	GO:0004842(ubiquitin-protein transferase activity);GO:0019005(SCF ubiquitin ligase complex);GO:0031146(SCF-dependent proteasomal ubiquitin-dependent protein catabolic process)	NA	511	532	523	0.855799	6	AGGAGGAGGAGGAGGAGGAUGA&UUAUCUUUCUCUUUC-CCUUCU
PC-3p-7952_595	evm.model.fragScaff_scaffold_33_pilon.61	evm.TU.fragScaff_scaffold_33_pilon.61	EVM%20prediction%20fragScaff_scaffold_33_pilon.61	translationally-controlled tumor protein homolog [Medicago truncatula]	GO:0001558(regulation of cell growth);GO:0005509(calcium ion binding);GO:0005515(protein binding);GO:0005634(nucleus);GO:0005737(cytoplasm);GO:0005774(vacuolar membrane);GO:0005794(Golgi apparatus);GO:0005829(cytosol);GO:0005886(plasma membrane);GO:0007346(regulation of mitotic cell cycle);GO:0008017(microtubule binding);GO:0008283(cell proliferation);GO:0009506(plasmodesma);GO:0009507(chloroplas…	NA	273	293	284	0.761755	6.5	UGAGGGUGGAGAGGAGGAUGA&UUAUCUUUCUCUUUCCCUUCU
PC-3p-7952_595	evm.model.fragScaff_scaffold_65_pilon.217	evm.TU.fragScaff_scaffold_65_pilon.217	EVM%20prediction%20fragScaff_scaffold_65_pilon.217	uncharacterized protein LOC11429331 [Medicago truncatula]	GO:0003674(molecular_function);GO:0005634(nucleus);GO:0008150(biological_process);GO:0016021(integral component of membrane)	NA	39	59	50	0.664577	6.5	UUCAGAGAGAGAGAGAGAUGA&UUAUCUUUCUCUUUCCCUUCU
PC-3p-7952_595	evm.model.fragScaff_scaffold_67_pilon.409	evm.TU.fragScaff_scaffold_67_pilon.409	EVM%20prediction%20fragScaff_scaffold_67_pilon.409	uncharacterized protein LOC25483208 [Medicago truncatula]	GO:0003674(molecular_function);GO:0005634(nucleus);GO:0008150(biological_process)	ko00270(Cysteine and methionine metabolism)	422	442	433	0.890282	5	GGAAGGGGAAGUGAGAGAUGA&UUAUCUUUCUCUUUCCCUUCU
PC-3p-7952_595	evm.model.fragScaff_scaffold_86_pilon.77	evm.TU.fragScaff_scaffold_86_pilon.77	EVM%20prediction%20fragScaff_scaffold_86_pilon.77	hypothetical protein MTR_4g079510 [Medicago truncatula]	GO:0003674(molecular_function);GO:0005634(nucleus);GO:0008150(biological_process)	NA	1031	1051	1042	0.683386	6	AGAGGGUGAGGCGAAAGAUGA&UUAUCUUUCUCUUUCCCUUCU
PC-3p-7952_595	evm.model.fragScaff_scaffold_86_pilon.77	evm.TU.fragScaff_scaffold_86_pilon.77	EVM%20prediction%20fragScaff_scaffold_86_pilon.77	hypothetical protein MTR_4g079510 [Medicago truncatula]	GO:0003674(molecular_function);GO:0005634(nucleus);GO:0008150(biological_process)	NA	1399	1420	1411	0.749216	7	ACGAGGAGGAAGAGGAGGAUGA&UUAUCUUUCUCUUUC-CCUUCU
PC-3p-7952_595	evm.model.fragScaff_scaffold_8_pilon.119	evm.TU.fragScaff_scaffold_8_pilon.119	EVM%20prediction%20fragScaff_scaffold_8_pilon.119	AAA-ATPase ASD, mitochondrial [Medicago truncatula]	GO:0005524(ATP binding);GO:0005739(mitochondrion);GO:0005783(endoplasmic reticulum);GO:0005886(plasma membrane);GO:0009409(response to cold);GO:0009414(response to water deprivation);GO:0009651(response to salt stress);GO:0009737(response to abscisic acid);GO:0010154(fruit development);GO:0010431(seed maturation);GO:0016021(integral component of membrane);GO:0016887(ATPase activity);GO:0031966(mi…	NA	941	962	953	0.655172	4	AGAAGAAAAAAGAGAAAGAUGA&UUAUCUUUCUCUUU-CCCUUCU
PC-3p-7952_595	evm.model.fragScaff_scaffold_92_pilon.19	evm.TU.fragScaff_scaffold_92_pilon.19	EVM%20prediction%20fragScaff_scaffold_92_pilon.19	uncharacterized protein LOC11419107 [Medicago truncatula]	GO:0003674(molecular_function);GO:0008150(biological_process)	NA	1028	1048	1039	0.780564	6	UGUUGGGAAAGAGAAAGAUUG&UUAUCUUUCUCUUUCCCUUCU
PC-3p-7952_595	evm.model.original_scaffold_375_pilon.27	evm.TU.original_scaffold_375_pilon.27	EVM%20prediction%20original_scaffold_375_pilon.27	heat shock cognate protein 80 [Cicer arietinum]	GO:0005515(protein binding);GO:0005524(ATP binding);GO:0005730(nucleolus);GO:0005737(cytoplasm);GO:0005794(Golgi apparatus);GO:0005829(cytosol);GO:0005886(plasma membrane);GO:0006457(protein folding);GO:0009408(response to heat);GO:0016020(membrane);GO:0045087(innate immune response);GO:0051082(unfolded protein binding);GO:0051131(chaperone-mediated protein complex assembly);GO:0071277(cellular r…	ko04141(Protein processing in endoplasmic reticulum);ko04626(Plant-pathogen interaction)	818	839	830	0.705329	5.5	AGAAGAAGGAAGAGGAGGGUAA&UUAUCUUUCUCUUUC-CCUUCU
PC-3p-7952_595	evm.model.original_scaffold_458_pilon.47	evm.TU.original_scaffold_458_pilon.47	EVM%20prediction%20original_scaffold_458_pilon.47	global transcription factor group protein [Medicago truncatula]	GO:0003677(DNA binding);GO:0005634(nucleus);GO:0006351(transcription, DNA-templated);GO:0006355(regulation of transcription, DNA-templated);GO:0009294(DNA mediated transformation)	NA	1047	1069	1059	0.789969	6.5	GGAGAGGGAAAGAGAGAGGGUGA&UUAUC-UUUCUCUUUCCCU-UCU
PC-3p-7952_595	evm.model.original_scaffold_524_pilon.27	evm.TU.original_scaffold_524_pilon.27	EVM%20prediction%20original_scaffold_524_pilon.27	uncharacterized protein LOC25501669 [Medicago truncatula]	GO:0005886(plasma membrane)	ko00790(Folate biosynthesis)	2550	2569	2561	0.680251	6	AGAAGGGAAACAG-AAGGUGA&UUAUCUUUCUCUUUCCCUUCU
PC-3p-7952_595	evm.model.original_scaffold_604_pilon.39	evm.TU.original_scaffold_604_pilon.39	EVM%20prediction%20original_scaffold_604_pilon.39	geranylgeranyl diphosphate reductase, chloroplastic [Medicago truncatula]	GO:0010189(vitamin E biosynthetic process);GO:0015995(chlorophyll biosynthetic process);GO:0033385(geranylgeranyl diphosphate metabolic process);GO:0033521(phytyl diphosphate biosynthetic process);GO:0045550(geranylgeranyl reductase activity)	ko00860(Porphyrin and chlorophyll metabolism);ko00900(Terpenoid backbone biosynthesis)	1038	1057	1049	0.752351	5	CGAAGGGGGAGA-AAAGAUGA&UUAUCUUUCUCUUUCCCUUCU
PC-3p-7952_595	evm.model.original_scaffold_768_pilon.25	evm.TU.original_scaffold_768_pilon.25	EVM%20prediction%20original_scaffold_768_pilon.25	glycine-rich RNA-binding protein RZ1A [Medicago truncatula]	GO:0000166(nucleotide binding);GO:0003677(DNA binding);GO:0003723(RNA binding);GO:0003729(mRNA binding);GO:0005634(nucleus);GO:0005737(cytoplasm);GO:0005829(cytosol);GO:0008270(zinc ion binding);GO:0009409(response to cold);GO:0009631(cold acclimation)	ko03040(Spliceosome)	6	27	18	0.69279	5	AGAGAGAGAGAGAGAGAGAUAG&UUAUCUUUCUCUUUC-CCUUCU
PC-3p-7952_595	evm.model.original_scaffold_817_pilon.194	evm.TU.original_scaffold_817_pilon.194	EVM%20prediction%20original_scaffold_817_pilon.194	hypothetical protein TSUD_402640 [Trifolium subterraneum]	GO:0003676(nucleic acid binding);GO:0008270(zinc ion binding);GO:0015074(DNA integration)	ko00040(Pentose and glucuronate interconversions);ko00052(Galactose metabolism);ko00053(Ascorbate and aldarate metabolism);ko00520(Amino sugar and nucleotide sugar metabolism)	227	246	237	0.661442	7	AUAAGGG-AAGAGAAGGAUCU&UUAUCUUUCUCUUUCCCUUCU
PC-3p-7952_595	evm.model.original_scaffold_822_pilon.27	evm.TU.original_scaffold_822_pilon.27	EVM%20prediction%20original_scaffold_822_pilon.27	activator of 90 kDa heat shock protein ATPase homolog [Medicago truncatula]	GO:0001671(ATPase activator activity);GO:0005634(nucleus);GO:0005829(cytosol);GO:0006950(response to stress);GO:0051087(chaperone binding)	NA	456	476	467	0.683386	5	GGAAGGUGAAGCGAAGGAUAA&UUAUCUUUCUCUUUCCCUUCU
PC-3p-7952_595	evm.model.original_scaffold_860_pilon.74	evm.TU.original_scaffold_860_pilon.74	EVM%20prediction%20original_scaffold_860_pilon.74	pentatricopeptide repeat-containing protein At1g66345, mitochondrial [Medicago truncatula]	GO:0003674(molecular_function);GO:0005739(mitochondrion);GO:0008150(biological_process);GO:0009451(RNA modification)	NA	806	827	818	0.705329	7	AGGAGGGAGAAGAAGAAGGUAA&UUAUCUUUCUCU-UUCCCUUCU
PC-3p-7952_595	evm.model.original_scaffold_897_pilon.122	evm.TU.original_scaffold_897_pilon.122	EVM%20prediction%20original_scaffold_897_pilon.122	UDP-glucose flavonoid 3-O-glucosyltransferase 7 [Medicago truncatula]	GO:0009813(flavonoid biosynthetic process);GO:0043231(intracellular membrane-bounded organelle);GO:0052696(flavonoid glucuronidation);GO:0080043(quercetin 3-O-glucosyltransferase activity);GO:0080044(quercetin 7-O-glucosyltransferase activity)	ko00040(Pentose and glucuronate interconversions);ko00053(Ascorbate and aldarate metabolism);ko00860(Porphyrin and chlorophyll metabolism)	758	779	770	0.749216	6	AGAAGGGAAAUGAGAACGAUGU&UUAUCUUUCUC-UUUCCCUUCU
PC-3p-7952_595	evm.model.original_scaffold_900_pilon.69	evm.TU.original_scaffold_900_pilon.69	EVM%20prediction%20original_scaffold_900_pilon.69	GLABROUS1 enhancer-binding protein-like [Medicago truncatula]	GO:0003677(DNA binding);GO:0005515(protein binding);GO:0005634(nucleus);GO:0006351(transcription, DNA-templated);GO:0006355(regulation of transcription, DNA-templated)	NA	496	517	508	0.674608	6	AGAAGGAUCCAGAGGAAGAUAA&UUAUCUUUCUCU-UUCCCUUCU
PC-3p-7952_595	evm.model.original_scaffold_926_pilon.22	evm.TU.original_scaffold_926_pilon.22	EVM%20prediction%20original_scaffold_926_pilon.22	NADH dehydrogenase [ubiquinone] 1 alpha subcomplex subunit 1 [Medicago truncatula]	GO:0003674(molecular_function);GO:0005739(mitochondrion);GO:0005747(mitochondrial respiratory chain complex I);GO:0016021(integral component of membrane);GO:0055114(oxidation-reduction process)	ko00190(Oxidative phosphorylation)	27	49	40	0.805643	5.5	GGAAGGAAGGAAGAGAGAGAUGG&UUAUCUUUCUCUUUC--CCUUCU
PC-3p-7952_595	evm.model.original_scaffold_945_pilon.35	evm.TU.original_scaffold_945_pilon.35	EVM%20prediction%20original_scaffold_945_pilon.35	DDT domain-containing protein DDR4 [Medicago truncatula]	GO:0004004(ATP-dependent RNA helicase activity);GO:0010501(RNA secondary structure unwinding)	NA	2019	2039	2030	0.664577	5.5	UGAAGAAGAAGAGGAAGAUGA&UUAUCUUUCUCUUUCCCUUCU
PC-3p-7952_595	evm.model.original_scaffold_974_pilon.11	evm.TU.original_scaffold_974_pilon.11	EVM%20prediction%20original_scaffold_974_pilon.11	hypothetical protein TSUD_23750 [Trifolium subterraneum]	GO:0004832(valine-tRNA ligase activity);GO:0005829(cytosol);GO:0006438(valyl-tRNA aminoacylation)	ko00970(Aminoacyl-tRNA biosynthesis)	763	784	775	0.670846	6.5	GGAAUGGAUCAGAGAAAGGUGA&UUAUCUUUCUCU-UUCCCUUCU
PC-3p-7952_595	evm.model.original_scaffold_994_pilon.171.1	evm.TU.original_scaffold_994_pilon.171	EVM%20prediction%20original_scaffold_994_pilon.171	hydroxyproline O-galactosyltransferase HPGT2 [Medicago truncatula]	GO:0000139(Golgi membrane);GO:0005794(Golgi apparatus);GO:0010405(arabinogalactan protein metabolic process);GO:0016020(membrane);GO:0016021(integral component of membrane);GO:0016758(transferase activity, transferring hexosyl groups);GO:0018258(protein O-linked glycosylation via hydroxyproline);GO:1990714(hydroxyproline O-galactosyltransferase activity)	NA	194	215	206	0.789969	7	AGGAGGAGGAGGAGGAAGAUCA&UUAUCUUUCUCUUUC-CCUUCU
PC-3p-84787_77	evm.model.fragScaff_scaffold_238_pilon.215	evm.TU.fragScaff_scaffold_238_pilon.215	EVM%20prediction%20fragScaff_scaffold_238_pilon.215	probable sugar phosphate/phosphate translocator At1g12500 [Medicago truncatula]	GO:0005886(plasma membrane);GO:0008514(organic anion transmembrane transporter activity);GO:0008643(carbohydrate transport);GO:0016021(integral component of membrane)	NA	125	145	136	0.653495	7	CAAACCAAAACUAUAUGUUAU&UAAACAUAUGGGGUUGGUUUG
PC-3p-84787_77	evm.model.fragScaff_scaffold_31_pilon.101	evm.TU.fragScaff_scaffold_31_pilon.101	EVM%20prediction%20fragScaff_scaffold_31_pilon.101	uncharacterized protein LOC25499188 [Medicago truncatula]	GO:0003674(molecular_function);GO:0005634(nucleus);GO:0008150(biological_process);GO:0009507(chloroplast)	NA	198	219	210	0.702128	7	CGAACCAAACUCGGUGUGUUUG&UAAACAUAUGGGGUU-GGUUUG
PC-3p-84787_77	evm.model.fragScaff_scaffold_9_pilon.173	evm.TU.fragScaff_scaffold_9_pilon.173	EVM%20prediction%20fragScaff_scaffold_9_pilon.173	lipase/lipooxygenase, PLAT/LH2 family protein, putative [Medicago truncatula]	GO:0003674(molecular_function);GO:0008150(biological_process);GO:0009507(chloroplast)	NA	808	828	819	0.662614	6.5	GGGACCGAUCCUAUAAGUUUG&UAAACAUAUGGGGUUGGUUUG
PC-3p-88389_73	evm.model.fragScaff_scaffold_252_pilon.76	evm.TU.fragScaff_scaffold_252_pilon.76	EVM%20prediction%20fragScaff_scaffold_252_pilon.76	fructokinase-like 2, chloroplastic [Medicago truncatula]	GO:0005737(cytoplasm);GO:0009295(nucleoid);GO:0009658(chloroplast organization);GO:0009662(etioplast organization);GO:0016301(kinase activity);GO:0042644(chloroplast nucleoid);GO:0042793(plastid transcription)	ko00051(Fructose and mannose metabolism);ko00500(Starch and sucrose metabolism);ko00520(Amino sugar and nucleotide sugar metabolism)	1191	1214	1205	0.764865	7	CGUCACAUGAGAUCCACGACAUUG&AAAUUUGGUGGAUCUCAUGUGAAU
PC-3p-88389_73	evm.model.original_scaffold_774_pilon.77	evm.TU.original_scaffold_774_pilon.77	EVM%20prediction%20original_scaffold_774_pilon.77	glucose-1-phosphate adenylyltransferase large subunit 3, chloroplastic/amyloplastic [Medicago truncatula]	GO:0005524(ATP binding);GO:0005978(glycogen biosynthetic process);GO:0008878(glucose-1-phosphate adenylyltransferase activity);GO:0009507(chloroplast);GO:0009570(chloroplast stroma);GO:0009941(chloroplast envelope);GO:0019252(starch biosynthetic process)	ko00500(Starch and sucrose metabolism);ko00520(Amino sugar and nucleotide sugar metabolism)	1404	1428	1418	0.656757	7	UCUCAC-UGAGCAUCCAUCCAAGUUU&AAAUUUGG-UGGAU-CUCAUGUGAAU
PC-5p-109572_58	evm.model.fragScaff_scaffold_2_pilon.110	evm.TU.fragScaff_scaffold_2_pilon.110	EVM%20prediction%20fragScaff_scaffold_2_pilon.110	Nod factor-binding lectin-nucleotide phosphohydrolase [Medicago truncatula]	GO:0005886(plasma membrane);GO:0009877(nodulation);GO:0017110(nucleoside-diphosphatase activity);GO:0043273(CTPase activity)	ko00230(Purine metabolism);ko00240(Pyrimidine metabolism)	531	551	542	0.759312	7	GACUUGGGGCAACGGCAGGUU&UCCCUGUCGUUGUCAAAAGUU
PC-5p-109572_58	evm.model.original_scaffold_745_pilon.38	evm.TU.original_scaffold_745_pilon.38	EVM%20prediction%20original_scaffold_745_pilon.38	aspartic proteinase nepenthesin-1 [Medicago truncatula]	GO:0004190(aspartic-type endopeptidase activity);GO:0006508(proteolysis);GO:0030163(protein catabolic process)	NA	596	615	606	0.707736	6	AACUG-UGACAAUGACAGGAU&UCCCUGUCGUUGUCAAAAGUU
PC-5p-110106_58	evm.model.fragScaff_scaffold_232_pilon.62	evm.TU.fragScaff_scaffold_232_pilon.62	EVM%20prediction%20fragScaff_scaffold_232_pilon.62	NAC transcription factor [Medicago sativa]	GO:0003677(DNA binding);GO:0003700(DNA binding transcription factor activity);GO:0005634(nucleus);GO:0006351(transcription, DNA-templated);GO:0006355(regulation of transcription, DNA-templated);GO:0007275(multicellular organism development);GO:0009793(embryo development ending in seed dormancy);GO:0009825(multidimensional cell growth);GO:0009835(fruit ripening);GO:0009908(flower development);GO:0…	ko03013(RNA transport);ko03015(mRNA surveillance pathway);ko03018(RNA degradation)	515	535	526	0.66416	6	UAUAGGUUAAUUGGAUCAAGA&ACUUGAUCCGGUUGACCUGCU
PC-5p-110106_58	evm.model.fragScaff_scaffold_92_pilon.24	evm.TU.fragScaff_scaffold_92_pilon.24	EVM%20prediction%20fragScaff_scaffold_92_pilon.24	NAC transcription factor [Medicago sativa]	GO:0003677(DNA binding);GO:0003700(DNA binding transcription factor activity);GO:0005634(nucleus);GO:0006351(transcription, DNA-templated);GO:0006355(regulation of transcription, DNA-templated);GO:0007275(multicellular organism development);GO:0009793(embryo development ending in seed dormancy);GO:0009825(multidimensional cell growth);GO:0009835(fruit ripening);GO:0009908(flower development);GO:0…	ko03013(RNA transport);ko03015(mRNA surveillance pathway);ko03018(RNA degradation)	515	535	526	0.66416	6	UAUAGGUUAAUUGGAUCAAGA&ACUUGAUCCGGUUGACCUGCU
PC-5p-123393_52	evm.model.fragScaff_scaffold_196_pilon.21	evm.TU.fragScaff_scaffold_196_pilon.21	EVM%20prediction%20fragScaff_scaffold_196_pilon.21	sucrose-phosphatase 1 [Medicago truncatula]	GO:0000287(magnesium ion binding);GO:0005634(nucleus);GO:0005737(cytoplasm);GO:0005829(cytosol);GO:0005986(sucrose biosynthetic process);GO:0009506(plasmodesma);GO:0016757(transferase activity, transferring glycosyl groups);GO:0046686(response to cadmium ion);GO:0050307(sucrose-phosphate phosphatase activity)	ko00500(Starch and sucrose metabolism)	692	718	709	0.700251	7	AUUUGCUUAAAAAAUUUGAGACCGAGG&CUUCGGUCUCAAAU---GUAAGCAACU
PC-5p-123393_52	evm.model.original_scaffold_817_pilon.17	evm.TU.original_scaffold_817_pilon.17	EVM%20prediction%20original_scaffold_817_pilon.17	ribulose bisphosphate carboxylase small chain 3A, chloroplastic-like [Medicago truncatula]	GO:0005515(protein binding)	ko00630(Glyoxylate and dicarboxylate metabolism);ko00710(Carbon fixation in photosynthetic organisms)	160	184	175	0.681704	6.5	CCUUGCUUGGAAUUUGAGACCGAGA&CUUCGGUCUCAAAU-GUAAGCAACU
PC-5p-131552_48	evm.model.fragScaff_scaffold_103_pilon.29	evm.TU.fragScaff_scaffold_103_pilon.29	EVM%20prediction%20fragScaff_scaffold_103_pilon.29	40S ribosomal protein S5 [Medicago truncatula]	GO:0000028(ribosomal small subunit assembly);GO:0003729(mRNA binding);GO:0003735(structural constituent of ribosome);GO:0006412(translation);GO:0019843(rRNA binding);GO:0022627(cytosolic small ribosomal subunit)	ko03010(Ribosome)	518	541	532	0.7	7	GAUGCAACCAGAAUUGGAUCUGCU&AGUAGAAUCAAUUCUGGAGGCAUA
PC-5p-136428_46	evm.model.fragScaff_scaffold_180_pilon.183	evm.TU.fragScaff_scaffold_180_pilon.183	EVM%20prediction%20fragScaff_scaffold_180_pilon.183	casein kinase 1-like protein 1 [Medicago truncatula]	GO:0004674(protein serine/threonine kinase activity);GO:0005634(nucleus);GO:0005737(cytoplasm);GO:0006897(endocytosis);GO:0008360(regulation of cell shape);GO:0016055(Wnt signaling pathway);GO:0018105(peptidyl-serine phosphorylation)	NA	1921	1939	1931	0.677914	6	AGUUGCUUAU-GUUGAG-CUG&CGGUCUCAAUUAUAAGCAACU
PC-5p-136428_46	evm.model.fragScaff_scaffold_33_pilon.86	evm.TU.fragScaff_scaffold_33_pilon.86	EVM%20prediction%20fragScaff_scaffold_33_pilon.86	putative phospholipase D [Medicago truncatula]	GO:0004630(phospholipase D activity);GO:0005737(cytoplasm);GO:0006654(phosphatidic acid biosynthetic process);GO:0008610(lipid biosynthetic process);GO:0016036(cellular response to phosphate starvation);GO:0016042(lipid catabolic process);GO:0031410(cytoplasmic vesicle);GO:0035091(phosphatidylinositol binding);GO:0048017(inositol lipid-mediated signaling);GO:0048364(root development);GO:0070290(N…	ko00564(Glycerophospholipid metabolism);ko00565(Ether lipid metabolism);ko04144(Endocytosis)	2766	2787	2777	0.658896	5	AGUUGAUGAUAAUUGAUGACCG&CGGUC-UCAAUUAUAAGCAACU
PC-5p-136428_46	evm.model.original_scaffold_622_pilon.70	evm.TU.original_scaffold_622_pilon.70	EVM%20prediction%20original_scaffold_622_pilon.70	stem-specific protein TSJT1 [Medicago truncatula]	GO:0004066(asparagine synthase (glutamine-hydrolyzing) activity);GO:0005829(cytosol);GO:0006529(asparagine biosynthetic process);GO:0006541(glutamine metabolic process);GO:0042803(protein homodimerization activity)	NA	309	328	319	0.680982	5	AGUU-CUUAUGAUUGAGGCUU&CGGUCUCAAUUAUAAGCAACU
PC-5p-136428_46	evm.model.original_scaffold_795_pilon.51	evm.TU.original_scaffold_795_pilon.51	EVM%20prediction%20original_scaffold_795_pilon.51	uncharacterized protein LOC11425479 [Medicago truncatula]	GO:0004596(peptide alpha-N-acetyltransferase activity);GO:0006474(N-terminal protein amino acid acetylation);GO:0031248(protein acetyltransferase complex)	NA	618	638	629	0.723926	6.5	AGUUGCUCGUAAUUGGGGCAU&CGGUCUCAAUUAUAAGCAACU
PC-5p-156380_40	evm.model.original_scaffold_299_pilon.91	evm.TU.original_scaffold_299_pilon.91	EVM%20prediction%20original_scaffold_299_pilon.91	NB-ARC domain disease resistance protein [Medicago truncatula]	GO:0005515(protein binding);GO:0005524(ATP binding);GO:0005576(extracellular region);GO:0006952(defense response);GO:0043531(ADP binding)	NA	1167	1191	1182	0.776156	6	GUGGGGGAGUGCCUCUUGCAGUAUU&AAUACUGUAAG-GGCACUCUUUAGC
PC-5p-169979_36	evm.model.fragScaff_scaffold_220_pilon.21	evm.TU.fragScaff_scaffold_220_pilon.21	EVM%20prediction%20fragScaff_scaffold_220_pilon.21	uncharacterized protein LOC25484619 [Medicago truncatula]	GO:0003674(molecular_function);GO:0008150(biological_process);GO:0009507(chloroplast);GO:0009535(chloroplast thylakoid membrane);GO:0016021(integral component of membrane)	ko03018(RNA degradation)	398	418	409	0.683735	5	ACGCA-GCAUUCGACCUUUCAA&UUGAAAGGUC-AAUGUAUGUGG
PC-5p-19855_290	evm.model.fragScaff_scaffold_274_pilon.153	evm.TU.fragScaff_scaffold_274_pilon.153	EVM%20prediction%20fragScaff_scaffold_274_pilon.153	cytochrome P450 family monooxygenase [Medicago truncatula]	GO:0009507(chloroplast);GO:0009941(chloroplast envelope);GO:0009974(zeinoxanthin epsilon hydroxylase activity);GO:0016117(carotenoid biosynthetic process);GO:0019825(oxygen binding)	ko00906(Carotenoid biosynthesis)	154	175	166	0.681055	6.5	UGGGUAAGUCCAGAUUGGCUCA&UGAGUCAGUAUGG-CUUGCCCG
PC-5p-231524_25	evm.model.fragScaff_scaffold_129_pilon.73	evm.TU.fragScaff_scaffold_129_pilon.73	EVM%20prediction%20fragScaff_scaffold_129_pilon.73	sm-like protein LSM6A [Medicago truncatula]	GO:0000398(mRNA splicing, via spliceosome);GO:0000932(P-body);GO:0003723(RNA binding);GO:0005688(U6 snRNP);GO:0005730(nucleolus);GO:0005732(small nucleolar ribonucleoprotein complex);GO:0030490(maturation of SSU-rRNA);GO:0046540(U4/U6 x U5 tri-snRNP complex)	ko03040(Spliceosome);ko03018(RNA degradation)	484	507	498	0.772586	7	CUCUAGCAGAAGGGGCUUAAACAG&AUGUUUAAUUCCUUUCUGUUAGUU
PC-5p-231524_25	evm.model.fragScaff_scaffold_210_pilon.140	evm.TU.fragScaff_scaffold_210_pilon.140	EVM%20prediction%20fragScaff_scaffold_210_pilon.140	hypothetical protein MtrunA17_Chr5g0410601 [Medicago truncatula]	GO:0005737(cytoplasm);GO:0006457(protein folding)	NA	1011	1034	1025	0.713396	7	UACUAGUGGAGAGGAAUUAGAGGU&AUGUUUAAUUCCUUUCUGUUAGUU
PC-5p-231524_25	evm.model.fragScaff_scaffold_46_pilon.25	evm.TU.fragScaff_scaffold_46_pilon.25	EVM%20prediction%20fragScaff_scaffold_46_pilon.25	beta-glucosidase 40 [Medicago truncatula]	GO:0004553(hydrolase activity, hydrolyzing O-glycosyl compounds);GO:0005576(extracellular region);GO:0005975(carbohydrate metabolic process);GO:0008422(beta-glucosidase activity);GO:0009507(chloroplast);GO:0048046(apoplast);GO:0102483(scopolin beta-glucosidase activity);GO:1901657(glycosyl compound metabolic process)	ko00500(Starch and sucrose metabolism);ko00460(Cyanoamino acid metabolism);ko00940(Phenylpropanoid biosynthesis)	685	707	698	0.744548	7	UACUGGC-GAAAGGAAUUGAACCU&AUGUUUAAUUCCUUUCUGUUAGUU
PC-5p-231524_25	evm.model.original_scaffold_812_pilon.51	evm.TU.original_scaffold_812_pilon.51	EVM%20prediction%20original_scaffold_812_pilon.51	uncharacterized protein LOC11424480 [Medicago truncatula]	GO:0005509(calcium ion binding)	NA	888	911	902	0.70405	5	GGCUAAUGAAAAGGAGUUAAACAG&AUGUUUAAUUCCUUUCUGUUAGUU
PC-5p-24733_242	evm.model.fragScaff_scaffold_35_pilon.413	evm.TU.fragScaff_scaffold_35_pilon.413	EVM%20prediction%20fragScaff_scaffold_35_pilon.413	protein CROWDED NUCLEI 1 isoform X1 [Medicago truncatula]	GO:0005634(nucleus);GO:0005652(nuclear lamina);GO:0005829(cytosol);GO:0006997(nucleus organization);GO:0034399(nuclear periphery)	ko00270(Cysteine and methionine metabolism);ko00280(Valine, leucine and isoleucine degradation);ko00290(Valine, leucine and isoleucine biosynthesis);ko00770(Pantothenate and CoA biosynthesis)	652	674	666	0.701799	6.5	CUUGGGUGUUGAGAA-AGAGUGUG&AACACUCUCUUUUCAACACUCACU
PC-5p-31423_197	evm.model.fragScaff_scaffold_159_pilon.120	evm.TU.fragScaff_scaffold_159_pilon.120	EVM%20prediction%20fragScaff_scaffold_159_pilon.120	putative RNA helicase [Medicago truncatula]	GO:0005375(copper ion transmembrane transporter activity);GO:0009793(embryo development ending in seed dormancy)	NA	646	666	657	0.714286	6.5	UAUGGGAGGAAUGAAGUAAAU&UUUUAUUUCAUCACUCCCGUU
PC-5p-31423_197	evm.model.fragScaff_scaffold_252_pilon.126.1	evm.TU.fragScaff_scaffold_252_pilon.126	EVM%20prediction%20fragScaff_scaffold_252_pilon.126	eukaryotic translation initiation factor 5B [Medicago truncatula]	GO:0003682(chromatin binding);GO:0005515(protein binding);GO:0005634(nucleus);GO:0005829(cytosol);GO:0006338(chromatin remodeling);GO:0009651(response to salt stress);GO:0042393(histone binding);GO:0045892(negative regulation of transcription, DNA-templated);GO:2000779(regulation of double-strand break repair)	NA	445	465	456	0.821429	3	GACGGGGCUGAUGAAGUAAAA&UUUUAUUUCAUCACUCCCGUU
PC-5p-31423_197	evm.model.fragScaff_scaffold_258_pilon.98	evm.TU.fragScaff_scaffold_258_pilon.98	EVM%20prediction%20fragScaff_scaffold_258_pilon.98	mitogen-activated protein kinase kinase kinase 3 [Medicago truncatula]	GO:0005737(cytoplasm)	NA	119	138	129	0.772727	6	GCCGGG-GUGGUGGAGUAAAA&UUUUAUUUCAUCACUCCCGUU
PC-5p-31423_197	evm.model.fragScaff_scaffold_29_pilon.67	evm.TU.fragScaff_scaffold_29_pilon.67	EVM%20prediction%20fragScaff_scaffold_29_pilon.67	PREDICTED: uncharacterized protein LOC108330137 [Vigna angularis]	GO:0005634(nucleus);GO:0006952(defense response);GO:0007165(signal transduction);GO:0043531(ADP binding)	NA	276	294	285	0.733766	3.5	GACGGGA--GAUGAAAUAGAA&UUUUAUUUCAUCACUCCCGUU
PC-5p-31423_197	evm.model.fragScaff_scaffold_61_pilon.206	evm.TU.fragScaff_scaffold_61_pilon.206	EVM%20prediction%20fragScaff_scaffold_61_pilon.206	Protein DEK [Cajanus cajan]	NA	NA	220	240	231	0.821429	3	GACGGGGCUGAUGAAGUAAAA&UUUUAUUUCAUCACUCCCGUU
PC-5p-31423_197	evm.model.fragScaff_scaffold_61_pilon.99	evm.TU.fragScaff_scaffold_61_pilon.99	EVM%20prediction%20fragScaff_scaffold_61_pilon.99	uridine kinase-like protein 4 [Medicago truncatula]	GO:0004849(uridine kinase activity);GO:0005829(cytosol);GO:0006206(pyrimidine nucleobase metabolic process);GO:0043097(pyrimidine nucleoside salvage)	ko00240(Pyrimidine metabolism)	903	925	915	0.694805	7	UUCGGGAGUUGAUGAAUAUGAAG&UUUUAU-UUCAUCA-CUCCCGUU
PC-5p-31423_197	evm.model.fragScaff_scaffold_72_pilon.58	evm.TU.fragScaff_scaffold_72_pilon.58	EVM%20prediction%20fragScaff_scaffold_72_pilon.58	sulfate transporter 1.3 [Medicago truncatula]	GO:0005887(integral component of plasma membrane);GO:0015116(sulfate transmembrane transporter activity)	NA	2247	2269	2260	0.698052	5.5	AAUGUGAGAGUGAUGAAAUGGAC&UUUUAUUUCAUCACUC-C-CGUU
PC-5p-31423_197	evm.model.fragScaff_scaffold_94_pilon.23	evm.TU.fragScaff_scaffold_94_pilon.23	EVM%20prediction%20fragScaff_scaffold_94_pilon.23	UDP-glucose flavonoid 3-O-glucosyltransferase 7 [Medicago truncatula]	GO:0009813(flavonoid biosynthetic process);GO:0043231(intracellular membrane-bounded organelle);GO:0052696(flavonoid glucuronidation);GO:0080043(quercetin 3-O-glucosyltransferase activity);GO:0080044(quercetin 7-O-glucosyltransferase activity)	ko00040(Pentose and glucuronate interconversions);ko00053(Ascorbate and aldarate metabolism);ko00860(Porphyrin and chlorophyll metabolism)	1724	1745	1735	0.659091	7	GAUGGCAGUGAUGAAGCUGAGA&UUUUA-UUUCAUCACUCCCGUU
PC-5p-360674_15	evm.model.fragScaff_scaffold_172_pilon.44	evm.TU.fragScaff_scaffold_172_pilon.44	EVM%20prediction%20fragScaff_scaffold_172_pilon.44	hypothetical protein TSUD_311560 [Trifolium subterraneum]	GO:0004176(ATP-dependent peptidase activity);GO:0005739(mitochondrion);GO:0006508(proteolysis);GO:0008237(metallopeptidase activity);GO:0009535(chloroplast thylakoid membrane);GO:0009941(chloroplast envelope);GO:0010027(thylakoid membrane organization);GO:0010205(photoinhibition);GO:0010206(photosystem II repair);GO:0010304(PSII associated light-harvesting complex II catabolic process)	NA	2299	2323	2313	0.700696	6.5	GCAUAUGAGAGGGCAACACAAAUUA&UGAUUU-UGUAGCCCUCUCGUGUGU
PC-5p-412133_13	evm.model.fragScaff_scaffold_151_pilon.133	evm.TU.fragScaff_scaffold_151_pilon.133	EVM%20prediction%20fragScaff_scaffold_151_pilon.133	uncharacterized TPR repeat-containing protein At1g05150 [Medicago truncatula]	GO:0005509(calcium ion binding);GO:0005634(nucleus);GO:0005768(endosome);GO:0005794(Golgi apparatus);GO:0005802(trans-Golgi network);GO:0005886(plasma membrane);GO:0008150(biological_process);GO:0009506(plasmodesma);GO:0016757(transferase activity, transferring glycosyl groups)	NA	547	571	562	0.654846	7	CACCAGAUCGGAGAAAGUGCGUCGA&UCAACGCACUCUCUUUGAUC-GGUU
PC-5p-5946_741	evm.model.fragScaff_scaffold_207_pilon.399	evm.TU.fragScaff_scaffold_207_pilon.399	EVM%20prediction%20fragScaff_scaffold_207_pilon.399	pentatricopeptide repeat-containing protein At1g74750 [Medicago truncatula]	GO:0003723(RNA binding);GO:0009507(chloroplast)	NA	2702	2722	2713	0.771831	5	ACAGUCGGUACAUGAACUGUU&UUUAGUUCAUGUACCGCCUGU
PC-5p-60_85171	evm.model.fragScaff_scaffold_9_pilon.153	evm.TU.fragScaff_scaffold_9_pilon.153	EVM%20prediction%20fragScaff_scaffold_9_pilon.153	uncharacterized protein LOC11426577 [Medicago truncatula]	GO:0005509(calcium ion binding);GO:0005794(Golgi apparatus);GO:0006004(fucose metabolic process);GO:0016021(integral component of membrane);GO:0016757(transferase activity, transferring glycosyl groups);GO:0042175(nuclear outer membrane-endoplasmic reticulum membrane network)	NA	972	992	983	0.761905	7	UUUGGGAUCGGAGACUAAUUU&UCUUUAAUCUCCGAUCCCAAA
PC-5p-60_85171	evm.model.original_scaffold_391_pilon.52	evm.TU.original_scaffold_391_pilon.52	EVM%20prediction%20original_scaffold_391_pilon.52	nudix hydrolase 19, chloroplastic [Medicago truncatula]	GO:0000210(NAD+ diphosphatase activity);GO:0005829(cytosol);GO:0009507(chloroplast);GO:0016787(hydrolase activity);GO:0035529(NADH pyrophosphatase activity);GO:0046872(metal ion binding)	ko00760(Nicotinate and nicotinamide metabolism);ko04146(Peroxisome)	405	425	416	0.732143	5	UUUGGGUUCGGAUGUUGAAGA&UCUUUAAUCUCCGAUCCCAAA
PC-5p-60_85171	evm.model.original_scaffold_759_pilon.11	evm.TU.original_scaffold_759_pilon.11	EVM%20prediction%20original_scaffold_759_pilon.11	putative Acid phosphatase [Medicago truncatula]	GO:0003993(acid phosphatase activity);GO:0004722(protein serine/threonine phosphatase activity);GO:0005576(extracellular region);GO:0005773(vacuole);GO:0016311(dephosphorylation);GO:0046872(metal ion binding)	ko00740(Riboflavin metabolism)	147	168	159	0.696429	6	UUUGGUUGUUGGAGAUUGGGGA&UCUUUAAUCUCCGAU-CCCAAA
PC-5p-95246_68	evm.model.fragScaff_scaffold_33_pilon.173	evm.TU.fragScaff_scaffold_33_pilon.173	EVM%20prediction%20fragScaff_scaffold_33_pilon.173	ABC transporter I family member 20 [Medicago truncatula]	GO:0005215(transporter activity);GO:0005524(ATP binding);GO:0005737(cytoplasm);GO:0005829(cytosol);GO:0005886(plasma membrane);GO:0010114(response to red light);GO:0010218(response to far red light);GO:0016021(integral component of membrane);GO:0016887(ATPase activity);GO:0071329(cellular response to sucrose stimulus)	ko03018(RNA degradation)	494	516	508	0.666667	6	GGUGAGUGGAGGAGAGA-UGUUGC&UCAACACUCUCUCUAGCACUCACU
aly-miR172b-5p_L-1R+1_1ss7CG	evm.model.fragScaff_scaffold_137_pilon.152	evm.TU.fragScaff_scaffold_137_pilon.152	EVM%20prediction%20fragScaff_scaffold_137_pilon.152	putative E3 ubiquitin-protein ligase UBR7 [Medicago truncatula]	GO:0005634(nucleus);GO:0005737(cytoplasm);GO:0008270(zinc ion binding)	NA	854	874	865	0.657303	5.5	GUGUGAACAUUGUUGCUGCUU&CAGCAGCAUCAAGAUUCACAU
aly-miR172b-5p_L-1R+1_1ss7CG	evm.model.fragScaff_scaffold_167_pilon.139	evm.TU.fragScaff_scaffold_167_pilon.139	EVM%20prediction%20fragScaff_scaffold_167_pilon.139	trigger factor-like protein TIG, Chloroplastic [Medicago truncatula]	GO:0003755(peptidyl-prolyl cis-trans isomerase activity);GO:0006457(protein folding);GO:0009507(chloroplast);GO:0009570(chloroplast stroma);GO:0009941(chloroplast envelope);GO:0015031(protein transport)	NA	633	653	644	0.679775	6	AUGUGAUUGUUGAUGUUGCAC&CAGCAGCAUCAAGAUUCACAU
aly-miR172b-5p_L-1R+1_1ss7CG	evm.model.fragScaff_scaffold_176_pilon.9.1	evm.TU.fragScaff_scaffold_176_pilon.9	EVM%20prediction%20fragScaff_scaffold_176_pilon.9	myosin-2 isoform X1 [Medicago truncatula]	GO:0003774(motor activity);GO:0005737(cytoplasm);GO:0005886(plasma membrane);GO:0016459(myosin complex);GO:0030048(actin filament-based movement)	NA	3086	3106	3097	0.783708	5.5	AAGUGAGUCUUGCUGCUGCUA&CAGCAGCAUCAAGAUUCACAU
aly-miR172b-5p_L-1R+1_1ss7CG	evm.model.fragScaff_scaffold_199_pilon.128	evm.TU.fragScaff_scaffold_199_pilon.128	EVM%20prediction%20fragScaff_scaffold_199_pilon.128	isoleucine--tRNA ligase, cytoplasmic [Medicago truncatula]	GO:0004822(isoleucine-tRNA ligase activity);GO:0005829(cytosol);GO:0006428(isoleucyl-tRNA aminoacylation)	ko00970(Aminoacyl-tRNA biosynthesis)	3133	3153	3144	0.705056	6.5	AGACGGAGAUUGAUGCUGCUG&CAGCAGCAUCAAGAUUCACAU
aly-miR172b-5p_L-1R+1_1ss7CG	evm.model.fragScaff_scaffold_1_pilon.42	evm.TU.fragScaff_scaffold_1_pilon.42	EVM%20prediction%20fragScaff_scaffold_1_pilon.42	uncharacterized protein LOC25481871 [Medicago truncatula]	GO:0003674(molecular_function);GO:0005634(nucleus);GO:0008150(biological_process)	NA	348	368	359	0.699438	7	AUUUGAUGCUUGGUGUUGCUG&CAGCAGCAUCAAGAUUCACAU
aly-miR172b-5p_L-1R+1_1ss7CG	evm.model.fragScaff_scaffold_230_pilon.22	evm.TU.fragScaff_scaffold_230_pilon.22	EVM%20prediction%20fragScaff_scaffold_230_pilon.22	uncharacterized protein LOC11421942 [Medicago truncatula]	GO:0003674(molecular_function);GO:0005783(endoplasmic reticulum);GO:0016021(integral component of membrane);GO:0034599(cellular response to oxidative stress);GO:0071470(cellular response to osmotic stress)	NA	691	711	702	0.66573	6.5	UUAUGUUUUUUGGUGCUGCUG&CAGCAGCAUCAAGAUUCACAU
aly-miR172b-5p_L-1R+1_1ss7CG	evm.model.fragScaff_scaffold_24_pilon.38	evm.TU.fragScaff_scaffold_24_pilon.38	EVM%20prediction%20fragScaff_scaffold_24_pilon.38	proton pump interactor, putative [Medicago truncatula]	GO:0003729(mRNA binding);GO:0005515(protein binding);GO:0005737(cytoplasm);GO:0005783(endoplasmic reticulum);GO:0005789(endoplasmic reticulum membrane);GO:0005829(cytosol);GO:0005886(plasma membrane);GO:0009506(plasmodesma);GO:0010155(regulation of proton transport);GO:0016021(integral component of membrane)	NA	2018	2038	2029	0.730337	4.5	UUGCUAGUCUUGAUGCUGUUG&CAGCAGCAUCAAGAUUCACAU
aly-miR172b-5p_L-1R+1_1ss7CG	evm.model.fragScaff_scaffold_54_pilon.230	evm.TU.fragScaff_scaffold_54_pilon.230	EVM%20prediction%20fragScaff_scaffold_54_pilon.230	glucan endo-1,3-beta-glucosidase 14 [Medicago truncatula]	GO:0004553(hydrolase activity, hydrolyzing O-glycosyl compounds);GO:0030247(polysaccharide binding);GO:0046658(anchored component of plasma membrane)	ko00500(Starch and sucrose metabolism)	1459	1478	1469	0.702247	5	GUGUG-AUUUUGGUGGUGCUG&CAGCAGCAUCAAGAUUCACAU
aly-miR172b-5p_L-1R+1_1ss7CG	evm.model.fragScaff_scaffold_83_pilon.9	evm.TU.fragScaff_scaffold_83_pilon.9	EVM%20prediction%20fragScaff_scaffold_83_pilon.9	uncharacterized protein LOC25498981 [Medicago truncatula]	GO:0006457(protein folding);GO:0009507(chloroplast);GO:0016021(integral component of membrane)	NA	484	504	495	0.671348	7	GCAAGGAUUUAGAUGCUGCUG&CAGCAGCAUCAAGAUUCACAU
aly-miR172b-5p_L-1R+1_1ss7CG	evm.model.original_scaffold_447_pilon.4	evm.TU.original_scaffold_447_pilon.4	EVM%20prediction%20original_scaffold_447_pilon.4	uncharacterized protein LOC11421942 [Medicago truncatula]	GO:0003674(molecular_function);GO:0005783(endoplasmic reticulum);GO:0016021(integral component of membrane);GO:0034599(cellular response to oxidative stress);GO:0071470(cellular response to osmotic stress)	NA	691	711	702	0.66573	6.5	UUAUGUUUUUUGGUGCUGCUG&CAGCAGCAUCAAGAUUCACAU
aly-miR172b-5p_L-1R+1_1ss7CG	evm.model.original_scaffold_564_pilon.52	evm.TU.original_scaffold_564_pilon.52	EVM%20prediction%20original_scaffold_564_pilon.52	3-isopropylmalate dehydratase small subunit 3 [Medicago truncatula]	GO:0003861(3-isopropylmalate dehydratase activity);GO:0005739(mitochondrion);GO:0009098(leucine biosynthetic process);GO:0009507(chloroplast);GO:0009536(plastid);GO:0009570(chloroplast stroma);GO:0009651(response to salt stress);GO:0009658(chloroplast organization);GO:0016836(hydro-lyase activity);GO:0019761(glucosinolate biosynthetic process);GO:0048229(gametophyte development)	ko00660(C5-Branched dibasic acid metabolism);ko00290(Valine, leucine and isoleucine biosynthesis)	742	761	752	0.682584	7	AGGUGCUUC-UGGUGCUGCUG&CAGCAGCAUCAAGAUUCACAU
aly-miR172b-5p_L-1R+1_1ss7CG	evm.model.original_scaffold_614_pilon.84	evm.TU.original_scaffold_614_pilon.84	EVM%20prediction%20original_scaffold_614_pilon.84	chlorophyll a-b binding protein CP26, chloroplastic [Medicago truncatula]	GO:0009416(response to light stimulus);GO:0009535(chloroplast thylakoid membrane);GO:0009768(photosynthesis, light harvesting in photosystem I);GO:0009941(chloroplast envelope);GO:0010287(plastoglobule);GO:0016168(chlorophyll binding);GO:0031409(pigment binding)	ko00196(Photosynthesis - antenna proteins)	969	991	982	0.69382	4	AUGGGCAAUGCUUGGUGCUGCUG&CAGCAGCAUCAAG-AUU-CACAU
aly-miR172b-5p_L-1R+1_1ss7CG	evm.model.original_scaffold_800_pilon.68	evm.TU.original_scaffold_800_pilon.68	EVM%20prediction%20original_scaffold_800_pilon.68	ATP-dependent Clp protease proteolytic subunit 5, chloroplastic [Medicago truncatula]	GO:0004252(serine-type endopeptidase activity);GO:0006508(proteolysis);GO:0009507(chloroplast);GO:0009532(plastid stroma);GO:0009534(chloroplast thylakoid);GO:0009570(chloroplast stroma);GO:0009579(thylakoid);GO:0009840(chloroplastic endopeptidase Clp complex);GO:0009941(chloroplast envelope)	NA	547	567	558	0.674157	7	UCCUUUAUCUUGAUGCUGUUG&CAGCAGCAUCAAGAUUCACAU
aly-miR172b-5p_L-1R+1_1ss7CG	evm.model.original_scaffold_861_pilon.80	evm.TU.original_scaffold_861_pilon.80	EVM%20prediction%20original_scaffold_861_pilon.80	unknown [Medicago truncatula]	GO:0006754(ATP biosynthetic process);GO:0009507(chloroplast);GO:0009534(chloroplast thylakoid);GO:0009535(chloroplast thylakoid membrane);GO:0009544(chloroplast ATP synthase complex);GO:0009579(thylakoid);GO:0009772(photosynthetic electron transport in photosystem II);GO:0009941(chloroplast envelope);GO:0015986(ATP synthesis coupled proton transport);GO:0016020(membrane);GO:0030234(enzyme regulat…	ko00190(Oxidative phosphorylation);ko00195(Photosynthesis)	1022	1045	1036	0.662921	6.5	AUG-GAAACUGUGUUGAUGCUGCUG&CAGCAGCAUCAAGAU----UCACAU
aly-miR172b-5p_L-1R+1_1ss7CG	evm.model.original_scaffold_864_pilon.72	evm.TU.original_scaffold_864_pilon.72	EVM%20prediction%20original_scaffold_864_pilon.72	vacuolar protein sorting-associated protein 60.1 [Medicago truncatula]	GO:0005515(protein binding);GO:0005634(nucleus);GO:0005737(cytoplasm);GO:0005771(multivesicular body);GO:0007034(vacuolar transport);GO:0015031(protein transport);GO:0016192(vesicle-mediated transport);GO:0032585(multivesicular body membrane)	ko04144(Endocytosis)	495	513	505	0.702247	5	GGGUGAA-CUUGAUGC-GCUG&CAGCAGCAUCAAGAUUCACAU
aly-miR172b-5p_L-1R+1_1ss7CG	evm.model.original_scaffold_969_pilon.29	evm.TU.original_scaffold_969_pilon.29	EVM%20prediction%20original_scaffold_969_pilon.29	probable glutathione S-transferase [Medicago truncatula]	GO:0004364(glutathione transferase activity);GO:0005737(cytoplasm);GO:0006749(glutathione metabolic process);GO:0009407(toxin catabolic process)	ko00480(Glutathione metabolism)	486	508	498	0.654494	7	UUGUGAAUCUUUGAUUGCUGUUC&CAGCAGCA-UCAA-GAUUCACAU
ath-miR165a-3p_L+2R-2_2ss17AG19CT	evm.model.fragScaff_scaffold_140_pilon.40	evm.TU.fragScaff_scaffold_140_pilon.40	EVM%20prediction%20fragScaff_scaffold_140_pilon.40	homeobox-leucine zipper protein ATHB-14 isoform X1 [Medicago truncatula]	GO:0003677(DNA binding);GO:0003700(DNA binding transcription factor activity);GO:0005634(nucleus);GO:0006351(transcription, DNA-templated);GO:0006355(regulation of transcription, DNA-templated);GO:0008289(lipid binding);GO:0009855(determination of bilateral symmetry);GO:0009944(polarity specification of adaxial/abaxial axis);GO:0009955(adaxial/abaxial pattern specification);GO:0010014(meristem in…	NA	876	896	887	0.963235	2	GGGAUGAAGCCUGGUCCGGAA&UUUCGGACCAGGCUUCGUUCC
ath-miR168a-5p_R+1	evm.model.fragScaff_scaffold_202_pilon.33	evm.TU.fragScaff_scaffold_202_pilon.33	EVM%20prediction%20fragScaff_scaffold_202_pilon.33	protein argonaute 1 [Medicago truncatula]	GO:0005515(protein binding)	NA	1110	1131	1122	0.764579	7	CACCCCGAGCUGCACCAAGCAA&UCGCUUGGUGCAGGUCGGGAAC
ath-miR168a-5p_R+1	evm.model.fragScaff_scaffold_273_pilon.105	evm.TU.fragScaff_scaffold_273_pilon.105	EVM%20prediction%20fragScaff_scaffold_273_pilon.105	transcription factor MYB44 [Medicago truncatula]	GO:0000981(RNA polymerase II transcription factor activity, sequence-specific DNA binding);GO:0001135(transcription factor activity, RNA polymerase II transcription factor recruiting);GO:0003677(DNA binding);GO:0003700(DNA binding transcription factor activity);GO:0005515(protein binding);GO:0005634(nucleus);GO:0006351(transcription, DNA-templated);GO:0006355(regulation of transcription, DNA-temp…	NA	484	505	497	0.671706	5.5	GUUUACCGACCUGUGCCAA-CGA&UCGCUUGGUGCAGGUCGG-GAAC
ath-miR169a-5p_1ss9GT	evm.model.fragScaff_scaffold_54_pilon.433	evm.TU.fragScaff_scaffold_54_pilon.433	EVM%20prediction%20fragScaff_scaffold_54_pilon.433	glycosyltransferase family protein 64 protein C5 [Medicago truncatula]	GO:0006486(protein glycosylation);GO:0016021(integral component of membrane);GO:0016757(transferase activity, transferring glycosyl groups);GO:0046872(metal ion binding)	NA	1368	1388	1379	0.684478	6.5	CCGGCGCUUCAUGGUUGGCUG&CAGCCAAGUAUGACUUGCCGA
ath-miR169a-5p_1ss9GT	evm.model.fragScaff_scaffold_54_pilon.446	evm.TU.fragScaff_scaffold_54_pilon.446	EVM%20prediction%20fragScaff_scaffold_54_pilon.446	glycosyltransferase family protein 64 protein C5 [Medicago truncatula]	GO:0006486(protein glycosylation);GO:0016021(integral component of membrane);GO:0016757(transferase activity, transferring glycosyl groups);GO:0046872(metal ion binding)	NA	1368	1388	1379	0.684478	6.5	CCGGCGCUUCAUGGUUGGCUG&CAGCCAAGUAUGACUUGCCGA
ath-miR169a-5p_1ss9GT	evm.model.original_scaffold_926_pilon.28	evm.TU.original_scaffold_926_pilon.28	EVM%20prediction%20original_scaffold_926_pilon.28	CCAAT-binding transcription factor [Medicago truncatula]	GO:0003677(DNA binding);GO:0003700(DNA binding transcription factor activity);GO:0005634(nucleus);GO:0006351(transcription, DNA-templated);GO:0006355(regulation of transcription, DNA-templated);GO:0009793(embryo development ending in seed dormancy);GO:0010262(somatic embryogenesis);GO:0016602(CCAAT-binding factor complex);GO:0048316(seed development);GO:0048510(regulation of timing of transition …	NA	1251	1271	1262	0.656489	5	GCGGCAAAUCAUUCUUGGCUU&CAGCCAAGUAUGACUUGCCGA
ath-miR408-3p_R-3	evm.model.fragScaff_scaffold_104_pilon.86	evm.TU.fragScaff_scaffold_104_pilon.86	EVM%20prediction%20fragScaff_scaffold_104_pilon.86	nucleosome assembly protein 1;1 [Medicago truncatula]	GO:0005634(nucleus);GO:0005739(mitochondrion);GO:0005763(mitochondrial small ribosomal subunit);GO:0005829(cytosol);GO:0008150(biological_process)	NA	438	458	447	0.668555	7	AGGUGAAGAGGCGCGUUGCAA&AUGCA-C-UGCCUCUUC-CCU
ath-miR408-3p_R-3	evm.model.fragScaff_scaffold_124_pilon.201	evm.TU.fragScaff_scaffold_124_pilon.201	EVM%20prediction%20fragScaff_scaffold_124_pilon.201	dihydrolipoyllysine-residue acetyltransferase component 5 of pyruvate dehydrogenase complex, chloroplastic [Medicago truncatula]	GO:0004742(dihydrolipoyllysine-residue acetyltransferase activity);GO:0005739(mitochondrion);GO:0005886(plasma membrane);GO:0006096(glycolytic process);GO:0009507(chloroplast);GO:0009570(chloroplast stroma);GO:0009793(embryo development ending in seed dormancy);GO:0009941(chloroplast envelope);GO:0022626(cytosolic ribosome)	ko00010(Glycolysis / Gluconeogenesis);ko00020(Citrate cycle (TCA cycle));ko00620(Pyruvate metabolism)	635	654	643	0.725212	6	AGGGAAGAGAGUGGUGGCAU&AUGC-ACUGC-CUCUUCCCU
ath-miR408-3p_R-3	evm.model.fragScaff_scaffold_138_pilon.127	evm.TU.fragScaff_scaffold_138_pilon.127	EVM%20prediction%20fragScaff_scaffold_138_pilon.127	uncharacterized protein LOC25482675 [Medicago truncatula]	GO:0009496(plastoquinol--plastocyanin reductase activity);GO:0009507(chloroplast);GO:0009512(cytochrome b6f complex);GO:0009535(chloroplast thylakoid membrane);GO:0016021(integral component of membrane)	NA	477	496	487	0.654391	6	AGGAAGAAGAGGAGGUGCAG&AUGCACUGCCUCUUC--CCU
ath-miR408-3p_R-3	evm.model.fragScaff_scaffold_151_pilon.504	evm.TU.fragScaff_scaffold_151_pilon.504	EVM%20prediction%20fragScaff_scaffold_151_pilon.504	ferredoxin-dependent glutamate synthase, chloroplastic [Medicago truncatula]	GO:0005737(cytoplasm);GO:0006537(glutamate biosynthetic process);GO:0015930(glutamate synthase activity);GO:0019676(ammonia assimilation cycle)	ko00630(Glyoxylate and dicarboxylate metabolism);ko00910(Nitrogen metabolism)	3736	3754	3744	0.674221	7	AGGGAAGAGUUGC-GUGCAC&AUGCACUGC--CUCUUCCCU
ath-miR408-3p_R-3	evm.model.fragScaff_scaffold_19_pilon.17	evm.TU.fragScaff_scaffold_19_pilon.17	EVM%20prediction%20fragScaff_scaffold_19_pilon.17	ribonuclease P protein subunit p25 [Trifolium pratense]	GO:0004190(aspartic-type endopeptidase activity);GO:0006508(proteolysis);GO:0030163(protein catabolic process)	ko03013(RNA transport);ko03008(Ribosome biogenesis in eukaryotes)	455	472	463	0.711048	6.5	GGGGAAGAGGUCGUGGAA&AUGCACUGCCUCUUCCCU
ath-miR408-3p_R-3	evm.model.fragScaff_scaffold_235_pilon.38	evm.TU.fragScaff_scaffold_235_pilon.38	EVM%20prediction%20fragScaff_scaffold_235_pilon.38	ABC transporter G family member 36 [Medicago truncatula]	GO:0005886(plasma membrane);GO:0016021(integral component of membrane);GO:0042626(ATPase activity, coupled to transmembrane movement of substances)	ko02010(ABC transporters)	2845	2862	2853	0.711048	5	AGGGAAGUGGCAAUGCAA&AUGCACUGCCUCUUCCCU
ath-miR408-3p_R-3	evm.model.fragScaff_scaffold_2_pilon.271	evm.TU.fragScaff_scaffold_2_pilon.271	EVM%20prediction%20fragScaff_scaffold_2_pilon.271	elongator complex protein 3 [Medicago truncatula]	GO:0000123(histone acetyltransferase complex);GO:0002098(tRNA wobble uridine modification);GO:0004402(histone acetyltransferase activity);GO:0005737(cytoplasm);GO:0006357(regulation of transcription by RNA polymerase II);GO:0006368(transcription elongation from RNA polymerase II promoter);GO:0008023(transcription elongation factor complex);GO:0033588(Elongator holoenzyme complex)	NA	974	992	982	0.699717	6	GUAGAAGAGGCAGUGACGU&AUG-CACUGCCUCUUCCCU
ath-miR408-3p_R-3	evm.model.fragScaff_scaffold_30_pilon.79	evm.TU.fragScaff_scaffold_30_pilon.79	EVM%20prediction%20fragScaff_scaffold_30_pilon.79	RNA recognition motif [Medicago truncatula]	GO:0000183(chromatin silencing at rDNA);GO:0003676(nucleic acid binding);GO:0003723(RNA binding);GO:0005634(nucleus);GO:0005730(nucleolus);GO:0006364(rRNA processing);GO:0031491(nucleosome binding)	NA	1446	1462	1454	0.671388	5.5	UCGGGAGAGG-GGUGCAU&AUGCACUGCCUCUUCCCU
ath-miR408-3p_R-3	evm.model.fragScaff_scaffold_30_pilon.79	evm.TU.fragScaff_scaffold_30_pilon.79	EVM%20prediction%20fragScaff_scaffold_30_pilon.79	RNA recognition motif [Medicago truncatula]	GO:0000183(chromatin silencing at rDNA);GO:0003676(nucleic acid binding);GO:0003723(RNA binding);GO:0005634(nucleus);GO:0005730(nucleolus);GO:0006364(rRNA processing);GO:0031491(nucleosome binding)	NA	1918	1936	1927	0.688385	6.5	GGAGGAAGAGGUGGUGGAA&AUGCACUGCCUCUUCC-CU
ath-miR408-3p_R-3	evm.model.fragScaff_scaffold_36_pilon.15	evm.TU.fragScaff_scaffold_36_pilon.15	EVM%20prediction%20fragScaff_scaffold_36_pilon.15	putative deoxyhypusine synthase [Medicago truncatula]	GO:0005634(nucleus);GO:0005737(cytoplasm);GO:0008612(peptidyl-lysine modification to peptidyl-hypusine);GO:0009553(embryo sac development);GO:0034038(deoxyhypusine synthase activity)	NA	2132	2149	2140	0.705382	7	AGGGAAGAGAAAGUGCUG&AUGCACUGCCUCUUCCCU
ath-miR408-3p_R-3	evm.model.fragScaff_scaffold_51_pilon.97	evm.TU.fragScaff_scaffold_51_pilon.97	EVM%20prediction%20fragScaff_scaffold_51_pilon.97	basic blue protein [Medicago truncatula]	GO:0046658(anchored component of plasma membrane)	NA	183	200	191	1	0	AGGGAAGAGGCAGUGCAU&AUGCACUGCCUCUUCCCU
ath-miR408-3p_R-3	evm.model.fragScaff_scaffold_83_pilon.26	evm.TU.fragScaff_scaffold_83_pilon.26	EVM%20prediction%20fragScaff_scaffold_83_pilon.26	photosynthetic NDH subunit of subcomplex B 2, chloroplastic [Medicago truncatula]	GO:0005887(integral component of plasma membrane);GO:0008519(ammonium transmembrane transporter activity);GO:0015695(organic cation transport);GO:0019740(nitrogen utilization);GO:0072488(ammonium transmembrane transport)	ko00010(Glycolysis / Gluconeogenesis)	578	595	586	0.696884	6	AGAGAAGAGGUGGUGCGG&AUGCACUGCCUCUUCCCU
ath-miR408-3p_R-3	evm.model.fragScaff_scaffold_247_pilon.59	evm.model.fragScaff_scaffold_247_pilon.59	EVM%20prediction%20fragScaff_scaffold_247_pilon.59	laccase-5 [Medicago truncatula]	GO:0005507(copper ion binding);GO:0016722(oxidoreductase activity, oxidizing metal ions)	NA	329	346	310	0.708215	5	AGGGAAGAGGC-GUGCA-&AUGCAC-GCCUCUUCCCU
ath-miR408-3p_R-3	evm.model.original_scaffold_514_pilon.20.1	evm.TU.original_scaffold_514_pilon.20	EVM%20prediction%20original_scaffold_514_pilon.20	pectin acetylesterase 8-like isoform X1 [Medicago truncatula]	GO:0005576(extracellular region);GO:0005618(cell wall);GO:0009505(plant-type cell wall);GO:0016021(integral component of membrane);GO:0016787(hydrolase activity);GO:0052689(carboxylic ester hydrolase activity);GO:0052793(pectin acetylesterase activity);GO:0071555(cell wall organization)	NA	778	796	786	0.776204	6.5	AGGGAGGGGGAUGGUGCAA&AUGCACUG-CCUCUUCCCU
ath-miR408-3p_R-3	evm.model.original_scaffold_519_pilon.170	evm.TU.original_scaffold_519_pilon.170	EVM%20prediction%20original_scaffold_519_pilon.170	translocon-associated protein subunit alpha [Medicago truncatula]	GO:0005576(extracellular region);GO:0005773(vacuole);GO:0005774(vacuolar membrane);GO:0005783(endoplasmic reticulum);GO:0005789(endoplasmic reticulum membrane);GO:0005794(Golgi apparatus);GO:0005886(plasma membrane);GO:0008150(biological_process);GO:0009535(chloroplast thylakoid membrane);GO:0016021(integral component of membrane)	ko04141(Protein processing in endoplasmic reticulum)	499	517	508	0.691218	7	UGGUGAAGAGGCAGAGCUG&AUGCACUGCCUCUUC-CCU
ath-miR408-3p_R-3	evm.model.original_scaffold_522_pilon.46	evm.TU.original_scaffold_522_pilon.46	EVM%20prediction%20original_scaffold_522_pilon.46	LOW QUALITY PROTEIN: uncharacterized protein LOC11434356 [Medicago truncatula]	GO:0005634(nucleus);GO:0005737(cytoplasm)	NA	1162	1179	1170	0.694051	6	UCGGAAGGGGCUGUGUAU&AUGCACUGCCUCUUCCCU
ath-miR408-3p_R-3	evm.model.original_scaffold_524_pilon.41	evm.TU.original_scaffold_524_pilon.41	EVM%20prediction%20original_scaffold_524_pilon.41	oxygen-evolving enhancer protein 1, chloroplastic [Medicago truncatula]	GO:0005509(calcium ion binding);GO:0005515(protein binding);GO:0008266(poly(U) RNA binding);GO:0009507(chloroplast);GO:0009534(chloroplast thylakoid);GO:0009535(chloroplast thylakoid membrane);GO:0009543(chloroplast thylakoid lumen);GO:0009570(chloroplast stroma);GO:0009579(thylakoid);GO:0009654(photosystem II oxygen evolving complex);GO:0010205(photoinhibition);GO:0010207(photosystem II assembly…	ko00195(Photosynthesis)	722	736	730	0.66289	7	AGGGAAGAGGU---GCAU&AUGCACUGCCUCUUCCCU
ath-miR408-3p_R-3	evm.model.original_scaffold_606_pilon.44	evm.TU.original_scaffold_606_pilon.44	EVM%20prediction%20original_scaffold_606_pilon.44	blue-light photoreceptor PHR2 [Medicago truncatula]	GO:0003913(DNA photolyase activity);GO:0005634(nucleus);GO:0006281(DNA repair);GO:0009881(photoreceptor activity);GO:0018298(protein-chromophore linkage)	NA	920	937	928	0.657224	5	GGGGCGGAUGCAGUGUAU&AUGCACUGCCUCUUCCCU
ath-miR408-3p_R-3	evm.model.original_scaffold_709_pilon.3	evm.TU.original_scaffold_709_pilon.3	EVM%20prediction%20original_scaffold_709_pilon.3	uncharacterized protein LOC101498857 [Cicer arietinum]	GO:0004190(aspartic-type endopeptidase activity);GO:0006508(proteolysis);GO:0030163(protein catabolic process)	ko03013(RNA transport);ko03008(Ribosome biogenesis in eukaryotes)	661	678	669	0.711048	6.5	GGGGAAGAGGUCGUGGAA&AUGCACUGCCUCUUCCCU
ath-miR408-3p_R-3	evm.model.original_scaffold_887_pilon.12	evm.TU.original_scaffold_887_pilon.12	EVM%20prediction%20original_scaffold_887_pilon.12	nucleosome assembly protein 1;1 [Medicago truncatula]	GO:0005634(nucleus);GO:0005739(mitochondrion);GO:0005763(mitochondrial small ribosomal subunit);GO:0005829(cytosol);GO:0008150(biological_process)	NA	437	457	446	0.668555	7	AGGUGAAGAGGCGCGUUGCAA&AUGCA-C-UGCCUCUUC-CCU
ath-miR408-3p_R-3	evm.model.original_scaffold_976_pilon.101	evm.TU.original_scaffold_976_pilon.101	EVM%20prediction%20original_scaffold_976_pilon.101	DEAD-box ATP-dependent RNA helicase 3, chloroplastic-like [Medicago truncatula]	GO:0004004(ATP-dependent RNA helicase activity);GO:0010501(RNA secondary structure unwinding)	NA	2680	2699	2689	0.736544	5.5	AGGGAGGGGGGCAGUUGUAU&AUGCA-CUGCCUCU-UCCCU
ath-miR408-3p_R-3	evm.model.original_scaffold_991_pilon.118	evm.TU.original_scaffold_991_pilon.118	EVM%20prediction%20original_scaffold_991_pilon.118	peroxisomal membrane protein 13-like [Trifolium pratense]	GO:0005515(protein binding);GO:0005622(intracellular);GO:0005623(cell);GO:0005778(peroxisomal membrane);GO:0006635(fatty acid beta-oxidation);GO:0016021(integral component of membrane);GO:0016558(protein import into peroxisome matrix);GO:0016560(protein import into peroxisome matrix, docking)	ko04146(Peroxisome)	251	268	259	0.668555	6.5	GCUAUGGAGGCGGUGCAU&AUGCACUGCCUCUUCCCU
ath-miR408-3p_R-3	evm.model.original_scaffold_991_pilon.67	evm.TU.original_scaffold_991_pilon.67	EVM%20prediction%20original_scaffold_991_pilon.67	putative transcription factor interactor and regulator CCHC(Zn) family [Medicago truncatula]	GO:0003677(DNA binding);GO:0003700(DNA binding transcription factor activity);GO:0003746(translation elongation factor activity);GO:0005515(protein binding);GO:0005634(nucleus);GO:0005829(cytosol);GO:0006333(chromatin assembly or disassembly);GO:0006342(chromatin silencing);GO:0006351(transcription, DNA-templated);GO:0006352(DNA-templated transcription, initiation);GO:0006357(regulation of transc…	NA	5234	5252	5243	0.719547	6.5	GGGUGGGGAGGCGGUGGAC&AUGCACUGCCUCUUC-CCU
ath-miR408-3p_R-3	evm.model.original_scaffold_994_pilon.174	evm.TU.original_scaffold_994_pilon.174	EVM%20prediction%20original_scaffold_994_pilon.174	protein PHOX1 [Medicago truncatula]	GO:0005739(mitochondrion);GO:0008150(biological_process)	NA	1717	1736	1726	0.74221	6.5	AGGCGAGGAGGCGAGUGCCU&AUGCACU-GCCUCUUC-CCU
cpa-miR159a_R+1_1ss9GT	evm.model.fragScaff_scaffold_47_pilon.84	evm.TU.fragScaff_scaffold_47_pilon.84	EVM%20prediction%20fragScaff_scaffold_47_pilon.84	topless-related protein 1 isoform X1 [Medicago truncatula]	GO:0005515(protein binding);GO:0005634(nucleus);GO:0005829(cytosol);GO:0006351(transcription, DNA-templated);GO:0006355(regulation of transcription, DNA-templated);GO:0010072(primary shoot apical meristem specification)	NA	3184	3204	3195	0.679348	6.5	UUUGAGC-CUCUUGAAUCCGAA&UUUGGAUUUAAGGGAGCUCUAG
cpa-miR159a_R+1_1ss9GT	evm.model.fragScaff_scaffold_70_pilon.4	evm.TU.fragScaff_scaffold_70_pilon.4	EVM%20prediction%20fragScaff_scaffold_70_pilon.4	PREDICTED: uncharacterized protein LOC109342030 isoform X1 [Lupinus angustifolius]	NA	NA	164	185	176	0.652174	5	CUGGACCUUCCUUAAUUCCAAU&UUUGGAUUUAAGGGAGCUCUAG
gma-MIR1527-p5_2ss12CT22GA	evm.model.fragScaff_scaffold_166_pilon.89	evm.TU.fragScaff_scaffold_166_pilon.89	EVM%20prediction%20fragScaff_scaffold_166_pilon.89	Bromodomain [Medicago truncatula]	GO:0002039(p53 binding);GO:0003682(chromatin binding);GO:0005634(nucleus);GO:0032968(positive regulation of transcription elongation from RNA polymerase II promoter);GO:0043123(positive regulation of I-kappaB kinase/NF-kappaB signaling);GO:0045944(positive regulation of transcription by RNA polymerase II);GO:0050727(regulation of inflammatory response);GO:0070577(lysine-acetylated histone binding…	NA	1256	1280	1270	0.749431	7	GGUCUGGUAGCGAUAAUCAUGGUAG&CUAUCA-GGUUUUCGCUAUCGGACC
gma-MIR166i-p5_1ss10TC	evm.model.fragScaff_scaffold_139_pilon.61	evm.TU.fragScaff_scaffold_139_pilon.61	EVM%20prediction%20fragScaff_scaffold_139_pilon.61	unknown [Medicago truncatula]	GO:0003729(mRNA binding);GO:0003735(structural constituent of ribosome);GO:0006412(translation);GO:0022625(cytosolic large ribosomal subunit)	ko03010(Ribosome)	84	103	94	0.713253	4	CAUCAG-UGACGUUCCCUUCA&UGAGGGGAACGUCGUCUGGUU
gma-MIR166i-p5_1ss10TC	evm.model.fragScaff_scaffold_16_pilon.27	evm.TU.fragScaff_scaffold_16_pilon.27	EVM%20prediction%20fragScaff_scaffold_16_pilon.27	unknown [Medicago truncatula]	GO:0003729(mRNA binding);GO:0003735(structural constituent of ribosome);GO:0006412(translation);GO:0022625(cytosolic large ribosomal subunit)	ko03010(Ribosome)	84	103	94	0.713253	4	CAUCAG-UGACGUUCCCUUCA&UGAGGGGAACGUCGUCUGGUU
gma-MIR166i-p5_1ss10TC	evm.model.original_scaffold_808_pilon.77	evm.TU.original_scaffold_808_pilon.77	EVM%20prediction%20original_scaffold_808_pilon.77	NADP-dependent malic enzyme [Medicago truncatula]	GO:0004470(malic enzyme activity);GO:0004471(malate dehydrogenase (decarboxylating) (NAD+) activity);GO:0004473(malate dehydrogenase (decarboxylating) (NADP+) activity);GO:0005829(cytosol);GO:0006090(pyruvate metabolic process);GO:0006108(malate metabolic process);GO:0008948(oxaloacetate decarboxylase activity);GO:0009507(chloroplast);GO:0016652(oxidoreductase activity, acting on NAD(P)H, NAD(P) …	ko00620(Pyruvate metabolism);ko00710(Carbon fixation in photosynthetic organisms)	443	464	455	0.684337	7	CGCCAGUAUGAUGUUCCUCUUC&UGAGGGGAACGUCGU-CUGGUU
gma-MIR4403-p5_2ss1CT19GT	evm.model.fragScaff_scaffold_98_pilon.24	evm.TU.fragScaff_scaffold_98_pilon.24	EVM%20prediction%20fragScaff_scaffold_98_pilon.24	probable receptor-like protein kinase At1g80640 [Medicago truncatula]	GO:0005524(ATP binding);GO:0005886(plasma membrane);GO:0016021(integral component of membrane);GO:0016301(kinase activity);GO:0016310(phosphorylation)	NA	1585	1610	1599	0.708423	6	AUGUUAGUGUCUGUGUCCGUGCUUCA&UGAA-CACG-ACACGGACACUGACAC
gma-MIR5368-p3_1ss3GA	evm.model.fragScaff_scaffold_250_pilon.153	evm.TU.fragScaff_scaffold_250_pilon.153	EVM%20prediction%20fragScaff_scaffold_250_pilon.153	pheophytinase, chloroplastic [Medicago truncatula]	GO:0016787(hydrolase activity)	NA	742	760	752	0.681934	6.5	UGCCUGAGUCUGUCA-UUGG&CCAAGGGACAGUCUCAGGUA
gma-MIR5368-p3_2ss2AT19CA_1	evm.model.fragScaff_scaffold_118_pilon.22	evm.TU.fragScaff_scaffold_118_pilon.22	EVM%20prediction%20fragScaff_scaffold_118_pilon.22	putative benzyl alcohol O-benzoyltransferase [Medicago truncatula]	GO:0009821(alkaloid biosynthetic process);GO:0047203(13-hydroxylupinine O-tigloyltransferase activity)	NA	1930	1948	1939	0.663743	5.5	UUUGAGGGUGGUGUCCCAU&GUGAGAUACCACUCUGGAA
gma-MIR5368-p3_2ss2AT19CA_1	evm.model.fragScaff_scaffold_118_pilon.97	evm.TU.fragScaff_scaffold_118_pilon.97	EVM%20prediction%20fragScaff_scaffold_118_pilon.97	cation/calcium exchanger 5 [Medicago truncatula]	GO:0005432(calcium:sodium antiporter activity);GO:0005886(plasma membrane);GO:0006812(cation transport);GO:0006814(sodium ion transport);GO:0015079(potassium ion transmembrane transporter activity);GO:0015081(sodium ion transmembrane transporter activity);GO:0015297(antiporter activity);GO:0015491(cation:cation antiporter activity);GO:0016021(integral component of membrane);GO:0034399(nuclear per…	NA	2196	2214	2205	0.660819	5.5	UUUCAGUUUGGUGUUUCAC&GUGAGAUACCACUCUGGAA
gma-MIR5368-p3_2ss2AT19CA_1	evm.model.fragScaff_scaffold_199_pilon.155	evm.TU.fragScaff_scaffold_199_pilon.155	EVM%20prediction%20fragScaff_scaffold_199_pilon.155	F-box protein SKIP23 [Medicago truncatula]	GO:0003677(DNA binding);GO:0005634(nucleus);GO:0005694(chromosome);GO:0005737(cytoplasm);GO:0006260(DNA replication);GO:0006284(base-excision repair);GO:0006302(double-strand break repair);GO:0006310(DNA recombination);GO:0009378(four-way junction helicase activity);GO:0032508(DNA duplex unwinding);GO:0043140(ATP-dependent 3'-5' DNA helicase activity)	NA	1538	1556	1547	0.690058	6	CUCCAGAGUGG-AUCGUCAA&GUGA-GAUACCACUCUGGAA
gma-MIR5368-p3_2ss2AT19CA_1	evm.model.fragScaff_scaffold_207_pilon.175	evm.TU.fragScaff_scaffold_207_pilon.175	EVM%20prediction%20fragScaff_scaffold_207_pilon.175	F-box protein At5g07670 [Medicago truncatula]	GO:0005634(nucleus)	NA	587	605	596	0.71345	7	AUACAGAGUGGUGUUUCGG&GUGAGAUACCACUCUGGAA
gma-MIR5368-p3_2ss2AT19CA_1	evm.model.fragScaff_scaffold_218_pilon.22	evm.TU.fragScaff_scaffold_218_pilon.22	EVM%20prediction%20fragScaff_scaffold_218_pilon.22	inner membrane protease subunit-like protein [Medicago truncatula]	GO:0004252(serine-type endopeptidase activity);GO:0006465(signal peptide processing);GO:0006627(protein processing involved in protein targeting to mitochondrion);GO:0033108(mitochondrial respiratory chain complex assembly);GO:0042720(mitochondrial inner membrane peptidase complex)	ko03060(Protein export)	421	441	431	0.684211	6	AUCGAGAGUAGGUAUCUCCAC&GUG-AGAUACC-ACUCUGGAA
gma-MIR5368-p3_2ss2AT19CA_1	evm.model.fragScaff_scaffold_238_pilon.196	evm.TU.fragScaff_scaffold_238_pilon.196	EVM%20prediction%20fragScaff_scaffold_238_pilon.196	monocopper oxidase-like protein SKU5 [Medicago truncatula]	GO:0005507(copper ion binding);GO:0009505(plant-type cell wall);GO:0009506(plasmodesma);GO:0016722(oxidoreductase activity, oxidizing metal ions);GO:0046658(anchored component of plasma membrane)	NA	1347	1366	1357	0.678363	7	UACUGGAGUUGGUAUCUUGC&GUGAGAUACCA-CUCUGGAA
gma-MIR5368-p3_2ss2AT19CA_1	evm.model.fragScaff_scaffold_36_pilon.99	evm.TU.fragScaff_scaffold_36_pilon.99	EVM%20prediction%20fragScaff_scaffold_36_pilon.99	unknown [Medicago truncatula]	GO:0005215(transporter activity);GO:0005634(nucleus);GO:0005829(cytosol);GO:0005886(plasma membrane);GO:0006810(transport);GO:0007049(cell cycle);GO:0008289(lipid binding);GO:0051301(cell division)	NA	1036	1054	1045	0.71345	5.5	UGCCAUGGUGGUAUCUUGC&GUGAGAUACCACUCUGGAA
gma-MIR5368-p3_2ss2AT19CA_1	evm.model.fragScaff_scaffold_6_pilon.206	evm.TU.fragScaff_scaffold_6_pilon.206	EVM%20prediction%20fragScaff_scaffold_6_pilon.206	40S ribosomal protein S15-4 [Medicago truncatula]	GO:0000028(ribosomal small subunit assembly);GO:0003735(structural constituent of ribosome);GO:0022627(cytosolic small ribosomal subunit)	ko03010(Ribosome)	252	268	261	0.660819	6	UUCCAGAGAGG--UCUCAC&GUGAGAUACCACUCUGGAA
gma-MIR5368-p3_2ss2AT19CA_1	evm.model.fragScaff_scaffold_88_pilon.121	evm.TU.fragScaff_scaffold_88_pilon.121	EVM%20prediction%20fragScaff_scaffold_88_pilon.121	ALBINO3-like protein 1, chloroplastic [Medicago truncatula]	GO:0005515(protein binding);GO:0005886(plasma membrane);GO:0007165(signal transduction);GO:0009507(chloroplast);GO:0009535(chloroplast thylakoid membrane);GO:0009579(thylakoid);GO:0009658(chloroplast organization);GO:0016020(membrane);GO:0016021(integral component of membrane);GO:0051205(protein insertion into membrane);GO:0072598(protein localization to chloroplast)	ko03060(Protein export)	937	956	947	0.710526	5	AAACGGAAGUGGUAUCUCAU&GUGAGAUACCACU-CUGGAA
gma-MIR5368-p3_2ss2AT19CA_1	evm.model.original_scaffold_438_pilon.112	evm.TU.original_scaffold_438_pilon.112	EVM%20prediction%20original_scaffold_438_pilon.112	uncharacterized protein LOC25487444 [Medicago truncatula]	GO:0000184(nuclear-transcribed mRNA catabolic process, nonsense-mediated decay);GO:0003674(molecular_function);GO:0005575(cellular_component)	NA	3376	3393	3384	0.842105	1	UUCCA-AGUGGUAUCUCAC&GUGAGAUACCACUCUGGAA
gma-MIR5368-p3_2ss2AT19CA_1	evm.model.original_scaffold_987_pilon.40	evm.TU.original_scaffold_987_pilon.40	EVM%20prediction%20original_scaffold_987_pilon.40	uncharacterized protein LOC11428264 isoform X1 [Medicago truncatula]	GO:0003677(DNA binding);GO:0005634(nucleus);GO:0008150(biological_process)	NA	2398	2415	2406	0.678363	6	ACGCAG-GUGGUGUUUCAC&GUGAGAUACCACUCUGGAA
gma-MIR5368-p3_2ss2AT19CA_1	evm.model.original_scaffold_994_pilon.94	evm.TU.original_scaffold_994_pilon.94	EVM%20prediction%20original_scaffold_994_pilon.94	protein STABILIZED1 [Medicago truncatula]	GO:0000244(spliceosomal tri-snRNP complex assembly);GO:0046540(U4/U6 x U5 tri-snRNP complex);GO:0071013(catalytic step 2 spliceosome);GO:0080188(RNA-directed DNA methylation);GO:2000630(positive regulation of miRNA metabolic process);GO:2000636(positive regulation of primary miRNA processing)	ko03040(Spliceosome)	434	451	443	0.690058	4	UUUCAGAGUGGUA-UUCAU&GUGAGAUACCACUCUGGAA
gma-MIR5368-p5_2ss1AT18CA	evm.model.original_scaffold_458_pilon.46	evm.TU.original_scaffold_458_pilon.46	EVM%20prediction%20original_scaffold_458_pilon.46	heat shock 70 kDa protein, mitochondrial [Medicago truncatula]	GO:0005524(ATP binding);GO:0005618(cell wall);GO:0005739(mitochondrion);GO:0005759(mitochondrial matrix);GO:0005774(vacuolar membrane);GO:0005794(Golgi apparatus);GO:0006457(protein folding);GO:0009408(response to heat);GO:0009507(chloroplast);GO:0009615(response to virus);GO:0009651(response to salt stress);GO:0034605(cellular response to heat);GO:0042026(protein refolding);GO:0046686(response t…	ko03018(RNA degradation)	1436	1457	1447	0.72315	5	GCUCUU-CAGGGUGGUAUUCUCC&UGAGA-UACCACUCUGGAAGAGC
gma-MIR5767-p3_2ss6AG22TA	evm.model.fragScaff_scaffold_226_pilon.542	evm.TU.fragScaff_scaffold_226_pilon.542	EVM%20prediction%20fragScaff_scaffold_226_pilon.542	pentatricopeptide (PPR) repeat protein [Medicago truncatula]	NA	NA	535	556	547	0.78626	5.5	AAGGUCUUUGUCUUAAUGGUAA&UCACCGUUAAGACAGAGACCUA
gma-MIR5767-p3_2ss6AG22TA	evm.model.original_scaffold_1013_pilon.14	evm.TU.original_scaffold_1013_pilon.14	EVM%20prediction%20original_scaffold_1013_pilon.14	uncharacterized protein LOC112419921 [Medicago truncatula]	NA	NA	425	446	437	0.882952	3	AAAGUCUCUGUCUUAACGGUGA&UCACCGUUAAGACAGAGACCUA
gma-MIR5767-p5_2ss6AG22TA	evm.model.fragScaff_scaffold_226_pilon.542	evm.TU.fragScaff_scaffold_226_pilon.542	EVM%20prediction%20fragScaff_scaffold_226_pilon.542	pentatricopeptide (PPR) repeat protein [Medicago truncatula]	NA	NA	535	556	547	0.78626	5.5	AAGGUCUUUGUCUUAAUGGUAA&UCACCGUUAAGACAGAGACCUA
gma-miR172h-5p_L-1R+1	evm.model.fragScaff_scaffold_128_pilon.207	evm.TU.fragScaff_scaffold_128_pilon.207	EVM%20prediction%20fragScaff_scaffold_128_pilon.207	MADS-box protein SVP [Medicago truncatula]	GO:0000900(translation repressor activity, mRNA regulatory element binding);GO:0000977(RNA polymerase II regulatory region sequence-specific DNA binding);GO:0003700(DNA binding transcription factor activity);GO:0005515(protein binding);GO:0005634(nucleus);GO:0006351(transcription, DNA-templated);GO:0009266(response to temperature stimulus);GO:0009910(negative regulation of flower development);GO:…	NA	114	133	124	0.651685	6.5	GUGUGAUGC-UGAUGUUGCUC&CAGCAGCAUCAAGAUUCACAU
gma-miR172h-5p_L-1R+1	evm.model.fragScaff_scaffold_151_pilon.234	evm.TU.fragScaff_scaffold_151_pilon.234	EVM%20prediction%20fragScaff_scaffold_151_pilon.234	uncharacterized protein LOC25497319 [Medicago truncatula]	GO:0003674(molecular_function);GO:0005575(cellular_component)	ko00564(Glycerophospholipid metabolism);ko00565(Ether lipid metabolism);ko00440(Phosphonate and phosphinate metabolism)	879	899	890	0.837079	3	CUGUGAAUGUUGAUGCUGUUG&CAGCAGCAUCAAGAUUCACAU
gma-miR172h-5p_L-1R+1	evm.model.fragScaff_scaffold_156_pilon.67	evm.TU.fragScaff_scaffold_156_pilon.67	EVM%20prediction%20fragScaff_scaffold_156_pilon.67	serine--tRNA ligase, chloroplastic/mitochondrial isoform X1 [Medicago truncatula]	GO:0004828(serine-tRNA ligase activity);GO:0005737(cytoplasm);GO:0006434(seryl-tRNA aminoacylation)	ko00970(Aminoacyl-tRNA biosynthesis)	680	700	691	0.688202	6	UUUUUGAUUUUGAUGCUGCUG&CAGCAGCAUCAAGAUUCACAU
gma-miR172h-5p_L-1R+1	evm.model.fragScaff_scaffold_192_pilon.305	evm.TU.fragScaff_scaffold_192_pilon.305	EVM%20prediction%20fragScaff_scaffold_192_pilon.305	ubiquitin domain-containing protein DSK2b [Medicago truncatula]	GO:0005515(protein binding);GO:0005634(nucleus);GO:0005829(cytosol);GO:0031593(polyubiquitin modification-dependent protein binding)	ko04141(Protein processing in endoplasmic reticulum)	1325	1345	1336	0.688202	7	GUCAGAUUCUUGGUGCUGCUA&CAGCAGCAUCAAGAUUCACAU
gma-miR172h-5p_L-1R+1	evm.model.fragScaff_scaffold_19_pilon.244	evm.TU.fragScaff_scaffold_19_pilon.244	EVM%20prediction%20fragScaff_scaffold_19_pilon.244	S-adenosylmethionine synthase [Medicago truncatula]	GO:0004478(methionine adenosyltransferase activity);GO:0005829(cytosol)	ko00270(Cysteine and methionine metabolism)	390	410	401	0.660112	7	AUGUAGGUCUUGAUGCUGACA&CAGCAGCAUCAAGAUUCACAU
gma-miR172h-5p_L-1R+1	evm.model.fragScaff_scaffold_19_pilon.74	evm.TU.fragScaff_scaffold_19_pilon.74	EVM%20prediction%20fragScaff_scaffold_19_pilon.74	isoleucine--tRNA ligase, cytoplasmic [Medicago truncatula]	GO:0004822(isoleucine-tRNA ligase activity);GO:0005829(cytosol);GO:0006428(isoleucyl-tRNA aminoacylation)	ko00970(Aminoacyl-tRNA biosynthesis)	3134	3154	3145	0.705056	6.5	AGACGGAGAUUGAUGCUGCUG&CAGCAGCAUCAAGAUUCACAU
gma-miR172h-5p_L-1R+1	evm.model.fragScaff_scaffold_230_pilon.22	evm.TU.fragScaff_scaffold_230_pilon.22	EVM%20prediction%20fragScaff_scaffold_230_pilon.22	uncharacterized protein LOC11421942 [Medicago truncatula]	GO:0003674(molecular_function);GO:0005783(endoplasmic reticulum);GO:0016021(integral component of membrane);GO:0034599(cellular response to oxidative stress);GO:0071470(cellular response to osmotic stress)	NA	691	711	702	0.66573	6.5	UUAUGUUUUUUGGUGCUGCUG&CAGCAGCAUCAAGAUUCACAU
gma-miR172h-5p_L-1R+1	evm.model.fragScaff_scaffold_237_pilon.42	evm.TU.fragScaff_scaffold_237_pilon.42	EVM%20prediction%20fragScaff_scaffold_237_pilon.42	ADP-ribosylation factor [Gossypium arboreum]	GO:0006471(protein ADP-ribosylation);GO:0006886(intracellular protein transport);GO:0016192(vesicle-mediated transport)	ko04144(Endocytosis)	252	272	263	0.820225	4	UGGUAGGUCUUGAUGCUGCUG&CAGCAGCAUCAAGAUUCACAU
gma-miR172h-5p_L-1R+1	evm.model.fragScaff_scaffold_242_pilon.63	evm.TU.fragScaff_scaffold_242_pilon.63	EVM%20prediction%20fragScaff_scaffold_242_pilon.63	3-isopropylmalate dehydratase small subunit 3 [Medicago truncatula]	GO:0003861(3-isopropylmalate dehydratase activity);GO:0005739(mitochondrion);GO:0009098(leucine biosynthetic process);GO:0009507(chloroplast);GO:0009536(plastid);GO:0009570(chloroplast stroma);GO:0009651(response to salt stress);GO:0009658(chloroplast organization);GO:0016836(hydro-lyase activity);GO:0019761(glucosinolate biosynthetic process);GO:0048229(gametophyte development)	ko00660(C5-Branched dibasic acid metabolism);ko00290(Valine, leucine and isoleucine biosynthesis)	738	757	748	0.682584	7	AGGUGCUUC-UGGUGCUGCUG&CAGCAGCAUCAAGAUUCACAU
gma-miR172h-5p_L-1R+1	evm.model.fragScaff_scaffold_35_pilon.389	evm.TU.fragScaff_scaffold_35_pilon.389	EVM%20prediction%20fragScaff_scaffold_35_pilon.389	ABC transporter family F protein PpABCF protein [Medicago truncatula]	GO:0005215(transporter activity);GO:0005524(ATP binding);GO:0005886(plasma membrane);GO:0006810(transport);GO:0016887(ATPase activity)	NA	1041	1059	1050	0.755618	4	AUG-GGGUC-UGAUGCUGCUG&CAGCAGCAUCAAGAUUCACAU
gma-miR172h-5p_L-1R+1	evm.model.fragScaff_scaffold_51_pilon.19	evm.TU.fragScaff_scaffold_51_pilon.19	EVM%20prediction%20fragScaff_scaffold_51_pilon.19	S-adenosylmethionine synthase [Medicago truncatula]	GO:0004478(methionine adenosyltransferase activity);GO:0005829(cytosol)	ko00270(Cysteine and methionine metabolism)	426	446	437	0.660112	7	AUGUUGGUCUUGAUGCUGACA&CAGCAGCAUCAAGAUUCACAU
gma-miR172h-5p_L-1R+1	evm.model.fragScaff_scaffold_65_pilon.285	evm.TU.fragScaff_scaffold_65_pilon.285	EVM%20prediction%20fragScaff_scaffold_65_pilon.285	ATP-dependent Clp protease proteolytic subunit 5, chloroplastic [Medicago truncatula]	GO:0004252(serine-type endopeptidase activity);GO:0006508(proteolysis);GO:0009507(chloroplast);GO:0009532(plastid stroma);GO:0009534(chloroplast thylakoid);GO:0009570(chloroplast stroma);GO:0009579(thylakoid);GO:0009840(chloroplastic endopeptidase Clp complex);GO:0009941(chloroplast envelope)	NA	551	571	562	0.674157	7	UCCUUUAUCUUGAUGCUGUUG&CAGCAGCAUCAAGAUUCACAU
gma-miR172h-5p_L-1R+1	evm.model.fragScaff_scaffold_85_pilon.41	evm.TU.fragScaff_scaffold_85_pilon.41	EVM%20prediction%20fragScaff_scaffold_85_pilon.41	IQ domain-containing protein IQM1 [Medicago truncatula]	GO:0005516(calmodulin binding);GO:0005634(nucleus);GO:0005737(cytoplasm)	ko00500(Starch and sucrose metabolism)	617	636	627	0.772472	5.5	UUGUGAG-CUUGAUGCUGCAG&CAGCAGCAUCAAGAUUCACAU
gma-miR172h-5p_L-1R+1	evm.model.original_scaffold_605_pilon.93	evm.TU.original_scaffold_605_pilon.93	EVM%20prediction%20original_scaffold_605_pilon.93	thioredoxin-like fold domain-containing protein MRL7L, chloroplastic [Medicago truncatula]	GO:0006355(regulation of transcription, DNA-templated);GO:0009507(chloroplast);GO:0009570(chloroplast stroma);GO:0009658(chloroplast organization)	NA	817	837	828	0.758427	4	GUGUGGCACUUGAUGCUGUUG&CAGCAGCAUCAAGAUUCACAU
gma-miR172h-5p_L-1R+1	evm.model.original_scaffold_675_pilon.117	evm.TU.original_scaffold_675_pilon.117	EVM%20prediction%20original_scaffold_675_pilon.117	uncharacterized protein LOC25482125 isoform X2 [Medicago truncatula]	GO:0003729(mRNA binding);GO:0009507(chloroplast);GO:0009737(response to abscisic acid);GO:0051607(defense response to virus)	NA	5091	5110	5101	0.671348	7	UAACGGG-CUUGGUGCUGCUG&CAGCAGCAUCAAGAUUCACAU
gma-miR172h-5p_L-1R+1	evm.model.original_scaffold_800_pilon.68	evm.TU.original_scaffold_800_pilon.68	EVM%20prediction%20original_scaffold_800_pilon.68	ATP-dependent Clp protease proteolytic subunit 5, chloroplastic [Medicago truncatula]	GO:0004252(serine-type endopeptidase activity);GO:0006508(proteolysis);GO:0009507(chloroplast);GO:0009532(plastid stroma);GO:0009534(chloroplast thylakoid);GO:0009570(chloroplast stroma);GO:0009579(thylakoid);GO:0009840(chloroplastic endopeptidase Clp complex);GO:0009941(chloroplast envelope)	NA	547	567	558	0.674157	7	UCCUUUAUCUUGAUGCUGUUG&CAGCAGCAUCAAGAUUCACAU
gma-miR172h-5p_L-1R+1	evm.model.original_scaffold_805_pilon.3	evm.TU.original_scaffold_805_pilon.3	EVM%20prediction%20original_scaffold_805_pilon.3	O-fucosyltransferase 20 [Medicago truncatula]	GO:0005737(cytoplasm)	NA	965	985	976	0.679775	7	CUAGGAUUCUUGGUGCUGCUU&CAGCAGCAUCAAGAUUCACAU
gma-miR172h-5p_L-1R+1	evm.model.original_scaffold_806_pilon.6	evm.TU.original_scaffold_806_pilon.6	EVM%20prediction%20original_scaffold_806_pilon.6	ADP-ribosylation factor [Gossypium arboreum]	GO:0006471(protein ADP-ribosylation);GO:0006886(intracellular protein transport);GO:0016192(vesicle-mediated transport)	ko04144(Endocytosis)	252	272	263	0.820225	4	UGGUAGGUCUUGAUGCUGCUG&CAGCAGCAUCAAGAUUCACAU
gma-miR172h-5p_L-1R+1	evm.model.original_scaffold_861_pilon.80	evm.TU.original_scaffold_861_pilon.80	EVM%20prediction%20original_scaffold_861_pilon.80	unknown [Medicago truncatula]	GO:0006754(ATP biosynthetic process);GO:0009507(chloroplast);GO:0009534(chloroplast thylakoid);GO:0009535(chloroplast thylakoid membrane);GO:0009544(chloroplast ATP synthase complex);GO:0009579(thylakoid);GO:0009772(photosynthetic electron transport in photosystem II);GO:0009941(chloroplast envelope);GO:0015986(ATP synthesis coupled proton transport);GO:0016020(membrane);GO:0030234(enzyme regulat…	ko00190(Oxidative phosphorylation);ko00195(Photosynthesis)	1022	1045	1036	0.662921	6.5	AUG-GAAACUGUGUUGAUGCUGCUG&CAGCAGCAUCAAGAU----UCACAU
gma-miR4403_2ss4GA22GA	evm.model.fragScaff_scaffold_90_pilon.5	evm.TU.fragScaff_scaffold_90_pilon.5	EVM%20prediction%20fragScaff_scaffold_90_pilon.5	omega-hydroxypalmitate O-feruloyl transferase [Medicago truncatula]	GO:0005507(copper ion binding);GO:0005737(cytoplasm);GO:0008131(primary amine oxidase activity);GO:0009308(amine metabolic process);GO:0009507(chloroplast);GO:0016740(transferase activity);GO:0016747(transferase activity, transferring acyl groups other than amino-acyl groups);GO:0048038(quinone binding);GO:0055114(oxidation-reduction process)	ko00940(Phenylpropanoid biosynthesis);ko00945(Stilbenoid, diarylheptanoid and gingerol biosynthesis);ko00941(Flavonoid biosynthesis)	1721	1744	1735	0.685393	7	AUCAGUGUCGUGUUCAGUGUUUGU&ACGAACACCGAACACGACACGAAC
gma-miR4415a-3p_1ss18AT	evm.model.fragScaff_scaffold_115_pilon.30	evm.TU.fragScaff_scaffold_115_pilon.30	EVM%20prediction%20fragScaff_scaffold_115_pilon.30	ras-related protein Rab11A [Medicago truncatula]	GO:0005768(endosome)	ko04144(Endocytosis)	756	777	768	0.672673	4	CCUGGCUGCUGAUGAGAAUCAG&UUGAUUCUCAUCA-CAACUUGG
gma-miR4415a-3p_1ss18AT	evm.model.fragScaff_scaffold_14_pilon.176	evm.TU.fragScaff_scaffold_14_pilon.176	EVM%20prediction%20fragScaff_scaffold_14_pilon.176	probable mitochondrial-processing peptidase subunit beta, mitochondrial [Medicago truncatula]	GO:0004222(metalloendopeptidase activity);GO:0005750(mitochondrial respiratory chain complex III);GO:0006122(mitochondrial electron transport, ubiquinol to cytochrome c);GO:0008270(zinc ion binding);GO:0009060(aerobic respiration);GO:0016485(protein processing)	NA	743	762	753	0.708709	3.5	CUAAGUU-UGAUGAGAAUCGG&UUGAUUCUCAUCACAACUUGG
gma-miR4415a-3p_1ss18AT	evm.model.fragScaff_scaffold_232_pilon.114	evm.TU.fragScaff_scaffold_232_pilon.114	EVM%20prediction%20fragScaff_scaffold_232_pilon.114	putative L-ascorbate oxidase [Medicago truncatula]	GO:0005507(copper ion binding);GO:0016722(oxidoreductase activity, oxidizing metal ions)	ko00053(Ascorbate and aldarate metabolism)	154	174	165	0.816817	3	GCAUGUUGUGAUGGGAAUCAA&UUGAUUCUCAUCACAACUUGG
gma-miR4415a-3p_1ss18AT	evm.model.fragScaff_scaffold_78_pilon.47	evm.TU.fragScaff_scaffold_78_pilon.47	EVM%20prediction%20fragScaff_scaffold_78_pilon.47	L-ascorbate oxidase [Medicago truncatula]	GO:0005507(copper ion binding);GO:0016722(oxidoreductase activity, oxidizing metal ions)	ko00053(Ascorbate and aldarate metabolism)	423	443	434	0.816817	3	GCAUGUUGUGAUGGGAAUCAA&UUGAUUCUCAUCACAACUUGG
gma-miR4415a-3p_1ss18AT	evm.model.original_scaffold_656_pilon.127	evm.TU.original_scaffold_656_pilon.127	EVM%20prediction%20original_scaffold_656_pilon.127	hypothetical protein TSUD_87280 [Trifolium subterraneum]	GO:0005524(ATP binding);GO:0005618(cell wall);GO:0005634(nucleus);GO:0005739(mitochondrion);GO:0005774(vacuolar membrane);GO:0005794(Golgi apparatus);GO:0005829(cytosol);GO:0005886(plasma membrane);GO:0006351(transcription, DNA-templated);GO:0006355(regulation of transcription, DNA-templated);GO:0006457(protein folding);GO:0006986(response to unfolded protein);GO:0009266(response to temperature s…	ko03040(Spliceosome);ko04141(Protein processing in endoplasmic reticulum);ko04144(Endocytosis)	512	530	521	0.675676	3.5	UCAA--UGUGAUGAGAAUCAU&UUGAUUCUCAUCACAACUUGG
gma-miR4415a-3p_1ss18AT	evm.model.original_scaffold_722_pilon.6	evm.TU.original_scaffold_722_pilon.6	EVM%20prediction%20original_scaffold_722_pilon.6	uncharacterized protein LOC25486848 [Medicago truncatula]	GO:0003674(molecular_function);GO:0005634(nucleus);GO:0008150(biological_process)	NA	802	822	813	0.657658	7	ACAAGUUGUGGUGAUGAA-CAU&UUGAUUC-UCAUCACAACUUGG
gma-miR4995_L-2R+2	evm.model.fragScaff_scaffold_207_pilon.298	evm.TU.fragScaff_scaffold_207_pilon.298	EVM%20prediction%20fragScaff_scaffold_207_pilon.298	protein MAINTENANCE OF MERISTEMS-like [Medicago truncatula]	NA	NA	187	206	197	0.653266	7	CUCCCUUU-UCAGGCCGUUGC&GCAGUGGCUUGGUUAAGGGAA
gma-miR4995_L-2R+2	evm.model.fragScaff_scaffold_237_pilon.42	evm.TU.fragScaff_scaffold_237_pilon.42	EVM%20prediction%20fragScaff_scaffold_237_pilon.42	ADP-ribosylation factor [Gossypium arboreum]	GO:0006471(protein ADP-ribosylation);GO:0006886(intracellular protein transport);GO:0016192(vesicle-mediated transport)	ko04144(Endocytosis)	625	646	636	0.663317	6	UUCUCUCCGCCAACGCCACUGG&GCAGUGGC-UUGGUUAAGGGAA
gma-miR4995_L-2R+2	evm.model.original_scaffold_611_pilon.45	evm.TU.original_scaffold_611_pilon.45	EVM%20prediction%20original_scaffold_611_pilon.45	glycogen synthase kinase [Medicago truncatula]	GO:0004672(protein kinase activity);GO:0004674(protein serine/threonine kinase activity);GO:0005515(protein binding);GO:0005524(ATP binding);GO:0005634(nucleus);GO:0005829(cytosol);GO:0006468(protein phosphorylation);GO:0009651(response to salt stress);GO:0009933(meristem structural organization);GO:0016310(phosphorylation);GO:0042538(hyperosmotic salinity response);GO:1901002(positive regulation…	NA	300	319	311	0.70603	5	UUUGCUUGGCC-AGCCACUGU&GCAGUGGCUUGGUUAAGGGAA
lja-miR172a_R+1	evm.model.fragScaff_scaffold_126_pilon.1123	evm.TU.fragScaff_scaffold_126_pilon.1123	EVM%20prediction%20fragScaff_scaffold_126_pilon.1123	uncharacterized protein LOC25493379 [Medicago truncatula]	GO:0003674(molecular_function);GO:0005773(vacuole);GO:0008150(biological_process);GO:0009507(chloroplast)	NA	1187	1207	1198	0.656	6	GCUGUAGC-UCAUCAGCAUUCA&AGAAUCUUGAUGAUGCUGCAGU
lja-miR172a_R+1	evm.model.fragScaff_scaffold_126_pilon.209	evm.TU.fragScaff_scaffold_126_pilon.209	EVM%20prediction%20fragScaff_scaffold_126_pilon.209	protein EARLY RESPONSIVE TO DEHYDRATION 15 [Medicago truncatula]	GO:0005515(protein binding);GO:0005737(cytoplasm);GO:0009414(response to water deprivation);GO:0009617(response to bacterium);GO:0009644(response to high light intensity)	NA	1339	1360	1352	0.706667	5.5	GCUGCAGCUCUUAUCAAGA-UCU&AGAAUCUUGAUGA-UGCUGCAGU
lja-miR172a_R+1	evm.model.fragScaff_scaffold_214_pilon.158	evm.TU.fragScaff_scaffold_214_pilon.158	EVM%20prediction%20fragScaff_scaffold_214_pilon.158	protein FAR1-RELATED SEQUENCE 5-like [Medicago truncatula]	GO:0000723(telomere maintenance);GO:0003678(DNA helicase activity);GO:0006281(DNA repair)	NA	1927	1948	1939	0.728	7	GCUGUAGCAUCAAGAAGAUUUA&AGAAUCUUGAUGAUGCUGCAGU
lja-miR172a_R+1	evm.model.fragScaff_scaffold_215_pilon.134	evm.TU.fragScaff_scaffold_215_pilon.134	EVM%20prediction%20fragScaff_scaffold_215_pilon.134	probable fructokinase-6, chloroplastic [Medicago truncatula]	GO:0005524(ATP binding);GO:0006000(fructose metabolic process);GO:0006633(fatty acid biosynthetic process);GO:0008865(fructokinase activity);GO:0009507(chloroplast);GO:0009570(chloroplast stroma);GO:0016051(carbohydrate biosynthetic process);GO:0016301(kinase activity);GO:0019252(starch biosynthetic process)	ko00051(Fructose and mannose metabolism);ko00500(Starch and sucrose metabolism);ko00520(Amino sugar and nucleotide sugar metabolism)	899	921	912	0.773333	4.5	ACUGCAGAUAUCAUCAAGAUUAG&AGAAUCUUGAUGAUG-CUGCAGU
mtr-MIR1510b-p5_1ss1CA	evm.model.original_scaffold_623_pilon.11	evm.TU.original_scaffold_623_pilon.11	EVM%20prediction%20original_scaffold_623_pilon.11	ubiquitin domain-containing protein DSK2a isoform X1 [Medicago truncatula]	GO:0005515(protein binding);GO:0005634(nucleus);GO:0005829(cytosol);GO:0031593(polyubiquitin modification-dependent protein binding)	ko04141(Protein processing in endoplasmic reticulum)	644	665	656	0.735484	4	UAUCAAUGGGAUGGGAGGAGGU&AGCUCCUCCCAUCCCAUGGAUC
mtr-MIR1510b-p5_1ss1CA	evm.model.original_scaffold_667_pilon.91	evm.TU.original_scaffold_667_pilon.91	EVM%20prediction%20original_scaffold_667_pilon.91	ATP-dependent zinc metalloprotease FTSH 2, chloroplastic [Medicago truncatula]	GO:0004176(ATP-dependent peptidase activity);GO:0005739(mitochondrion);GO:0006508(proteolysis);GO:0008237(metallopeptidase activity);GO:0009535(chloroplast thylakoid membrane);GO:0009941(chloroplast envelope);GO:0010027(thylakoid membrane organization);GO:0010205(photoinhibition);GO:0010206(photosystem II repair);GO:0010304(PSII associated light-harvesting complex II catabolic process)	NA	781	803	794	0.776344	5.5	GAUCCGGUGGGAUGGGAGGUCCU&AGCUCCUCCCAUCCCAU-GGAUC
mtr-MIR160f-p5	evm.model.fragScaff_scaffold_128_pilon.44	evm.TU.fragScaff_scaffold_128_pilon.44	EVM%20prediction%20fragScaff_scaffold_128_pilon.44	starch synthase [Medicago truncatula]	GO:0003674(molecular_function);GO:0008150(biological_process)	NA	1080	1099	1091	0.679325	6	UGGUGUGCAGA-AGCCAGGCC&UGCCUGGCUCCCUGCAUGCCA
mtr-MIR160f-p5	evm.model.fragScaff_scaffold_148_pilon.61	evm.TU.fragScaff_scaffold_148_pilon.61	EVM%20prediction%20fragScaff_scaffold_148_pilon.61	protein FAR1-RELATED SEQUENCE 5-like [Medicago truncatula]	NA	NA	89	109	100	0.683544	5.5	UGGCAUACGGGGAGGCUGGCA&UGCCUGGCUCCCUGCAUGCCA
mtr-MIR160f-p5	evm.model.fragScaff_scaffold_156_pilon.51	evm.TU.fragScaff_scaffold_156_pilon.51	EVM%20prediction%20fragScaff_scaffold_156_pilon.51	auxin response factor 1 [Medicago truncatula]	GO:0003677(DNA binding);GO:0003700(DNA binding transcription factor activity);GO:0005634(nucleus);GO:0006351(transcription, DNA-templated);GO:0006355(regulation of transcription, DNA-templated);GO:0007389(pattern specification process);GO:0009734(auxin-activated signaling pathway);GO:0009738(abscisic acid-activated signaling pathway);GO:0009743(response to carbohydrate);GO:0010154(fruit developme…	ko04075(Plant hormone signal transduction)	1784	1804	1795	0.869198	2	AGGCAUACAGGGAGCCAGGCA&UGCCUGGCUCCCUGCAUGCCA
mtr-MIR160f-p5	evm.model.fragScaff_scaffold_256_pilon.112	evm.TU.fragScaff_scaffold_256_pilon.112	EVM%20prediction%20fragScaff_scaffold_256_pilon.112	putative transcription factor ARF family [Medicago truncatula]	GO:0003677(DNA binding);GO:0003700(DNA binding transcription factor activity);GO:0005515(protein binding);GO:0005634(nucleus);GO:0006351(transcription, DNA-templated);GO:0006355(regulation of transcription, DNA-templated);GO:0007389(pattern specification process);GO:0009733(response to auxin);GO:0009734(auxin-activated signaling pathway);GO:0035198(miRNA binding);GO:0048829(root cap development);…	ko04075(Plant hormone signal transduction)	1598	1618	1609	0.78903	3	AAGCAUACAGGGAGCCAGGCA&UGCCUGGCUCCCUGCAUGCCA
mtr-MIR160f-p5	evm.model.fragScaff_scaffold_257_pilon.73	evm.TU.fragScaff_scaffold_257_pilon.73	EVM%20prediction%20fragScaff_scaffold_257_pilon.73	auxin response factor 1 [Medicago truncatula]	GO:0003677(DNA binding);GO:0003700(DNA binding transcription factor activity);GO:0005634(nucleus);GO:0006351(transcription, DNA-templated);GO:0006355(regulation of transcription, DNA-templated);GO:0007389(pattern specification process);GO:0009734(auxin-activated signaling pathway);GO:0009738(abscisic acid-activated signaling pathway);GO:0009743(response to carbohydrate);GO:0010154(fruit developme…	ko04075(Plant hormone signal transduction)	1784	1804	1795	0.869198	2	AGGCAUACAGGGAGCCAGGCA&UGCCUGGCUCCCUGCAUGCCA
mtr-MIR160f-p5	evm.model.fragScaff_scaffold_49_pilon.82	evm.TU.fragScaff_scaffold_49_pilon.82	EVM%20prediction%20fragScaff_scaffold_49_pilon.82	solute carrier family 25 member 44 [Medicago truncatula]	GO:0003735(structural constituent of ribosome);GO:0006412(translation)	NA	1243	1265	1255	0.706751	6	UGGCAGUUCAGGGAGUCAGUGCA&UGC-CUGGCUCCCUG-CAUGCCA
mtr-MIR160f-p5	evm.model.fragScaff_scaffold_72_pilon.100	evm.TU.fragScaff_scaffold_72_pilon.100	EVM%20prediction%20fragScaff_scaffold_72_pilon.100	auxin response factor 17 [Medicago truncatula]	GO:0000987(proximal promoter sequence-specific DNA binding);GO:0003700(DNA binding transcription factor activity);GO:0005634(nucleus);GO:0006351(transcription, DNA-templated);GO:0006355(regulation of transcription, DNA-templated);GO:0009555(pollen development);GO:0009653(anatomical structure morphogenesis);GO:0009734(auxin-activated signaling pathway);GO:0010208(pollen wall assembly);GO:0048830(a…	ko04075(Plant hormone signal transduction)	1455	1475	1466	1	0	UGGCAUGCAGGGAGCCAGGCA&UGCCUGGCUCCCUGCAUGCCA
mtr-MIR160f-p5	evm.model.fragScaff_scaffold_8_pilon.46	evm.TU.fragScaff_scaffold_8_pilon.46	EVM%20prediction%20fragScaff_scaffold_8_pilon.46	auxin response factor 10 [Medicago truncatula]	GO:0003677(DNA binding);GO:0003700(DNA binding transcription factor activity);GO:0005634(nucleus);GO:0006351(transcription, DNA-templated);GO:0006355(regulation of transcription, DNA-templated);GO:0007389(pattern specification process);GO:0009734(auxin-activated signaling pathway);GO:0009738(abscisic acid-activated signaling pathway);GO:0009743(response to carbohydrate);GO:0010154(fruit developme…	ko04075(Plant hormone signal transduction)	1703	1727	1718	0.778481	6	CUGCAUGUAUACAGGGAGCCAGGCA&UGCCUGGCUCCCUG----CAUGCCA
mtr-MIR160f-p5	evm.model.original_scaffold_582_pilon.18	evm.TU.original_scaffold_582_pilon.18	EVM%20prediction%20original_scaffold_582_pilon.18	auxin response factor 18 isoform X1 [Medicago truncatula]	GO:0003677(DNA binding);GO:0003700(DNA binding transcription factor activity);GO:0005515(protein binding);GO:0005634(nucleus);GO:0006351(transcription, DNA-templated);GO:0006355(regulation of transcription, DNA-templated);GO:0007389(pattern specification process);GO:0009733(response to auxin);GO:0009734(auxin-activated signaling pathway);GO:0035198(miRNA binding);GO:0048829(root cap development);…	ko04075(Plant hormone signal transduction)	2018	2038	2029	1	0	UGGCAUGCAGGGAGCCAGGCA&UGCCUGGCUCCCUGCAUGCCA
mtr-MIR160f-p5	evm.model.original_scaffold_994_pilon.225	evm.TU.original_scaffold_994_pilon.225	EVM%20prediction%20original_scaffold_994_pilon.225	phospholipid hydroperoxide glutathione peroxidase, chloroplastic [Medicago truncatula]	GO:0004602(glutathione peroxidase activity);GO:0006979(response to oxidative stress);GO:0009507(chloroplast);GO:0009535(chloroplast thylakoid membrane);GO:0009570(chloroplast stroma);GO:0009941(chloroplast envelope);GO:0047066(phospholipid-hydroperoxide glutathione peroxidase activity);GO:0055114(oxidation-reduction process)	ko00590(Arachidonic acid metabolism);ko00480(Glutathione metabolism)	701	720	711	0.689873	7	UGGCAUGCA-GGAGCCUGGAU&UGCCUGGCUCCCUGCAUGCCA
mtr-MIR164b-p3	evm.model.fragScaff_scaffold_40_pilon.26	evm.TU.fragScaff_scaffold_40_pilon.26	EVM%20prediction%20fragScaff_scaffold_40_pilon.26	trithorax group protein osa [Medicago truncatula]	GO:0003674(molecular_function);GO:0005634(nucleus);GO:0008150(biological_process)	ko00380(Tryptophan metabolism)	1465	1486	1477	0.717195	5	GGUGAGGGAGGAAGGGCACAUC&CAUGUGCCCCUCUUCCC-CAUC
mtr-MIR164b-p3	evm.model.original_scaffold_524_pilon.141	evm.TU.original_scaffold_524_pilon.141	EVM%20prediction%20original_scaffold_524_pilon.141	putative leucine-rich repeat domain, L domain-containing protein [Medicago truncatula]	GO:0005634(nucleus);GO:0008150(biological_process)	NA	1100	1121	1111	0.665158	6	GAUGAGGAAGAGGGGGAUGAUG&CAU-GUGCCCCUCUUCCCCAUC
mtr-MIR164b-p3	evm.model.original_scaffold_801_pilon.76	evm.TU.original_scaffold_801_pilon.76	EVM%20prediction%20original_scaffold_801_pilon.76	beta-amylase 7 [Medicago truncatula]	GO:0000272(polysaccharide catabolic process);GO:0003700(DNA binding transcription factor activity);GO:0005515(protein binding);GO:0005634(nucleus);GO:0005737(cytoplasm);GO:0016161(beta-amylase activity);GO:0048831(regulation of shoot system development);GO:0102229(amylopectin maltohydrolase activity)	ko00500(Starch and sucrose metabolism)	923	946	936	0.723982	6.5	GGUGGGGAAUAGUGGAGGCACAUG&CAUGUGCC-CCUCU--UCCCCAUC
mtr-MIR166a-p5	evm.model.fragScaff_scaffold_133_pilon.129	evm.TU.fragScaff_scaffold_133_pilon.129	EVM%20prediction%20fragScaff_scaffold_133_pilon.129	5-methyltetrahydropteroyltriglutamate--homocysteine methyltransferase 1 [Medicago truncatula]	GO:0003871(5-methyltetrahydropteroyltriglutamate-homocysteine S-methyltransferase activity);GO:0005576(extracellular region);GO:0005829(cytosol);GO:0008705(methionine synthase activity);GO:0050667(homocysteine metabolic process)	ko00270(Cysteine and methionine metabolism);ko00450(Selenocompound metabolism)	294	314	305	0.676393	5.5	GCUUGGAGUAGACACUGUUCC&GGAAUGGUGUCUGAUUCGAGA
mtr-MIR166a-p5	evm.model.fragScaff_scaffold_55_pilon.39	evm.TU.fragScaff_scaffold_55_pilon.39	EVM%20prediction%20fragScaff_scaffold_55_pilon.39	ribulose-1,5 bisphosphate carboxylase/oxygenase large subunit N-methyltransferase, chloroplastic [Medicago truncatula]	GO:0009570(chloroplast stroma);GO:0016279(protein-lysine N-methyltransferase activity);GO:0018023(peptidyl-lysine trimethylation);GO:0018026(peptidyl-lysine monomethylation)	NA	961	979	971	0.65252	5	UC-CGAGUCAGAC-CCAUUUU&GGAAUGGUGUCUGAUUCGAGA
mtr-MIR166a-p5	evm.model.original_scaffold_1013_pilon.7	evm.TU.original_scaffold_1013_pilon.7	EVM%20prediction%20original_scaffold_1013_pilon.7	calcium-transporting ATPase 2, plasma membrane-type [Medicago truncatula]	GO:0005388(calcium-transporting ATPase activity);GO:0005887(integral component of plasma membrane);GO:0043231(intracellular membrane-bounded organelle)	NA	2236	2257	2248	0.665252	7	UCUCUGCUGAAGACACCAUUCC&GGAAUGGUGUCU-GAUUCGAGA
mtr-MIR166a-p5	evm.model.original_scaffold_995_pilon.86	evm.TU.original_scaffold_995_pilon.86	EVM%20prediction%20original_scaffold_995_pilon.86	serine/threonine-protein kinase fray2 [Medicago truncatula]	GO:0000380(alternative mRNA splicing, via spliceosome);GO:0003674(molecular_function);GO:0005737(cytoplasm)	NA	1532	1551	1543	0.65252	6	UCUCGAAUAUG-CACCAUUCA&GGAAUGGUGUCUGAUUCGAGA
mtr-MIR171a-p5_1ss16AC	evm.model.original_scaffold_745_pilon.41	evm.TU.original_scaffold_745_pilon.41	EVM%20prediction%20original_scaffold_745_pilon.41	metal transporter Nramp3 [Medicago truncatula]	GO:0005384(manganese ion transmembrane transporter activity);GO:0005737(cytoplasm);GO:0005773(vacuole);GO:0005774(vacuolar membrane);GO:0005794(Golgi apparatus);GO:0006828(manganese ion transport);GO:0006875(cellular metal ion homeostasis);GO:0009506(plasmodesma);GO:0009617(response to bacterium);GO:0010043(response to zinc ion);GO:0015103(inorganic anion transmembrane transporter activity);GO:00…	NA	814	834	824	0.654596	7	UUUG-GUGAGGCAAAGCCAAGU&UGUUGGCUU-GUCUCACUCAAA
mtr-MIR171d-p3	evm.model.fragScaff_scaffold_128_pilon.152	evm.TU.fragScaff_scaffold_128_pilon.152	EVM%20prediction%20fragScaff_scaffold_128_pilon.152	7-deoxyloganetic acid glucosyltransferase isoform X1 [Medicago truncatula]	GO:0009813(flavonoid biosynthetic process);GO:0043231(intracellular membrane-bounded organelle);GO:0052696(flavonoid glucuronidation);GO:0080043(quercetin 3-O-glucosyltransferase activity);GO:0080044(quercetin 7-O-glucosyltransferase activity)	NA	915	934	925	0.706037	5	UGAGAU-UUGGCAUGGUUUAU&UUGAGCCGUGCCAAUAUCUCA
mtr-MIR171d-p3	evm.model.fragScaff_scaffold_128_pilon.154	evm.TU.fragScaff_scaffold_128_pilon.154	EVM%20prediction%20fragScaff_scaffold_128_pilon.154	7-deoxyloganetic acid glucosyltransferase [Medicago truncatula]	GO:0009813(flavonoid biosynthetic process);GO:0043231(intracellular membrane-bounded organelle);GO:0052696(flavonoid glucuronidation);GO:0080043(quercetin 3-O-glucosyltransferase activity);GO:0080044(quercetin 7-O-glucosyltransferase activity)	NA	924	943	934	0.753281	4	UGAGAU-UUGGCACGGUUUAU&UUGAGCCGUGCCAAUAUCUCA
mtr-MIR171d-p3	evm.model.fragScaff_scaffold_74_pilon.214	evm.TU.fragScaff_scaffold_74_pilon.214	EVM%20prediction%20fragScaff_scaffold_74_pilon.214	putative transcription factor GRAS family [Medicago truncatula]	GO:0003700(DNA binding transcription factor activity);GO:0005634(nucleus);GO:0006355(regulation of transcription, DNA-templated);GO:0010492(maintenance of shoot apical meristem identity);GO:0043565(sequence-specific DNA binding);GO:0048768(root hair cell tip growth);GO:0051301(cell division)	ko04075(Plant hormone signal transduction)	1695	1715	1706	0.976378	2.5	CGGGAUAUUGGCGCGGCUCAA&UUGAGCCGUGCCAAUAUCUCA
mtr-MIR171d-p3	evm.model.fragScaff_scaffold_74_pilon.215	evm.TU.fragScaff_scaffold_74_pilon.215	EVM%20prediction%20fragScaff_scaffold_74_pilon.215	putative transcription factor GRAS family [Medicago truncatula]	GO:0003700(DNA binding transcription factor activity);GO:0005634(nucleus);GO:0006355(regulation of transcription, DNA-templated);GO:0010492(maintenance of shoot apical meristem identity);GO:0043565(sequence-specific DNA binding);GO:0048768(root hair cell tip growth);GO:0051301(cell division)	ko04075(Plant hormone signal transduction)	1723	1743	1734	0.976378	2.5	CGGGAUAUUGGCGCGGCUCAA&UUGAGCCGUGCCAAUAUCUCA
mtr-MIR171d-p3	evm.model.original_scaffold_375_pilon.46	evm.TU.original_scaffold_375_pilon.46	EVM%20prediction%20original_scaffold_375_pilon.46	fructose-bisphosphate aldolase cytoplasmic isozyme 1-like protein [Trifolium pratense]	GO:0004332(fructose-bisphosphate aldolase activity);GO:0005515(protein binding);GO:0005737(cytoplasm);GO:0005829(cytosol);GO:0006094(gluconeogenesis);GO:0006096(glycolytic process);GO:0009507(chloroplast)	ko00010(Glycolysis / Gluconeogenesis);ko00030(Pentose phosphate pathway);ko00051(Fructose and mannose metabolism);ko00710(Carbon fixation in photosynthetic organisms)	984	1005	996	0.671916	6.5	AGAGAAUGUUGGCAAAGCUCAA&UUGAGCCGUGCCAAUAU-CUCA
mtr-MIR171d-p3	evm.model.original_scaffold_808_pilon.46	evm.TU.original_scaffold_808_pilon.46	EVM%20prediction%20original_scaffold_808_pilon.46	glyceraldehyde-3-phosphate dehydrogenase B, chloroplastic [Medicago truncatula]	GO:0004365(glyceraldehyde-3-phosphate dehydrogenase (NAD+) (phosphorylating) activity);GO:0005829(cytosol);GO:0006006(glucose metabolic process);GO:0006096(glycolytic process);GO:0009409(response to cold);GO:0009416(response to light stimulus);GO:0009507(chloroplast);GO:0009535(chloroplast thylakoid membrane);GO:0009570(chloroplast stroma);GO:0009744(response to sucrose);GO:0009941(chloroplast en…	ko00710(Carbon fixation in photosynthetic organisms)	562	581	573	0.732283	4.5	UGAGAUGCUGGCACGG-UCGA&UUGAGCCGUGCCAAUAUCUCA
mtr-MIR171d-p5	evm.model.fragScaff_scaffold_118_pilon.423	evm.TU.fragScaff_scaffold_118_pilon.423	EVM%20prediction%20fragScaff_scaffold_118_pilon.423	ruBisCO large subunit-binding protein subunit alpha, chloroplastic [Medicago truncatula]	GO:0005524(ATP binding);GO:0005739(mitochondrion);GO:0005829(cytosol);GO:0006457(protein folding);GO:0006458('de novo' protein folding);GO:0007005(mitochondrion organization);GO:0009507(chloroplast);GO:0009570(chloroplast stroma);GO:0009579(thylakoid);GO:0009658(chloroplast organization);GO:0009793(embryo development ending in seed dormancy);GO:0009941(chloroplast envelope);GO:0016020(membrane);G…	ko03018(RNA degradation)	1180	1198	1189	0.687339	6.5	GCUGAGUU--CCAGGCCAGUG&UAUUGGCCUGGUUCACUCAGA
mtr-MIR171d-p5	evm.model.fragScaff_scaffold_90_pilon.96	evm.TU.fragScaff_scaffold_90_pilon.96	EVM%20prediction%20fragScaff_scaffold_90_pilon.96	F-box/LRR protein, putative [Medicago truncatula]	GO:0001673(male germ cell nucleus);GO:0004842(ubiquitin-protein transferase activity);GO:0005515(protein binding);GO:0006511(ubiquitin-dependent protein catabolic process);GO:0009507(chloroplast);GO:0009555(pollen development);GO:0009793(embryo development ending in seed dormancy);GO:0016567(protein ubiquitination);GO:0019005(SCF ubiquitin ligase complex);GO:0031146(SCF-dependent proteasomal ubiq…	NA	163	185	176	0.70801	5.5	UCUAGGGAUGAACUAGGCCGAUU&UAUUGGCCUGGUUCA-CUC-AGA
mtr-MIR171h-p5	evm.model.fragScaff_scaffold_145_pilon.30	evm.TU.fragScaff_scaffold_145_pilon.30	EVM%20prediction%20fragScaff_scaffold_145_pilon.30	hypothetical protein L195_g001324 [Trifolium pratense]	GO:0071011(precatalytic spliceosome)	NA	911	931	922	0.687332	7	AGUGGGUAGAAGCAAUAGCAU&GUGGUGUUGUUUCUGCUCAUC
mtr-MIR171h-p5	evm.model.fragScaff_scaffold_171_pilon.15	evm.TU.fragScaff_scaffold_171_pilon.15	EVM%20prediction%20fragScaff_scaffold_171_pilon.15	protein STRICTOSIDINE SYNTHASE-LIKE 4 [Medicago truncatula]	GO:0005783(endoplasmic reticulum);GO:0016020(membrane);GO:0016788(hydrolase activity, acting on ester bonds)	NA	505	526	517	0.684636	7	GAUGUGCUUGAGGCAAGACCAC&GUGGUGUUGUUUC-UGCUCAUC
mtr-MIR171h-p5	evm.model.fragScaff_scaffold_241_pilon.135	evm.TU.fragScaff_scaffold_241_pilon.135	EVM%20prediction%20fragScaff_scaffold_241_pilon.135	E3 ubiquitin-protein ligase BRE1-like 2 isoform X1 [Medicago truncatula]	GO:0004842(ubiquitin-protein transferase activity);GO:0005634(nucleus);GO:0009965(leaf morphogenesis);GO:0010162(seed dormancy process);GO:0010228(vegetative to reproductive phase transition of meristem);GO:0010390(histone monoubiquitination);GO:0033523(histone H2B ubiquitination);GO:0042803(protein homodimerization activity);GO:0045087(innate immune response);GO:0046872(metal ion binding)	NA	2029	2049	2040	0.665768	6	GAUAUGCAGACACAGCACCAA&GUGGUGUUGUUUCUGCUCAUC
mtr-MIR171h-p5	evm.model.original_scaffold_584_pilon.102	evm.TU.original_scaffold_584_pilon.102	EVM%20prediction%20original_scaffold_584_pilon.102	photosystem I reaction center subunit II, chloroplastic [Medicago truncatula]	GO:0005515(protein binding)	ko00195(Photosynthesis)	327	351	342	0.787062	7	GAUGAGAAAACAGAAGCAGCACCAG&GUGGUGUUGUUUCUG----CUCAUC
mtr-MIR171h-p5	evm.model.original_scaffold_673_pilon.90	evm.TU.original_scaffold_673_pilon.90	EVM%20prediction%20original_scaffold_673_pilon.90	E3 ubiquitin-protein ligase HERC2-like protein [Medicago truncatula]	GO:0003682(chromatin binding);GO:0005886(plasma membrane);GO:0008150(biological_process);GO:0008536(Ran GTPase binding)	NA	1051	1070	1061	0.722372	6	GAUGAGCA-AGAUAAGGCCAC&GUGGUGUUGUUUCUGCUCAUC
mtr-MIR171h-p5	evm.model.original_scaffold_782_pilon.55	evm.TU.original_scaffold_782_pilon.55	EVM%20prediction%20original_scaffold_782_pilon.55	uncharacterized protein DDB_G0290685 [Medicago truncatula]	GO:0003674(molecular_function);GO:0005768(endosome);GO:0005794(Golgi apparatus);GO:0005802(trans-Golgi network);GO:0008150(biological_process)	NA	2035	2054	2045	0.733154	6	CAAGAGCAG-AAUAACACCAC&GUGGUGUUGUUUCUGCUCAUC
mtr-MIR171h-p5	evm.model.original_scaffold_933_pilon.46	evm.TU.original_scaffold_933_pilon.46	EVM%20prediction%20original_scaffold_933_pilon.46	probable nucleolar protein 5-1 [Medicago truncatula]	GO:0000154(rRNA modification);GO:0030515(snoRNA binding);GO:0031428(box C/D snoRNP complex);GO:0032040(small-subunit processome)	ko03008(Ribosome biogenesis in eukaryotes)	766	785	776	0.727763	4	GAUGGGCA-AGAUAACACCAU&GUGGUGUUGUUUCUGCUCAUC
mtr-MIR171h-p5	evm.model.original_scaffold_962_pilon.65	evm.TU.original_scaffold_962_pilon.65	EVM%20prediction%20original_scaffold_962_pilon.65	stromal 70 kDa heat shock-related protein, chloroplastic [Medicago truncatula]	GO:0005515(protein binding);GO:0005524(ATP binding);GO:0005622(intracellular);GO:0005623(cell);GO:0005634(nucleus);GO:0005739(mitochondrion);GO:0005829(cytosol);GO:0006457(protein folding);GO:0009408(response to heat);GO:0009409(response to cold);GO:0009507(chloroplast);GO:0009532(plastid stroma);GO:0009570(chloroplast stroma);GO:0009579(thylakoid);GO:0009941(chloroplast envelope);GO:0016032(vira…	ko03040(Spliceosome);ko04141(Protein processing in endoplasmic reticulum);ko04144(Endocytosis)	2187	2208	2199	0.703504	6	GAUGCAGCAGGACCUACACCAC&GUGGUGUUGUUUCUGCU-CAUC
mtr-MIR2118-p3_2ss4AT19TC	evm.model.fragScaff_scaffold_207_pilon.373	evm.TU.fragScaff_scaffold_207_pilon.373	EVM%20prediction%20fragScaff_scaffold_207_pilon.373	Protein kinase [Medicago truncatula]	NA	ko04016(MAPK signaling pathway - plant);ko04075(Plant hormone signal transduction)	331	352	342	0.807595	5	GGGAUGGGUGGAUUUGGUAAAA&UUUU-CCGAUUCCACCCAUCCC
mtr-MIR2118-p3_2ss4AT19TC	evm.model.fragScaff_scaffold_207_pilon.373	evm.TU.fragScaff_scaffold_207_pilon.373	EVM%20prediction%20fragScaff_scaffold_207_pilon.373	Protein kinase [Medicago truncatula]	NA	ko04016(MAPK signaling pathway - plant);ko04075(Plant hormone signal transduction)	734	756	746	0.711392	6	GGAGAUGGGUGGAUUUGGUAAAA&UUUU-CCGAUUCCACCCAUC-CC
mtr-MIR2118-p3_2ss4AT19TC	evm.model.fragScaff_scaffold_245_pilon.101	evm.TU.fragScaff_scaffold_245_pilon.101	EVM%20prediction%20fragScaff_scaffold_245_pilon.101	disease resistance protein RPS6 isoform X2 [Medicago truncatula]	GO:0005737(cytoplasm);GO:0006952(defense response)	NA	1332	1354	1344	0.670886	6	GGGUAUGGGGGGAGUUGGUAAAA&UUUU-CCGAUUCCACCCAU-CCC
mtr-MIR2118-p3_2ss4AT19TC	evm.model.fragScaff_scaffold_26_pilon.36	evm.TU.fragScaff_scaffold_26_pilon.36	EVM%20prediction%20fragScaff_scaffold_26_pilon.36	hypothetical protein MtrunA17_Chr1g0187281 [Medicago truncatula]	NA	NA	655	681	672	0.741772	6.5	GGCGGUGUUGGAGGUGGAAUCGGAAAA&UUUUCCGAUUCCACC-----CAUC-CC
mtr-MIR2118-p3_2ss4AT19TC	evm.model.original_scaffold_473_pilon.17	evm.TU.original_scaffold_473_pilon.17	EVM%20prediction%20original_scaffold_473_pilon.17	uncharacterized protein LOC25496677 [Medicago truncatula]	GO:0005737(cytoplasm);GO:0006952(defense response);GO:0007165(signal transduction);GO:0016021(integral component of membrane);GO:0043531(ADP binding)	NA	4200	4220	4211	0.749367	6	UGGAUGGGUGGAGUUUGAAGA&UUUUCCGAUUCCACCCAUCCC
mtr-MIR2118-p3_2ss4AT19TC	evm.model.original_scaffold_673_pilon.199	evm.TU.original_scaffold_673_pilon.199	EVM%20prediction%20original_scaffold_673_pilon.199	myosin-binding protein 1 [Medicago truncatula]	GO:0003674(molecular_function);GO:0005737(cytoplasm);GO:0008150(biological_process)	NA	651	671	662	0.698734	6.5	UGGGUUGGUGGGAUUGGAGGA&UUUUCCGAUUCCACCCAUCCC
mtr-MIR2586a-p3_2ss7TC23AG	evm.model.fragScaff_scaffold_57_pilon.96	evm.TU.fragScaff_scaffold_57_pilon.96	EVM%20prediction%20fragScaff_scaffold_57_pilon.96	strigolactone esterase D14 [Medicago truncatula]	GO:0016787(hydrolase activity)	NA	1397	1420	1411	0.79717	4	CUGACAUCGACACAUGUGAUUACA&UGUAAUCACAAGUGUCGGUGUCGU
mtr-MIR2592ay-p5_2ss6AG17CG	evm.model.fragScaff_scaffold_124_pilon.201	evm.TU.fragScaff_scaffold_124_pilon.201	EVM%20prediction%20fragScaff_scaffold_124_pilon.201	dihydrolipoyllysine-residue acetyltransferase component 5 of pyruvate dehydrogenase complex, chloroplastic [Medicago truncatula]	GO:0004742(dihydrolipoyllysine-residue acetyltransferase activity);GO:0005739(mitochondrion);GO:0005886(plasma membrane);GO:0006096(glycolytic process);GO:0009507(chloroplast);GO:0009570(chloroplast stroma);GO:0009793(embryo development ending in seed dormancy);GO:0009941(chloroplast envelope);GO:0022626(cytosolic ribosome)	ko00010(Glycolysis / Gluconeogenesis);ko00020(Citrate cycle (TCA cycle));ko00620(Pyruvate metabolism)	611	627	619	0.668639	5	UUCCAAAC-AUCCGGCUU&GAGUCGGGUUGUUUGGGA
mtr-MIR2592ay-p5_2ss6AG17CG	evm.model.fragScaff_scaffold_156_pilon.233	evm.TU.fragScaff_scaffold_156_pilon.233	EVM%20prediction%20fragScaff_scaffold_156_pilon.233	uncharacterized protein LOC11415479 [Medicago truncatula]	NA	ko00600(Sphingolipid metabolism)	1626	1643	1634	0.692308	6	UUCUAAACAGGCUGGCUC&GAGUCGGGUUGUUUGGGA
mtr-MIR2592ay-p5_2ss6AG17CG	evm.model.fragScaff_scaffold_172_pilon.44	evm.TU.fragScaff_scaffold_172_pilon.44	EVM%20prediction%20fragScaff_scaffold_172_pilon.44	hypothetical protein TSUD_311560 [Trifolium subterraneum]	GO:0004176(ATP-dependent peptidase activity);GO:0005739(mitochondrion);GO:0006508(proteolysis);GO:0008237(metallopeptidase activity);GO:0009535(chloroplast thylakoid membrane);GO:0009941(chloroplast envelope);GO:0010027(thylakoid membrane organization);GO:0010205(photoinhibition);GO:0010206(photosystem II repair);GO:0010304(PSII associated light-harvesting complex II catabolic process)	NA	822	840	829	0.689349	6	UCCC-AACGACCCUGACCUC&GAG-UC-GGGUUGUUUGGGA
mtr-MIR2592ay-p5_2ss6AG17CG	evm.model.fragScaff_scaffold_182_pilon.94	evm.TU.fragScaff_scaffold_182_pilon.94	EVM%20prediction%20fragScaff_scaffold_182_pilon.94	uncharacterized protein At5g02240 [Medicago truncatula]	GO:0005507(copper ion binding);GO:0009507(chloroplast);GO:0009570(chloroplast stroma);GO:0009579(thylakoid);GO:0042742(defense response to bacterium);GO:0048046(apoplast)	NA	601	618	609	0.695266	6.5	UCCCGAACAGGUUGACUG&GAGUCGGGUUGUUUGGGA
mtr-MIR2592ay-p5_2ss6AG17CG	evm.model.fragScaff_scaffold_189_pilon.272	evm.TU.fragScaff_scaffold_189_pilon.272	EVM%20prediction%20fragScaff_scaffold_189_pilon.272	eukaryotic initiation factor 4A-3 [Medicago truncatula]	GO:0004004(ATP-dependent RNA helicase activity);GO:0008380(RNA splicing);GO:0010468(regulation of gene expression);GO:0010501(RNA secondary structure unwinding);GO:0071013(catalytic step 2 spliceosome)	ko03040(Spliceosome);ko03013(RNA transport);ko03015(mRNA surveillance pathway)	1084	1101	1092	0.659763	6	GCUGGAACAACCCGAGUA&GAGUCGGGUUGUUUGGGA
mtr-MIR2592ay-p5_2ss6AG17CG	evm.model.fragScaff_scaffold_193_pilon.59	evm.TU.fragScaff_scaffold_193_pilon.59	EVM%20prediction%20fragScaff_scaffold_193_pilon.59	probable arabinosyltransferase ARAD1 isoform X1 [Medicago truncatula]	GO:0000139(Golgi membrane);GO:0003824(catalytic activity);GO:0005515(protein binding);GO:0005768(endosome);GO:0005794(Golgi apparatus);GO:0005802(trans-Golgi network);GO:0006486(protein glycosylation);GO:0016020(membrane);GO:0016021(integral component of membrane);GO:0016757(transferase activity, transferring glycosyl groups);GO:0045489(pectin biosynthetic process);GO:0071555(cell wall organizati…	ko00510(N-Glycan biosynthesis);ko04141(Protein processing in endoplasmic reticulum)	1555	1572	1563	0.686391	5.5	UCCCAAACAAUUGGAUUU&GAGUCGGGUUGUUUGGGA
mtr-MIR2592ay-p5_2ss6AG17CG	evm.model.fragScaff_scaffold_19_pilon.280	evm.TU.fragScaff_scaffold_19_pilon.280	EVM%20prediction%20fragScaff_scaffold_19_pilon.280	diacylglycerol O-acyltransferase 3, cytosolic [Medicago truncatula]	GO:0003954(NADH dehydrogenase activity);GO:0009060(aerobic respiration);GO:0010181(FMN binding);GO:0051287(NAD binding);GO:0051539(4 iron, 4 sulfur cluster binding)	NA	722	738	730	0.704142	5.5	UUCCAAGCAACCCU-CUC&GAGUCGGGUUGUUUGGGA
mtr-MIR2592ay-p5_2ss6AG17CG	evm.model.fragScaff_scaffold_201_pilon.4	evm.TU.fragScaff_scaffold_201_pilon.4	EVM%20prediction%20fragScaff_scaffold_201_pilon.4	protein SLOW GREEN 1, chloroplastic [Medicago truncatula]	GO:0008150(biological_process);GO:0009507(chloroplast);GO:0009536(plastid);GO:0009543(chloroplast thylakoid lumen);GO:0009941(chloroplast envelope)	NA	237	255	246	0.66568	5	CCCCAAAAUAACCCUACUC&GAGUCGGGUUGUUU-GGGA
mtr-MIR2592ay-p5_2ss6AG17CG	evm.model.fragScaff_scaffold_207_pilon.278	evm.TU.fragScaff_scaffold_207_pilon.278	EVM%20prediction%20fragScaff_scaffold_207_pilon.278	aspartyl protease family protein 1 [Medicago truncatula]	GO:0004190(aspartic-type endopeptidase activity);GO:0006508(proteolysis);GO:0030163(protein catabolic process)	NA	1191	1208	1199	0.866864	3	ACCUAAACAACCCGGCUU&GAGUCGGGUUGUUUGGGA
mtr-MIR2592ay-p5_2ss6AG17CG	evm.model.fragScaff_scaffold_215_pilon.65	evm.TU.fragScaff_scaffold_215_pilon.65	EVM%20prediction%20fragScaff_scaffold_215_pilon.65	unknown [Medicago truncatula]	GO:0003755(peptidyl-prolyl cis-trans isomerase activity);GO:0005528(FK506 binding);GO:0005789(endoplasmic reticulum membrane);GO:0061077(chaperone-mediated protein folding)	NA	1346	1363	1354	0.677515	6.5	ACCCGUUUAACCCGAUUC&GAGUCGGGUUGUUUGGGA
mtr-MIR2592ay-p5_2ss6AG17CG	evm.model.fragScaff_scaffold_222_pilon.14	evm.TU.fragScaff_scaffold_222_pilon.14	EVM%20prediction%20fragScaff_scaffold_222_pilon.14	SUPPRESSOR OF ABI3-5 [Medicago truncatula]	GO:0000122(negative regulation of transcription by RNA polymerase II);GO:0000381(regulation of alternative mRNA splicing, via spliceosome);GO:0003723(RNA binding);GO:0005634(nucleus);GO:0008285(negative regulation of cell proliferation);GO:0008380(RNA splicing);GO:0016607(nuclear speck);GO:0034391(regulation of smooth muscle cell apoptotic process);GO:0034393(positive regulation of smooth muscle …	NA	2734	2750	2742	0.668639	6	UCCCAAACAACCU-ACAG&GAGUCGGGUUGUUUGGGA
mtr-MIR2592ay-p5_2ss6AG17CG	evm.model.fragScaff_scaffold_222_pilon.32	evm.TU.fragScaff_scaffold_222_pilon.32	EVM%20prediction%20fragScaff_scaffold_222_pilon.32	probable leucine-rich repeat receptor-like protein kinase At5g49770 [Medicago truncatula]	GO:0004674(protein serine/threonine kinase activity);GO:0005524(ATP binding);GO:0005576(extracellular region);GO:0006468(protein phosphorylation);GO:0007169(transmembrane receptor protein tyrosine kinase signaling pathway);GO:0016301(kinase activity);GO:0016310(phosphorylation)	NA	1580	1597	1588	0.710059	4.5	GCCUAAACAACCCUAUUC&GAGUCGGGUUGUUUGGGA
mtr-MIR2592ay-p5_2ss6AG17CG	evm.model.fragScaff_scaffold_230_pilon.20	evm.TU.fragScaff_scaffold_230_pilon.20	EVM%20prediction%20fragScaff_scaffold_230_pilon.20	plasma membrane ATPase 4 [Medicago truncatula]	GO:0005887(integral component of plasma membrane);GO:0008553(proton-exporting ATPase activity, phosphorylative mechanism);GO:0043231(intracellular membrane-bounded organelle);GO:0051453(regulation of intracellular pH);GO:1902600(proton transmembrane transport)	ko00190(Oxidative phosphorylation)	2810	2827	2818	0.659763	6	UCCUAGACAACAAGACUG&GAGUCGGGUUGUUUGGGA
mtr-MIR2592ay-p5_2ss6AG17CG	evm.model.fragScaff_scaffold_250_pilon.242	evm.TU.fragScaff_scaffold_250_pilon.242	EVM%20prediction%20fragScaff_scaffold_250_pilon.242	PREDICTED: V-type proton ATPase subunit c1-like [Raphanus sativus]	GO:0000220(vacuolar proton-transporting V-type ATPase, V0 domain);GO:0007035(vacuolar acidification);GO:0016021(integral component of membrane);GO:0046961(proton-transporting ATPase activity, rotational mechanism)	ko00190(Oxidative phosphorylation);ko04145(Phagosome)	1151	1169	1159	0.804734	5	UCCCAAACAACCCAGACCU&GAGUC-GGGUUGUUUGGGA
mtr-MIR2592ay-p5_2ss6AG17CG	evm.model.fragScaff_scaffold_250_pilon.501	evm.TU.fragScaff_scaffold_250_pilon.501	EVM%20prediction%20fragScaff_scaffold_250_pilon.501	ribulose-1,5 bisphosphate carboxylase/oxygenase large subunit N-methyltransferase, chloroplastic [Medicago truncatula]	GO:0016279(protein-lysine N-methyltransferase activity);GO:0018026(peptidyl-lysine monomethylation)	ko00310(Lysine degradation)	642	659	650	0.650888	5	UUCCAAAUACCCCGAUUU&GAGUCGGGUUGUUUGGGA
mtr-MIR2592ay-p5_2ss6AG17CG	evm.model.fragScaff_scaffold_252_pilon.196	evm.TU.fragScaff_scaffold_252_pilon.196	EVM%20prediction%20fragScaff_scaffold_252_pilon.196	F-box/LRR-repeat protein 3 [Medicago truncatula]	NA	NA	300	317	308	0.66568	6.5	UUCCAAGCAACUCCUCUC&GAGUCGGGUUGUUUGGGA
mtr-MIR2592ay-p5_2ss6AG17CG	evm.model.fragScaff_scaffold_2_pilon.275_evm.model.fragScaff_scaffold_2_pilon.276	evm.TU.fragScaff_scaffold_2_pilon.275_evm.TU.fragScaff_scaffold_2_pilon.276	MERGED%3A%20EVM%20prediction%20fragScaff_scaffold_2_pilon.275%3B%20EVM%20prediction%20fragScaff_scaffold_2_pilon.276	triacylglycerol lipase 1 [Medicago truncatula]	GO:0004620(phospholipase activity);GO:0004806(triglyceride lipase activity);GO:0005576(extracellular region);GO:0005615(extracellular space);GO:0016042(lipid catabolic process);GO:0016787(hydrolase activity);GO:0047714(galactolipase activity)	ko00100(Steroid biosynthesis)	84	103	92	0.659763	7	CCCCAAACAACAACCAACUC&GAGUCGG--GUUGUUUGGGA
mtr-MIR2592ay-p5_2ss6AG17CG	evm.model.fragScaff_scaffold_33_pilon.115	evm.TU.fragScaff_scaffold_33_pilon.115	EVM%20prediction%20fragScaff_scaffold_33_pilon.115	SART-1 family protein DOT2 isoform X3 [Medicago truncatula]	GO:0000387(spliceosomal snRNP assembly);GO:0000481(maturation of 5S rRNA);GO:0045292(mRNA cis splicing, via spliceosome);GO:0046540(U4/U6 x U5 tri-snRNP complex)	ko03040(Spliceosome)	2270	2287	2278	0.650888	6.5	AGACGAGCAACCCAACUC&GAGUCGGGUUGUUUGGGA
mtr-MIR2592ay-p5_2ss6AG17CG	evm.model.fragScaff_scaffold_36_pilon.158	evm.TU.fragScaff_scaffold_36_pilon.158	EVM%20prediction%20fragScaff_scaffold_36_pilon.158	APO protein 2, chloroplastic [Medicago truncatula]	GO:0000373(Group II intron splicing);GO:0003723(RNA binding);GO:0005739(mitochondrion);GO:0008270(zinc ion binding);GO:0009507(chloroplast);GO:0009658(chloroplast organization);GO:0010468(regulation of gene expression);GO:0015979(photosynthesis);GO:0016021(integral component of membrane)	ko00500(Starch and sucrose metabolism)	975	992	983	0.701183	6.5	UCCCAGAUAACCCUACAC&GAGUCGGGUUGUUUGGGA
mtr-MIR2592ay-p5_2ss6AG17CG	evm.model.fragScaff_scaffold_37_pilon.14	evm.TU.fragScaff_scaffold_37_pilon.14	EVM%20prediction%20fragScaff_scaffold_37_pilon.14	B-box zinc finger protein 21 [Medicago truncatula]	GO:0005634(nucleus);GO:0006355(regulation of transcription, DNA-templated);GO:0009640(photomorphogenesis)	NA	240	258	248	0.66568	6.5	UCCUAAACAACACCCUCUC&GAGUCGG-GUUGUUUGGGA
mtr-MIR2592ay-p5_2ss6AG17CG	evm.model.fragScaff_scaffold_56_pilon.26	evm.TU.fragScaff_scaffold_56_pilon.26	EVM%20prediction%20fragScaff_scaffold_56_pilon.26	phosphatidylinositol transfer protein CSR1 [Medicago truncatula]	GO:0005215(transporter activity);GO:0006810(transport);GO:0009507(chloroplast)	NA	612	628	620	0.656805	7	UCCCAAGCGA-CUGUCUC&GAGUCGGGUUGUUUGGGA
mtr-MIR2592ay-p5_2ss6AG17CG	evm.model.fragScaff_scaffold_65_pilon.546	evm.TU.fragScaff_scaffold_65_pilon.546	EVM%20prediction%20fragScaff_scaffold_65_pilon.546	dirigent protein 22 [Medicago truncatula]	GO:0009699(phenylpropanoid biosynthetic process);GO:0042349(guiding stereospecific synthesis activity)	NA	106	126	114	0.760355	7	UCCCCAACAACCCUAGGACUC&GAGUC---GGGUUGUUUGGGA
mtr-MIR2592ay-p5_2ss6AG17CG	evm.model.fragScaff_scaffold_67_pilon.124	evm.TU.fragScaff_scaffold_67_pilon.124	EVM%20prediction%20fragScaff_scaffold_67_pilon.124	fasciclin-like arabinogalactan protein 7 [Medicago truncatula]	GO:0005886(plasma membrane);GO:0016020(membrane);GO:0031225(anchored component of membrane);GO:0046658(anchored component of plasma membrane)	NA	619	637	628	0.710059	6	AGCCAAACUAGCUCGACUC&GAGUCGGGUU-GUUUGGGA
mtr-MIR2592ay-p5_2ss6AG17CG	evm.model.fragScaff_scaffold_67_pilon.520	evm.TU.fragScaff_scaffold_67_pilon.520	EVM%20prediction%20fragScaff_scaffold_67_pilon.520	RING-H2 finger protein ATL2 [Medicago truncatula]	GO:0005634(nucleus);GO:0006952(defense response);GO:0008270(zinc ion binding);GO:0010200(response to chitin);GO:0016021(integral component of membrane);GO:0016567(protein ubiquitination);GO:0043161(proteasome-mediated ubiquitin-dependent protein catabolic process);GO:0046872(metal ion binding);GO:0061630(ubiquitin protein ligase activity)	NA	686	703	694	0.742604	5.5	UCCGAGACGAGUCGACUC&GAGUCGGGUUGUUUGGGA
mtr-MIR2592ay-p5_2ss6AG17CG	evm.model.fragScaff_scaffold_89_pilon.24	evm.TU.fragScaff_scaffold_89_pilon.24	EVM%20prediction%20fragScaff_scaffold_89_pilon.24	protein RETICULATA-RELATED 1, chloroplastic [Medicago truncatula]	GO:0005739(mitochondrion);GO:0008150(biological_process);GO:0009507(chloroplast);GO:0009536(plastid);GO:0009706(chloroplast inner membrane);GO:0009941(chloroplast envelope)	NA	1502	1520	1510	0.683432	7	UUCCAAACGUGCCUGGCUU&GAGUCGGGU-UGUUUGGGA
mtr-MIR2592ay-p5_2ss6AG17CG	evm.model.original_scaffold_1015_pilon.58	evm.TU.original_scaffold_1015_pilon.58	EVM%20prediction%20original_scaffold_1015_pilon.58	putative ER lumen protein-retaining receptor C28H8.4 [Medicago truncatula]	GO:0006621(protein retention in ER lumen);GO:0015031(protein transport);GO:0016021(integral component of membrane);GO:0046923(ER retention sequence binding)	NA	641	658	648	0.748521	5	ACCC-AACAACCCGGCAUC&GA-GUCGGGUUGUUUGGGA
mtr-MIR2592ay-p5_2ss6AG17CG	evm.model.original_scaffold_322_pilon.47	evm.TU.original_scaffold_322_pilon.47	EVM%20prediction%20original_scaffold_322_pilon.47	NAC domain-containing protein 10 [Medicago truncatula]	GO:0003700(DNA binding transcription factor activity);GO:0005634(nucleus);GO:0007275(multicellular organism development);GO:0045893(positive regulation of transcription, DNA-templated);GO:2000652(regulation of secondary cell wall biogenesis)	NA	938	955	946	0.650888	6	CCCCCAACAAUUUGGCUC&GAGUCGGGUUGUUUGGGA
mtr-MIR2592ay-p5_2ss6AG17CG	evm.model.original_scaffold_349_pilon.64	evm.TU.original_scaffold_349_pilon.64	EVM%20prediction%20original_scaffold_349_pilon.64	probable voltage-gated potassium channel subunit beta [Medicago truncatula]	GO:0005244(voltage-gated ion channel activity);GO:0005267(potassium channel activity);GO:0005737(cytoplasm);GO:0005829(cytosol);GO:0005886(plasma membrane);GO:0006813(potassium ion transport);GO:0009506(plasmodesma);GO:0016020(membrane);GO:0034765(regulation of ion transmembrane transport)	ko00053(Ascorbate and aldarate metabolism)	360	377	368	0.656805	4.5	AAUCAAACAACUCGACUG&GAGUCGGGUUGUUUGGGA
mtr-MIR2592ay-p5_2ss6AG17CG	evm.model.original_scaffold_404_pilon.101	evm.TU.original_scaffold_404_pilon.101	EVM%20prediction%20original_scaffold_404_pilon.101	prolycopene isomerase, chloroplastic [Medicago truncatula]	GO:0005739(mitochondrion);GO:0009507(chloroplast);GO:0016491(oxidoreductase activity);GO:0055114(oxidation-reduction process)	ko00906(Carotenoid biosynthesis)	849	865	857	0.707101	5	UCCCAAAU-ACUUGACUC&GAGUCGGGUUGUUUGGGA
mtr-MIR2592ay-p5_2ss6AG17CG	evm.model.original_scaffold_411_pilon.13	evm.TU.original_scaffold_411_pilon.13	EVM%20prediction%20original_scaffold_411_pilon.13	4-coumarate--CoA ligase-like 9 [Medicago truncatula]	GO:0004321(fatty-acyl-CoA synthase activity);GO:0005515(protein binding);GO:0005524(ATP binding);GO:0005777(peroxisome);GO:0009695(jasmonic acid biosynthetic process);GO:0009850(auxin metabolic process);GO:0009851(auxin biosynthetic process);GO:0016207(4-coumarate-CoA ligase activity);GO:0016874(ligase activity);GO:0031408(oxylipin biosynthetic process)	ko00592(alpha-Linolenic acid metabolism)	247	264	255	0.692308	6.5	UCCGGAACAACCGGACGA&GAGUCGGGUUGUUUGGGA
mtr-MIR2592ay-p5_2ss6AG17CG	evm.model.original_scaffold_426_pilon.34	evm.TU.original_scaffold_426_pilon.34	EVM%20prediction%20original_scaffold_426_pilon.34	putative amino acid transporter, transmembrane domain-containing protein [Medicago truncatula]	GO:0003333(amino acid transmembrane transport);GO:0005886(plasma membrane);GO:0015171(amino acid transmembrane transporter activity)	NA	385	401	393	0.680473	6.5	UCCCAAAUU-CCUGACUU&GAGUCGGGUUGUUUGGGA
mtr-MIR2592ay-p5_2ss6AG17CG	evm.model.original_scaffold_436_pilon.5	evm.TU.original_scaffold_436_pilon.5	EVM%20prediction%20original_scaffold_436_pilon.5	50S ribosomal protein L11, chloroplastic [Medicago truncatula]	GO:0000027(ribosomal large subunit assembly);GO:0003735(structural constituent of ribosome);GO:0005762(mitochondrial large ribosomal subunit);GO:0006412(translation);GO:0019843(rRNA binding)	ko03010(Ribosome)	76	93	84	0.757396	5.5	AUCCGAACAACUUGGCUC&GAGUCGGGUUGUUUGGGA
mtr-MIR2592ay-p5_2ss6AG17CG	evm.model.original_scaffold_447_pilon.2	evm.TU.original_scaffold_447_pilon.2	EVM%20prediction%20original_scaffold_447_pilon.2	plasma membrane ATPase 4 [Medicago truncatula]	GO:0005887(integral component of plasma membrane);GO:0008553(proton-exporting ATPase activity, phosphorylative mechanism);GO:0043231(intracellular membrane-bounded organelle);GO:0051453(regulation of intracellular pH);GO:1902600(proton transmembrane transport)	ko00190(Oxidative phosphorylation)	2826	2843	2834	0.659763	6	UCCUAGACAACAAGACUG&GAGUCGGGUUGUUUGGGA
mtr-MIR2592ay-p5_2ss6AG17CG	evm.model.original_scaffold_449_pilon.4	evm.TU.original_scaffold_449_pilon.4	EVM%20prediction%20original_scaffold_449_pilon.4	prolycopene isomerase, chloroplastic [Medicago truncatula]	GO:0005739(mitochondrion);GO:0009507(chloroplast);GO:0016491(oxidoreductase activity);GO:0055114(oxidation-reduction process)	ko00906(Carotenoid biosynthesis)	849	865	857	0.707101	5	UCCCAAAU-ACUUGACUC&GAGUCGGGUUGUUUGGGA
mtr-MIR2592ay-p5_2ss6AG17CG	evm.model.original_scaffold_501_pilon.3	evm.TU.original_scaffold_501_pilon.3	EVM%20prediction%20original_scaffold_501_pilon.3	uncharacterized protein LOC11415479 [Medicago truncatula]	NA	ko00600(Sphingolipid metabolism)	1626	1643	1634	0.692308	6	UUCUAAACAGGCUGGCUC&GAGUCGGGUUGUUUGGGA
mtr-MIR2592ay-p5_2ss6AG17CG	evm.model.original_scaffold_572_pilon.36	evm.TU.original_scaffold_572_pilon.36	EVM%20prediction%20original_scaffold_572_pilon.36	hypothetical protein L195_g017164 [Trifolium pratense]	GO:0006364(rRNA processing);GO:0030687(preribosome, large subunit precursor)	NA	166	182	174	0.683432	7	AGCCAAGCGAUCCG-CUC&GAGUCGGGUUGUUUGGGA
mtr-MIR2592ay-p5_2ss6AG17CG	evm.model.original_scaffold_735_pilon.19	evm.TU.original_scaffold_735_pilon.19	EVM%20prediction%20original_scaffold_735_pilon.19	probable E3 ubiquitin-protein ligase HIP1 [Medicago truncatula]	GO:0043161(proteasome-mediated ubiquitin-dependent protein catabolic process);GO:0061630(ubiquitin protein ligase activity)	NA	1852	1869	1860	0.659763	4	UUCAGAAUAAUCCGACUC&GAGUCGGGUUGUUUGGGA
mtr-MIR2592ay-p5_2ss6AG17CG	evm.model.original_scaffold_735_pilon.51	evm.TU.original_scaffold_735_pilon.51	EVM%20prediction%20original_scaffold_735_pilon.51	hypothetical protein PHAVU_007G163700g [Phaseolus vulgaris]	GO:0003735(structural constituent of ribosome);GO:0006412(translation);GO:0022627(cytosolic small ribosomal subunit)	ko03010(Ribosome)	240	257	248	0.671598	6.5	GGCUAAGCAGCCCAACUC&GAGUCGGGUUGUUUGGGA
mtr-MIR2592ay-p5_2ss6AG17CG	evm.model.original_scaffold_749_pilon.22	evm.TU.original_scaffold_749_pilon.22	EVM%20prediction%20original_scaffold_749_pilon.22	50S ribosomal protein L11, chloroplastic [Medicago truncatula]	GO:0000027(ribosomal large subunit assembly);GO:0003735(structural constituent of ribosome);GO:0005762(mitochondrial large ribosomal subunit);GO:0006412(translation);GO:0019843(rRNA binding)	ko03010(Ribosome)	76	93	84	0.757396	5.5	AUCCGAACAACUUGGCUC&GAGUCGGGUUGUUUGGGA
mtr-MIR2592ay-p5_2ss6AG17CG	evm.model.original_scaffold_759_pilon.45	evm.TU.original_scaffold_759_pilon.45	EVM%20prediction%20original_scaffold_759_pilon.45	uncharacterized protein LOC11428767 [Medicago truncatula]	GO:0003674(molecular_function);GO:0009507(chloroplast);GO:0009523(photosystem II);GO:0009535(chloroplast thylakoid membrane);GO:0015979(photosynthesis);GO:0016021(integral component of membrane)	NA	210	226	218	0.695266	7	ACCCAAGCAACCC-ACAA&GAGUCGGGUUGUUUGGGA
mtr-MIR2592ay-p5_2ss6AG17CG	evm.model.original_scaffold_773_pilon.126	evm.TU.original_scaffold_773_pilon.126	EVM%20prediction%20original_scaffold_773_pilon.126	pentatricopeptide repeat-containing protein At5g03800 [Medicago truncatula]	GO:0003723(RNA binding);GO:0003824(catalytic activity);GO:0004519(endonuclease activity);GO:0008270(zinc ion binding);GO:0009451(RNA modification);GO:0009507(chloroplast);GO:0009793(embryo development ending in seed dormancy);GO:0016020(membrane);GO:0043231(intracellular membrane-bounded organelle)	ko03440(Homologous recombination)	2341	2357	2349	0.775148	4	UCGCAAAC-ACCCGGCUC&GAGUCGGGUUGUUUGGGA
mtr-MIR2592ay-p5_2ss6AG17CG	evm.model.original_scaffold_781_pilon.34	evm.TU.original_scaffold_781_pilon.34	EVM%20prediction%20original_scaffold_781_pilon.34	uncharacterized protein LOC11441440 [Medicago truncatula]	GO:0003674(molecular_function);GO:0008150(biological_process);GO:0009507(chloroplast)	NA	87	104	95	0.707101	6.5	GACUAAGCAGCUUGACUC&GAGUCGGGUUGUUUGGGA
mtr-MIR2592ay-p5_2ss6AG17CG	evm.model.original_scaffold_800_pilon.63	evm.TU.original_scaffold_800_pilon.63	EVM%20prediction%20original_scaffold_800_pilon.63	histone-lysine N-methyltransferase EZA1 isoform X2 [Medicago truncatula]	GO:0003700(DNA binding transcription factor activity);GO:0003727(single-stranded RNA binding);GO:0005515(protein binding);GO:0005634(nucleus);GO:0005677(chromatin silencing complex);GO:0006349(regulation of gene expression by genetic imprinting);GO:0006351(transcription, DNA-templated);GO:0006355(regulation of transcription, DNA-templated);GO:0009506(plasmodesma);GO:0009960(endosperm development)…	ko00310(Lysine degradation)	1286	1304	1294	0.671598	6	ACUUAAAUGACCCUGACUC&GAGUC-GGGUUGUUUGGGA
mtr-MIR2592ay-p5_2ss6AG17CG	evm.model.original_scaffold_800_pilon.7	evm.TU.original_scaffold_800_pilon.7	EVM%20prediction%20original_scaffold_800_pilon.7	protein-ribulosamine 3-kinase, chloroplastic [Medicago truncatula]	GO:0016301(kinase activity)	NA	957	974	965	0.674556	6	ACCUAAACAGCCAGGCUU&GAGUCGGGUUGUUUGGGA
mtr-MIR2592ay-p5_2ss6AG17CG	evm.model.original_scaffold_813_pilon.15	evm.TU.original_scaffold_813_pilon.15	EVM%20prediction%20original_scaffold_813_pilon.15	tryptophan synthase beta chain 1 [Medicago truncatula]	GO:0004834(tryptophan synthase activity);GO:0005737(cytoplasm);GO:0030170(pyridoxal phosphate binding)	ko00260(Glycine, serine and threonine metabolism);ko00400(Phenylalanine, tyrosine and tryptophan biosynthesis)	201	218	209	0.718935	4	UCUUCAACGACCCGAUUC&GAGUCGGGUUGUUUGGGA
mtr-MIR2592ay-p5_2ss6AG17CG	evm.model.original_scaffold_962_pilon.62	evm.TU.original_scaffold_962_pilon.62	EVM%20prediction%20original_scaffold_962_pilon.62	shaggy-related protein kinase kappa [Medicago truncatula]	GO:0004672(protein kinase activity);GO:0004674(protein serine/threonine kinase activity);GO:0005524(ATP binding);GO:0005634(nucleus);GO:0005886(plasma membrane);GO:0006468(protein phosphorylation)	NA	1532	1548	1540	0.653846	5.5	ACCCAAAC-ACCCGCCUU&GAGUCGGGUUGUUUGGGA
mtr-MIR2603-p5_2ss5GA24AC	evm.model.original_scaffold_442_pilon.103	evm.TU.original_scaffold_442_pilon.103	EVM%20prediction%20original_scaffold_442_pilon.103	probable glutathione S-transferase [Medicago truncatula]	GO:0004364(glutathione transferase activity);GO:0005737(cytoplasm);GO:0006749(glutathione metabolic process);GO:0009407(toxin catabolic process)	ko00480(Glutathione metabolism)	315	339	330	0.699739	7	GUUUUAUGAAGCUGCAGGGAACAUU&AUUGAUCCCUGCA-CUUUGUAAAAC
mtr-MIR2603-p5_2ss8CT24AG	evm.model.fragScaff_scaffold_65_pilon.265	evm.TU.fragScaff_scaffold_65_pilon.265	EVM%20prediction%20fragScaff_scaffold_65_pilon.265	phototropin-1 [Medicago truncatula]	GO:0004674(protein serine/threonine kinase activity);GO:0005634(nucleus);GO:0005737(cytoplasm);GO:0005886(plasma membrane);GO:0035556(intracellular signal transduction)	NA	800	823	814	0.698163	6	UUUUUACAAGGUGCGGAUACUGAU&AUUGGUCUCUGCACUUUGUAAAAG
mtr-MIR2645-p5	evm.model.fragScaff_scaffold_167_pilon.17	evm.TU.fragScaff_scaffold_167_pilon.17	EVM%20prediction%20fragScaff_scaffold_167_pilon.17	hypothetical protein TSUD_277940 [Trifolium subterraneum]	GO:0003746(translation elongation factor activity);GO:0003924(GTPase activity);GO:0005622(intracellular)	ko03013(RNA transport)	638	659	649	0.67313	5.5	GAAGAAGGUUGGUUACAAUCCA&UGGAUUG-GACUAACUCUCUUC
mtr-MIR2645-p5	evm.model.fragScaff_scaffold_205_pilon.106	evm.TU.fragScaff_scaffold_205_pilon.106	EVM%20prediction%20fragScaff_scaffold_205_pilon.106	alpha-amylase 3, chloroplastic [Medicago truncatula]	GO:0004556(alpha-amylase activity);GO:0005509(calcium ion binding);GO:0005576(extracellular region);GO:0005983(starch catabolic process);GO:0009507(chloroplast);GO:0009570(chloroplast stroma);GO:0103025(alpha-amylase activity (releasing maltohexaose))	ko00500(Starch and sucrose metabolism)	1287	1306	1297	0.720222	6	GGAGAGGGA-AGUUCAGUCCA&UGGAUUGGACUAACUCUCUUC
mtr-MIR2645-p5	evm.model.fragScaff_scaffold_210_pilon.187	evm.TU.fragScaff_scaffold_210_pilon.187	EVM%20prediction%20fragScaff_scaffold_210_pilon.187	alpha-amylase 3, chloroplastic [Medicago truncatula]	GO:0004556(alpha-amylase activity);GO:0005509(calcium ion binding);GO:0005576(extracellular region);GO:0005983(starch catabolic process);GO:0009507(chloroplast);GO:0009570(chloroplast stroma);GO:0103025(alpha-amylase activity (releasing maltohexaose))	ko00500(Starch and sucrose metabolism)	1287	1306	1297	0.720222	6	GGAGAGGGA-AGUUCAGUCCA&UGGAUUGGACUAACUCUCUUC
mtr-MIR2678-p5_1ss11AG	evm.model.fragScaff_scaffold_226_pilon.436	evm.TU.fragScaff_scaffold_226_pilon.436	EVM%20prediction%20fragScaff_scaffold_226_pilon.436	pentatricopeptide repeat-containing protein At1g05600 [Medicago truncatula]	GO:0003723(RNA binding);GO:0004519(endonuclease activity);GO:0005739(mitochondrion);GO:0009451(RNA modification);GO:0043231(intracellular membrane-bounded organelle)	NA	1431	1452	1442	0.697531	7	UCCAAAAAGGUGAAUUGCAUGG&CUAUG-GAUUCGCCUUUUUGAA
mtr-MIR2678-p5_1ss11AG	evm.model.fragScaff_scaffold_65_pilon.183	evm.TU.fragScaff_scaffold_65_pilon.183	EVM%20prediction%20fragScaff_scaffold_65_pilon.183	photosynthetic NDH subunit of subcomplex B 1, chloroplastic [Medicago truncatula]	GO:0009507(chloroplast);GO:0009534(chloroplast thylakoid);GO:0009535(chloroplast thylakoid membrane);GO:0009773(photosynthetic electron transport in photosystem I);GO:0010598(NAD(P)H dehydrogenase complex (plastoquinone))	NA	315	335	326	0.660494	7	GCCAAAAAGAAGAAUCCAUGG&CUAUGGAUUCGCCUUUUUGAA
mtr-MIR2678-p5_1ss11AG	evm.model.fragScaff_scaffold_90_pilon.25	evm.TU.fragScaff_scaffold_90_pilon.25	EVM%20prediction%20fragScaff_scaffold_90_pilon.25	neutral alpha-glucosidase [Medicago truncatula]	GO:0004553(hydrolase activity, hydrolyzing O-glycosyl compounds);GO:0005634(nucleus);GO:0009507(chloroplast)	ko00052(Galactose metabolism);ko00500(Starch and sucrose metabolism)	593	613	604	0.679012	5	UUCCAAAUGGCGAGUCCCUAG&CUAUGGAUUCGCCUUUUUGAA
mtr-MIR2678-p5_1ss11AG	evm.model.original_scaffold_416_pilon.9	evm.TU.original_scaffold_416_pilon.9	EVM%20prediction%20original_scaffold_416_pilon.9	TMV resistance protein N isoform X2 [Medicago truncatula]	GO:0006952(defense response);GO:0007165(signal transduction);GO:0043531(ADP binding)	NA	170	191	181	0.777778	5	UUCAAAAAGGUGAAUUCAUUGG&CUA-UGGAUUCGCCUUUUUGAA
mtr-MIR2678-p5_1ss11AG	evm.model.original_scaffold_426_pilon.4	evm.TU.original_scaffold_426_pilon.4	EVM%20prediction%20original_scaffold_426_pilon.4	putative hydrolase [Medicago truncatula]	GO:0005829(cytosol);GO:0006152(purine nucleoside catabolic process);GO:0008477(purine nucleosidase activity)	NA	1418	1439	1429	0.716049	6	UUGAAAAAGGUGGUGUCCAUAG&CUAUGGAU-UCGCCUUUUUGAA
mtr-MIR2678-p5_1ss11AG	evm.model.original_scaffold_908_pilon.192	evm.TU.original_scaffold_908_pilon.192	EVM%20prediction%20original_scaffold_908_pilon.192	1-aminocyclopropane-1-carboxylate oxidase [Medicago truncatula]	GO:0009693(ethylene biosynthetic process);GO:0051213(dioxygenase activity)	ko00270(Cysteine and methionine metabolism)	537	556	548	0.669753	6	CUCAAAAAGGC-AAUUUAUGG&CUAUGGAUUCGCCUUUUUGAA
mtr-MIR2678-p5_1ss11AG	evm.model.original_scaffold_926_pilon.21	evm.TU.original_scaffold_926_pilon.21	EVM%20prediction%20original_scaffold_926_pilon.21	TIR-NBS-LRR resistance protein [Trifolium pratense]	GO:0005737(cytoplasm);GO:0006952(defense response);GO:0007165(signal transduction);GO:0016021(integral component of membrane);GO:0043531(ADP binding)	NA	416	437	428	0.83642	3.5	AUCAGGAAAGGUGAAUCCAUAG&CUAUGGAUUCGCCUUUU-UGAA
mtr-MIR2678-p5_1ss11AG	evm.model.original_scaffold_931_pilon.31	evm.TU.original_scaffold_931_pilon.31	EVM%20prediction%20original_scaffold_931_pilon.31	TMV resistance protein N [Medicago truncatula]	GO:0005515(protein binding)	NA	1004	1024	1015	1	0	UUCAAAAAGGCGAAUCCAUAG&CUAUGGAUUCGCCUUUUUGAA
[truncated: 89 more rows]

## Sheet: group_MN No.2 vs group_ZLX
Query	Transcript	GnenID	Symbol	Description	GO	KEGG	TStart	TStop	TSlice	MFEratio	AllenScore	Sequence
[truncated: 412 more rows]
