# Supplementary material for: Characterization of the microRNA408-LACCASE5 module as a regulatory axis for photosynthetic efficiency in Medicago ruthenica: implications for forage yield enhancement
Source: Front Genet. 2023 Nov 28;14:1295222. doi: 10.3389/fgene.2023.1295222 (PMC10713734; doi:10.3389/fgene.2023.1295222)
Supplement: Supplementary file 5 [file Table6.XLSX]

## Sheet: Sheet1
Sample	Raw Data		Valid Data		Valid Ratio(reads)	Q20%	Q30%	GC content%
	Read	Base	Read	Base
MN No.1_1	46743038	7.01G	42450780	6.37G	90.82	99.97	98.74	40.5
MN No.1_2	38829298	5.82G	38053668	5.71G	98	99.95	94.79	40.5
MN No.1_3	47511058	7.13G	45235088	6.79G	95.21	99.97	98.93	41.5
MN No.2_1	44806130	6.72G	42219704	6.33G	94.23	99.97	98.97	41.5
MN No.2_2	45368634	6.81G	43519474	6.53G	95.92	99.97	98.84	41.5
MN No.2_3	46063532	6.91G	43378506	6.51G	94.17	99.97	98.55	41.5
ZLX_1	46132388	6.92G	41849518	6.28G	90.72	99.97	98.71	41
ZLX_2	44547370	6.68G	38983702	5.85G	87.51	99.97	98.95	40.5
ZLX_3	47333238	7.10G	45769154	6.87G	96.7	99.98	98.9	42
