# Supplementary material for: Characterization of the microRNA408-LACCASE5 module as a regulatory axis for photosynthetic efficiency in Medicago ruthenica: implications for forage yield enhancement
Source: Front Genet. 2023 Nov 28;14:1295222. doi: 10.3389/fgene.2023.1295222 (PMC10713734; doi:10.3389/fgene.2023.1295222)
Supplement: Supplementary file 8 [file Table4.XLSX]

## Sheet: Sheet1
Length distribution of counts of sequ-seqs and unique sRNAs in this study.
	MN No.1_1				MN No.1_2				MN No.1_3				MN No.2_1				MN No.2_2				MN No.2_3				ZLX_1				ZLX_2				ZLX_3
Length	Total	% of Total	uniq	% of uniq	Total	% of Total	uniq	% of uniq	Total	% of Total	uniq	% of uniq	Total	% of Total	uniq	% of uniq	Total	% of Total	uniq	% of uniq	Total	% of Total	uniq	% of uniq	Total	% of Total	uniq	% of uniq	Total	% of Total	uniq	% of uniq	Total	% of Total	uniq	% of uniq
18	128177	2.06	23888	1.24	431161	1.92	67685	1.05	128584	1.8	22586	1.04	325414	1.86	39708	0.82	408651	1.54	62580	0.8	261355	2.35	48502	1.42	58356	1.26	13107	0.81	368279	2.01	50457	1	256237	0.97	37026	0.56
19	157449	2.53	30644	1.59	516237	2.3	85529	1.33	160139	2.25	28376	1.3	295896	1.69	54590	1.13	487086	1.84	83047	1.06	291117	2.62	60482	1.78	78796	1.7	16784	1.04	437966	2.39	64875	1.28	436307	1.65	56103	0.84
20	221800	3.57	46158	2.39	717262	3.2	133138	2.06	232589	3.26	43373	1.99	472732	2.7	87535	1.81	714908	2.7	135312	1.72	388420	3.49	83642	2.46	130316	2.81	26262	1.62	626629	3.42	101784	2.01	719683	2.73	100732	1.51
21	1559062	25.06	160659	8.32	6401430	28.58	501919	7.78	2010759	28.23	175771	8.07	4687318	26.81	351168	7.25	7600838	28.73	524681	6.68	2934422	26.4	289389	8.5	1092788	23.56	107885	6.66	4949842	27	398311	7.88	8942586	33.87	427964	6.43
22	1252321	20.13	164164	8.5	3543490	15.82	464233	7.19	1233187	17.31	144036	6.61	2986795	17.08	300296	6.2	3195228	12.08	439586	5.6	2222964	20	255891	7.52	729042	15.72	110516	6.82	3479023	18.98	389312	7.71	3477321	13.17	375992	5.65
23	343999	5.53	139570	7.23	1177409	5.26	452977	7.02	350245	4.92	128624	5.91	834626	4.77	283337	5.85	1279936	4.84	513343	6.54	623299	5.61	219932	6.46	299816	6.47	126280	7.79	1028359	5.61	364341	7.21	1308805	4.96	407776	6.13
24	2390351	38.43	1311868	67.95	9006186	40.21	4564111	70.72	2834656	39.79	1579702	72.54	7392213	42.28	3572956	73.74	12041094	45.51	5824650	74.16	4085599	36.76	2342590	68.82	2073361	44.71	1171242	72.25	6917919	37.73	3554349	70.36	10382921	39.33	5010983	75.35
25	167080	2.69	53787	2.79	606735	2.71	184599	2.86	173651	2.44	55360	2.54	489703	2.8	155628	3.21	732325	2.77	271363	3.45	307803	2.77	103680	3.05	174966	3.77	48963	3.02	526495	2.87	128156	2.54	876787	3.32	234040	3.52
valid reads	6220239		1930738		22399910		6454191		7123810		2177828		17484697		4845218		26460066		7854562		11114979		3404108		4637441		1621039		18334512		5051585		26400647		6650616
