# Supplementary material for: Characterization of the microRNA408-LACCASE5 module as a regulatory axis for photosynthetic efficiency in Medicago ruthenica: implications for forage yield enhancement
Source: Front Genet. 2023 Nov 28;14:1295222. doi: 10.3389/fgene.2023.1295222 (PMC10713734; doi:10.3389/fgene.2023.1295222)
Supplement: Supplementary file 9 [file Table5.XLSX]

## Sheet: MN No.1vsMN No.2
Index	miR_name	miR_seq	MN No.2(mean)	MN No.1(mean)	up/down	fold_change(MN No.1(mean)/MN No.2(mean))	log2(fold_change)	pvalue(t_test)
1	mtr-MIR2645-p5	TGGATTGGACTAACTCTCTTC	123.295	25.3482	down	0.20559	-2.28216	0.001002
2	PC-3p-337240_16	AACACATTCCCTTTCGTCACCACT	3.362	0	down	-inf	-inf	0.00180267
3	gma-miR4995_L-2R+2	GCAGTGGCTTGGTTAAGGGAA	53.6358	198.753	up	3.70561	1.88971	0.00274092
4	mtr-MIR2592ay-p5_2ss6AG17CG	GAGTCGGGTTGTTTGGGA	7.25652	25.9236	up	3.57246	1.83692	0.00282994
5	PC-5p-24733_242	AACACTCTCTTTTCAACACTCACT	38.9366	17.1018	down	0.439222	-1.18698	0.00287686
6	PC-3p-134692_47	TTACGTGGCACACTCTGATTGGGC	23.4733	2.46796	down	0.105139	-3.24963	0.00325576
7	PC-5p-5946_741	TTTAGTTCATGTACCGCCTGT	4.64507	74.6646	up	16.0739	4.00665	0.00350197
8	PC-5p-60_85171	TCTTTAATCTCCGATCCCAAA	7885.79	23859.6	up	3.02564	1.59724	0.00361613
9	PC-5p-144078_43	AACACCCTCTCTAATACTCACTCT	8.11412	0	down	-inf	-inf	0.00391119
10	PC-3p-199270_30	TTGTCACCTGGAGGTCACTACCAC	0	4.99111	up	inf	inf	0.0040576
11	PC-5p-53167_122	TGCGACCCTTAGCTTTGAACAGTC	13.3273	0.854293	down	0.0641011	-3.96351	0.00415285
12	PC-5p-38306_165	TTGCGACCCTTAGCTTTGAACAGT	40.3454	7.68365	down	0.190447	-2.39254	0.00430003
13	mtr-MIR2603-p5_2ss5GA24AC	ATTGATCCCTGCACTTTGTAAAAC	2.84118	0	down	-inf	-inf	0.00431982
14	PC-5p-218693_27	AATACTACCCATGTTGAGTTGACT	6.47016	0	down	-inf	-inf	0.00434583
15	PC-3p-354073_15	AACGTTACTTAAGTCACACTGGTG	5.89078	0	down	-inf	-inf	0.00438403
16	gma-MIR1527-p3_2ss9GT24CA	AGGTTTCCTCTATCGGGCCACCCA	5.59584	0.66445	down	0.11874	-3.07412	0.00529234
17	gma-MIR1527-p5_2ss9GT24CA	AGGTTTCCTCTATCGGGCCACCCA	5.59584	0.66445	down	0.11874	-3.07412	0.00529234
18	gma-MIR1527-p5_2ss8CT18GA	CAGGTTTTCGCTATCGGACCACCC	0	4.99861	up	inf	inf	0.00538399
19	PC-5p-412133_13	TCAACGCACTCTCTTTGATCGGTT	5.43904	0	down	-inf	-inf	0.00540891
20	PC-3p-704342_7	AGGACGCGTAGGAAACTCATAGGG	7.22307	0	down	-inf	-inf	0.00570357
21	ath-miR408-3p_R-3	ATGCACTGCCTCTTCCCT	8.20903	24.8954	up	3.03268	1.6006	0.00588123
22	PC-3p-7952_595	TTATCTTTCTCTTTCCCTTCT	39.6222	100.762	up	2.54306	1.34656	0.00649529
23	PC-5p-67480_97	TCACGTGACATTGCCCAATCT	33.9718	0	down	-inf	-inf	0.00663653
24	PC-3p-50191_129	TGGTGCCATTCTCTTGCGACA	0.376453	24.0858	up	63.981	5.99957	0.00687154
25	mtr-miR408-3p	ATGCACTGCCTCTTCCCTGGC	1276.44	3798.8	up	2.9761	1.57342	0.00690119
26	mdm-miR408a	ATGCACTGCCTCTTCCCTGGC	1276.44	3798.8	up	2.9761	1.57342	0.00690119
27	stu-miR408b-3p_L+1R-1	ATGCACTGCCTCTTCCCTGGC	1276.44	3798.8	up	2.9761	1.57342	0.00690119
28	PC-3p-68575_95	TCGAACACCTTCGCTCCCATCACC	3.32474	18.8722	up	5.67629	2.50495	0.00695535
29	ppe-MIR156h-p3_2ss4GA19TC_2	CATAGCAGGCAGCATCTCCCT	304.192	0.759372	down	0.00249636	-8.64596	0.00724861
30	ppe-MIR156h-p3_2ss4GA19TC_1	CATAGCAGGCAGCATCTCCC	304.192	0.759372	down	0.00249636	-8.64596	0.00724861
31	PC-3p-88389_73	AAATTTGGTGGATCTCATGTGAAT	21.9527	4.06165	down	0.185018	-2.43426	0.00808886
32	gma-MIR5368-p3_1ss3GA	CCAAGGGACAGTCTCAGGTA	125.089	189.73	up	1.51676	0.600995	0.00827608
33	gma-miR4403_1ss22GA	ACGGACACCGAACACGACACGAAC	13.9564	0	down	-inf	-inf	0.00901274
34	PC-3p-174991_35	AAGTGTCAACGGGAGTTAACTCAC	8.24532	1.13906	down	0.138146	-2.85574	0.00916118
35	PC-3p-56621_115	AAAATCATACTCACCCAATTACCC	3.48726	23.0991	up	6.62386	2.72767	0.00942482

## Sheet: ZLXvsMN No.2
Index	miR_name	miR_seq	MN No.2(mean)	ZLX(mean)	up/down	fold_change(ZLX(mean)/MN No.2(mean))	log2(fold_change)	pvalue(t_test)
1	PC-5p-38306_165	TTGCGACCCTTAGCTTTGAACAGT	40.3454	6.05878	down	0.150173	-2.73531	0.00201036
2	gma-MIR166i-p5_1ss10TC	TGAGGGGAACGTCGTCTGGTT	34.8672	15.8202	down	0.453729	-1.1401	0.00435121
3	PC-3p-354073_15	AACGTTACTTAAGTCACACTGGTG	5.89078	0	down	-inf	-inf	0.00438403
4	PC-3p-143696_44	CACATGTCACATTGTGGTTGGGCA	8.20493	0	down	-inf	-inf	0.00567855
5	mtr-MIR171d-p5	TATTGGCCTGGTTCACTCAGA	397.809	73.9153	down	0.185806	-2.42813	0.00579409
6	mtr-MIR2603-p3_2ss8CT24AG	ATTGGTCTCTGCACTTTGTAAAAG	4.36516	13.2948	up	3.04566	1.60675	0.00597698
7	mtr-MIR2603-p5_2ss8CT24AG	ATTGGTCTCTGCACTTTGTAAAAG	4.36516	13.2948	up	3.04566	1.60675	0.00597698
8	PC-3p-68575_95	TCGAACACCTTCGCTCCCATCACC	3.32474	16.063	up	4.83137	2.27243	0.00643662
9	PC-5p-67480_97	TCACGTGACATTGCCCAATCT	33.9718	0	down	-inf	-inf	0.00663653
10	PC-5p-144078_43	AACACCCTCTCTAATACTCACTCT	8.11412	0.971437	down	0.119722	-3.06224	0.00719677
11	ppe-MIR156h-p3_2ss4GA19TC_2	CATAGCAGGCAGCATCTCCCT	304.192	1.40845	down	0.00463015	-7.75473	0.00727523
12	ppe-MIR156h-p3_2ss4GA19TC_1	CATAGCAGGCAGCATCTCCC	304.192	1.40845	down	0.00463015	-7.75473	0.00727523
13	PC-3p-4252_953	TCACGCCGGACTCCCCATAGCC	58.9332	21.7513	down	0.369084	-1.43798	0.0087271
14	ath-miR398b-3p_R-1	TGTGTTCTCAGGTCACCCCT	68.0628	27.4942	down	0.403953	-1.30774	0.00898551
15	mtr-MIR2592bj-p3_2ss12TC19AT	ATTCCCACTGTCCCTGTCT	34.1868	70.9669	up	2.07586	1.05371	0.00952777

## Sheet: ZLXvsMN No.1
Index	miR_name	miR_seq	MN No.1(mean)	ZLX(mean)	up/down	fold_change(ZLX(mean)/MN No.1(mean))	log2(fold_change)	pvalue(t_test)
1	stu-miR408a-3p_L+1R-1_1ss7AT	ATGCACTGCCTCTTCCCTGGT	44.7984	12.1001	down	0.270101	-1.88843	0.000109948
2	ath-miR408-3p_R-3	ATGCACTGCCTCTTCCCT	24.8954	2.31299	down	0.0929083	-3.42805	0.000743444
3	PC-3p-50191_129	TGGTGCCATTCTCTTGCGACA	24.0858	2.90816	down	0.120741	-3.05001	0.00217513
4	PC-3p-140464_45	AGTGCAGGGACCAATACCAAAAAT	17.1177	2.00951	down	0.117394	-3.09057	0.00305545
5	PC-5p-136428_46	CGGTCTCAATTATAAGCAACT	12.3053	0	down	-inf	-inf	0.00544432
6	PC-5p-177772_34	AGTGCCCCCGGACGCTCTTTAAGC	2.08827	18.6858	up	8.94799	3.16156	0.00668537
7	mtr-MIR2603-p3_2ss8CT24AG	ATTGGTCTCTGCACTTTGTAAAAG	1.70859	13.2948	up	7.78115	2.95998	0.00696045
8	mtr-MIR2603-p5_2ss8CT24AG	ATTGGTCTCTGCACTTTGTAAAAG	1.70859	13.2948	up	7.78115	2.95998	0.00696045
9	mtr-miR408-3p	ATGCACTGCCTCTTCCCTGGC	3798.8	1029.43	down	0.270988	-1.8837	0.00751504
10	mdm-miR408a	ATGCACTGCCTCTTCCCTGGC	3798.8	1029.43	down	0.270988	-1.8837	0.00751504
11	stu-miR408b-3p_L+1R-1	ATGCACTGCCTCTTCCCTGGC	3798.8	1029.43	down	0.270988	-1.8837	0.00751504
12	mtr-MIR160f-p5	TGCCTGGCTCCCTGCATGCCA	28.8022	72.8242	up	2.52843	1.33824	0.00791887
13	mtr-miR169j	TGAGCCAGGATGACTTGCCGG	397.408	1054.31	up	2.65296	1.4076	0.00797983
