# Supplementary material for: Characterization of the microRNA408-LACCASE5 module as a regulatory axis for photosynthetic efficiency in Medicago ruthenica: implications for forage yield enhancement
Source: Front Genet. 2023 Nov 28;14:1295222. doi: 10.3389/fgene.2023.1295222 (PMC10713734; doi:10.3389/fgene.2023.1295222)
Supplement: Supplementary file 10 [file Table7.XLSX]

## Sheet: vsMN No.2
gene_id	gene_name	GO	KEGG	KO_ENTRY	EC	Description	trans_type	FPKM.MN No.1_1	FPKM.MN No.1_2	FPKM.MN No.1_3	FPKM.MN No.2_1	FPKM.MN No.2_2	FPKM.MN No.2_3	fc	log2(fc)	pval	qval	regulation	significant
MSTRG.24651	EVM%20prediction%20fragScaff_scaffold_104_pilon.39	NA	NA	NA	NA	NA	NA	0.264073	0.3697	0.20051	26.1592	18.7089	19.1382	0.0130344	-6.26154	3.53939e-78	1.63117e-73	down	yes
MSTRG.7057	EVM%20prediction%20fragScaff_scaffold_31_pilon.30	GO:0003677(DNA binding);GO:0005634(nucleus);GO:0006355(regulation of transcription, DNA-templated);GO:0046872(metal ion binding)	NA	NA	NA	bromodomain adjacent to zinc finger domain protein 1A [Medicago truncatula]	NA	0.017606	0.019788	0.026645	4.09032	3.57915	3.51412	0.00572615	-7.44822	9.21239e-64	2.12281e-59	down	yes
MSTRG.4133	EVM%20prediction%20fragScaff_scaffold_227_pilon.125	GO:0003924(GTPase activity);GO:0005200(structural constituent of cytoskeleton);GO:0005515(protein binding);GO:0005525(GTP binding);GO:0005737(cytoplasm);GO:0005794(Golgi apparatus);GO:0005874(microtubule);GO:0007017(microtubule-based process);GO:0009651(response to salt stress);GO:0016020(membrane);GO:0045298(tubulin complex)	04145(Phagosome)	K07375	NA	hypothetical protein TSUD_376890 [Trifolium subterraneum]	NA	3.75538	3.77737	3.30798	10.8366	11.5078	11.1674	0.323489	-1.62821	9.98488e-57	1.53388e-52	down	yes
evm.TU.fragScaff_scaffold_183_pilon.193	EVM%20prediction%20fragScaff_scaffold_183_pilon.193	GO:0003677(DNA binding);GO:0005634(nucleus);GO:0006355(regulation of transcription, DNA-templated)	00071(Fatty acid degradation);00592(alpha-Linolenic acid metabolism);01040(Biosynthesis of unsaturated fatty acids);04146(Peroxisome)	K00232	EC:1.3.3.6	uncharacterized protein LOC11420802 isoform X1 [Medicago truncatula]	NA	1.42924	1.35376	1.14841	4.8206	4.4788	4.35622	0.287897	-1.79638	3.21848e-54	3.43985e-50	down	yes
MSTRG.15008	EVM%20prediction%20fragScaff_scaffold_170_pilon.356	NA	NA	NA	NA	F-box/LRR-repeat protein At1g55660 [Medicago truncatula]	NA	2.03666	1.91547	1.37176	13.4706	12.4863	11.2577	0.143059	-2.80532	3.73199e-54	3.43985e-50	down	yes
MSTRG.9673	EVM%20prediction%20fragScaff_scaffold_160_pilon.185	NA	NA	NA	NA	Repetitive proline-rich cell wall protein 1 [Medicago truncatula]	NA	0.368172	0.204705	0.240617	23.8171	47.6747	38.4292	0.00740072	-7.07812	6.47165e-49	4.97088e-45	down	yes
MSTRG.10445	EVM%20prediction%20original_scaffold_898_pilon.164	NA	NA	NA	NA	NA	NA	0	0	0	593.502	423.76	643.977	1.80588e-07	-22.4008	1.55108e-48	1.02118e-44	down	yes
MSTRG.23681	EVM%20prediction%20fragScaff_scaffold_162_pilon.55	GO:0005737(cytoplasm);GO:0016791(phosphatase activity);GO:0044283(small molecule biosynthetic process)	NA	NA	NA	endoribonuclease YBEY, chloroplastic isoform X1 [Medicago truncatula]	NA	0.544087	0.734631	0.589367	9.95392	7.60082	9.47834	0.0691036	-3.85509	6.12199e-47	3.52672e-43	down	yes
MSTRG.7720	EVM%20prediction%20original_scaffold_749_pilon.16	GO:0005887(integral component of plasma membrane);GO:0006857(oligopeptide transport);GO:0015031(protein transport);GO:0016020(membrane);GO:0016021(integral component of membrane);GO:0035673(oligopeptide transmembrane transporter activity);GO:0055085(transmembrane transport)	NA	NA	NA	oligopeptide transporter 7 [Medicago truncatula]	NA	1.10231	1.34887	0.968519	7.82619	6.59388	6.57965	0.162845	-2.61843	1.26959e-44	6.50114e-41	down	yes
MSTRG.4256	EVM%20prediction%20fragScaff_scaffold_67_pilon.573	GO:0001558(regulation of cell growth);GO:0005509(calcium ion binding);GO:0005515(protein binding);GO:0005634(nucleus);GO:0005737(cytoplasm);GO:0005774(vacuolar membrane);GO:0005794(Golgi apparatus);GO:0005829(cytosol);GO:0005886(plasma membrane);GO:0007346(regulation of mitotic cell cycle);GO:0008017(microtubule binding);GO:0008283(cell proliferation);GO:0009506(plasmodesma);GO:0009507(chloroplas…	NA	NA	NA	translationally-controlled tumor protein-like protein [Trifolium pratense]	NA	50.4602	38.1398	23.8308	0.799415	0.674389	1.05761	44.4143	5.47295	5.43299e-44	2.50385e-40	up	yes
MSTRG.20824	EVM%20prediction%20fragScaff_scaffold_210_pilon.187	GO:0004556(alpha-amylase activity);GO:0005509(calcium ion binding);GO:0005576(extracellular region);GO:0005983(starch catabolic process);GO:0009507(chloroplast);GO:0009570(chloroplast stroma);GO:0103025(alpha-amylase activity (releasing maltohexaose))	00500(Starch and sucrose metabolism)	K01176	EC:3.2.1.1	alpha-amylase 3, chloroplastic [Medicago truncatula]	NA	0.01522	0.006336	0.003166	24.7805	14.0727	33.233	0.000342951	-11.5097	1.55e-43	6.49393e-40	down	yes
MSTRG.2023	EVM%20prediction%20fragScaff_scaffold_118_pilon.940	GO:0003677(DNA binding);GO:0005634(nucleus);GO:0008150(biological_process);GO:0008270(zinc ion binding)	NA	NA	NA	zinc finger A20 and AN1 domain-containing stress-associated protein 6 [Medicago truncatula]	NA	35.5849	35.0226	25.8762	1.10122	1.81935	0.963267	24.8424	4.63473	1.52589e-42	5.8602e-39	up	yes
MSTRG.4574	EVM%20prediction%20fragScaff_scaffold_171_pilon.15	GO:0005783(endoplasmic reticulum);GO:0016020(membrane);GO:0016788(hydrolase activity, acting on ester bonds)	NA	NA	NA	protein STRICTOSIDINE SYNTHASE-LIKE 4 [Medicago truncatula]	NA	86.7747	82.4353	60.5349	6.8238	8.60052	5.38181	11.0422	3.46495	8.81278e-41	3.1242e-37	up	yes
MSTRG.17724	EVM%20prediction%20fragScaff_scaffold_81_pilon.132	GO:0012505(endomembrane system);GO:0016020(membrane)	NA	NA	NA	probable steroid-binding protein 3 [Medicago truncatula]	NA	9.49213	8.43239	7.13239	28.2696	28.9858	28.4312	0.292425	-1.77386	2.28098e-39	7.50866e-36	down	yes
MSTRG.17863	EVM%20prediction%20original_scaffold_572_pilon.59	NA	NA	NA	NA	NA	NA	0	0	0	82.0205	89.7675	72.4748	1.22819e-06	-19.635	5.73494e-39	1.762e-35	down	yes
MSTRG.22977	EVM%20prediction%20original_scaffold_849_pilon.21	NA	NA	NA	NA	NA	NA	135.561	132.288	146.348	2.1163	4.36852	2.10993	48.1919	5.59072	4.27842e-37	1.23234e-33	up	yes
MSTRG.591	EVM%20prediction%20fragScaff_scaffold_10_pilon.161	GO:0005737(cytoplasm);GO:0030001(metal ion transport);GO:0046914(transition metal ion binding);GO:0046916(cellular transition metal ion homeostasis)	NA	NA	NA	heavy metal-associated isoprenylated plant protein 39 isoform X2 [Medicago truncatula]	NA	68.0488	61.6817	38.4219	3.02484	1.74677	2.15085	24.2909	4.60234	1.74238e-36	4.72348e-33	up	yes
MSTRG.3454	EVM%20prediction%20original_scaffold_962_pilon.56	GO:0003746(translation elongation factor activity);GO:0004364(glutathione transferase activity);GO:0005634(nucleus);GO:0005737(cytoplasm);GO:0006749(glutathione metabolic process)	NA	NA	NA	elongation factor 1-gamma [Medicago truncatula]	NA	0.007233	0	0	124.546	110.293	111.324	2.08948e-05	-15.5465	3.72616e-36	9.38918e-33	down	yes
MSTRG.19118	EVM%20prediction%20fragScaff_scaffold_35_pilon.380	NA	NA	NA	NA	NA	NA	0	0	0	52.1066	60.54	59.1277	1.74648e-06	-19.1271	3.8709e-36	9.38918e-33	down	yes
MSTRG.19074	EVM%20prediction%20fragScaff_scaffold_141_pilon.49	NA	NA	NA	NA	NA	NA	0	0	0	63.9675	67.4499	50.9623	1.64492e-06	-19.2136	2.45049e-35	5.63192e-32	down	yes
MSTRG.23918	EVM%20prediction%20fragScaff_scaffold_192_pilon.3	NA	NA	NA	NA	NA	NA	275.861	249.401	91.7182	0	0	0	2.0566e+06	20.9718	2.5663e-35	5.63192e-32	up	yes
MSTRG.5752	EVM%20prediction%20original_scaffold_732_pilon.27	NA	NA	NA	NA	NA	NA	82.8911	81.5478	41.3073	0	0	0	685821	19.3875	4.54031e-35	9.51113e-32	up	yes
MSTRG.7392	EVM%20prediction%20fragScaff_scaffold_58_pilon.46	GO:0003674(molecular_function);GO:0005739(mitochondrion);GO:0008150(biological_process);GO:0009535(chloroplast thylakoid membrane);GO:0016021(integral component of membrane)	NA	NA	NA	uncharacterized protein LOC11406144 isoform X1 [Medicago truncatula]	NA	0.208266	0.140312	0.475551	64.9612	76.1675	73.0487	0.00384788	-8.02172	8.85958e-35	1.77523e-31	down	yes
MSTRG.1844	EVM%20prediction%20fragScaff_scaffold_216_pilon.19	GO:0005515(protein binding);GO:0005739(mitochondrion);GO:0006457(protein folding);GO:0009644(response to high light intensity);GO:0009742(brassinosteroid mediated signaling pathway);GO:0042538(hyperosmotic salinity response);GO:0051510(regulation of unidimensional cell growth);GO:1903578(regulation of ATP metabolic process)	NA	NA	NA	uncharacterized protein LOC25479626 isoform X1 [Medicago truncatula]	NA	1.05151	0.952855	0.931256	8.55073	13.1542	12.3322	0.0862473	-3.53538	2.65252e-34	5.0935e-31	down	yes
MSTRG.16845	EVM%20prediction%20original_scaffold_976_pilon.103	GO:0003674(molecular_function);GO:0005634(nucleus);GO:0005680(anaphase-promoting complex);GO:0007049(cell cycle);GO:0010152(pollen maturation);GO:0010229(inflorescence development);GO:0016567(protein ubiquitination);GO:0048827(phyllome development);GO:0051301(cell division);GO:0061614(pri-miRNA transcription by RNA polymerase II)	04120(Ubiquitin mediated proteolysis)	K12456	NA	DEAD-box ATP-dependent RNA helicase 3, chloroplastic [Glycine soja]	NA	2.05027	1.48245	0.89046	24.9124	26.4803	20.7467	0.0613143	-4.02763	4.38643e-34	8.08612e-31	down	yes
MSTRG.17522	EVM%20prediction%20fragScaff_scaffold_222_pilon.91	GO:0003677(DNA binding);GO:0005634(nucleus);GO:0008150(biological_process);GO:0008270(zinc ion binding)	NA	NA	NA	zinc finger A20 and AN1 domain-containing stress-associated protein 8 isoform X1 [Medicago truncatula]	NA	0.121182	0.011224	0.048287	20.4803	38.081	33.2772	0.00196751	-8.98942	6.33143e-34	1.12227e-30	down	yes
MSTRG.9168	.	NA	NA	NA	NA	NA	NA	13.5208	15.5702	12.6133	0.378619	0.491833	0.165872	40.2425	5.33065	7.64168e-34	1.30435e-30	up	yes
MSTRG.10245	EVM%20prediction%20fragScaff_scaffold_99_pilon.121	NA	NA	NA	NA	NA	NA	0	0	0	54.6683	62.0329	52.5758	1.77224e-06	-19.106	9.0868e-34	1.49562e-30	down	yes
MSTRG.14916	EVM%20prediction%20original_scaffold_584_pilon.85	NA	NA	NA	NA	NA	NA	91.9234	112.765	139.498	0	0	0	1.14729e+06	20.1298	2.15787e-33	3.42923e-30	up	yes
MSTRG.3239	.	NA	NA	NA	NA	NA	NA	1.92364	1.04673	1.12397	24.8856	28.6397	20.4625	0.0553379	-4.17559	9.06841e-33	1.38005e-29	down	yes
evm.TU.original_scaffold_730_pilon.34	EVM%20prediction%20original_scaffold_730_pilon.34	GO:0004497(monooxygenase activity);GO:0055114(oxidation-reduction process)	00380(Tryptophan metabolism)	K11816	EC:1.14.13.168	probable indole-3-pyruvate monooxygenase YUCCA10 [Medicago truncatula]	NA	0.65052	0.760807	0.500537	4.46258	4.68438	3.59234	0.150076	-2.73623	9.28299e-33	1.38005e-29	down	yes
MSTRG.18383	EVM%20prediction%20fragScaff_scaffold_54_pilon.209	NA	NA	NA	NA	NA	NA	157.936	123.911	229.705	0	0	0	1.70517e+06	20.7015	1.09535e-32	1.57751e-29	up	yes
MSTRG.20750	EVM%20prediction%20fragScaff_scaffold_176_pilon.2	NA	NA	NA	NA	NA	NA	43.5975	47.4464	42.6443	0	0	0	445627	18.7655	3.57869e-32	4.9978e-29	up	yes
MSTRG.11847	EVM%20prediction%20fragScaff_scaffold_117_pilon.118	NA	NA	NA	NA	NA	NA	26.2311	29.4049	25.4447	0.259923	0.154988	0.498316	88.7848	6.47224	4.55329e-32	6.17186e-29	up	yes
MSTRG.731	EVM%20prediction%20fragScaff_scaffold_137_pilon.332	NA	NA	NA	NA	hypothetical protein MTR_1g093980 [Medicago truncatula]	NA	5.25708	5.65679	6.24236	47.0498	40.7611	45.5739	0.128622	-2.95879	6.17085e-32	8.12542e-29	down	yes
MSTRG.12604	EVM%20prediction%20original_scaffold_808_pilon.235	NA	NA	NA	NA	NA	NA	18.8419	15.5045	24.7338	0.753692	0.616682	0.771177	27.5876	4.78595	6.70384e-32	8.58204e-29	up	yes
MSTRG.10859	EVM%20prediction%20fragScaff_scaffold_185_pilon.295	NA	NA	NA	NA	NA	NA	76.9134	83.2993	121.279	0	0	0	938305	19.8397	1.21716e-31	1.51605e-28	up	yes
MSTRG.1078	EVM%20prediction%20fragScaff_scaffold_221_pilon.384	NA	NA	NA	NA	uncharacterized protein LOC11415657 [Medicago truncatula]	NA	10.2598	10.7546	8.1218	3.96019	4.02824	4.12125	2.40603	1.26665	4.73306e-31	5.7402e-28	up	yes
MSTRG.1182	EVM%20prediction%20fragScaff_scaffold_190_pilon.28	NA	NA	NA	NA	NA	NA	20.9769	17.7227	16.677	0	0	0	184589	17.494	9.84757e-31	1.16368e-27	up	yes
MSTRG.22805	EVM%20prediction%20fragScaff_scaffold_151_pilon.397	GO:0004105(choline-phosphate cytidylyltransferase activity);GO:0005634(nucleus);GO:0006656(phosphatidylcholine biosynthetic process);GO:0009058(biosynthetic process)	00564(Glycerophospholipid metabolism);00440(Phosphonate and phosphinate metabolism)	K00968	EC:2.7.7.15	choline-phosphate cytidylyltransferase 1 [Medicago truncatula]	NA	117.176	135.049	92.9072	35.0902	31.9851	32.6052	3.46238	1.79177	2.54034e-30	2.92685e-27	up	yes
MSTRG.17759	EVM%20prediction%20fragScaff_scaffold_133_pilon.179	NA	NA	NA	NA	NA	NA	0	0	0	13.4651	13.4682	12.4175	7.62372e-06	-17.0011	2.77165e-30	3.11547e-27	down	yes
MSTRG.17665	EVM%20prediction%20fragScaff_scaffold_151_pilon.424	GO:0000139(Golgi membrane);GO:0003677(DNA binding);GO:0003700(DNA binding transcription factor activity);GO:0005515(protein binding);GO:0005634(nucleus);GO:0005783(endoplasmic reticulum);GO:0005789(endoplasmic reticulum membrane);GO:0006351(transcription, DNA-templated);GO:0006355(regulation of transcription, DNA-templated);GO:0016021(integral component of membrane);GO:0042538(hyperosmotic salini…	03013(RNA transport)	K03248	NA	bZIP transcription factor 17 [Medicago truncatula]	NA	34.8615	37.3693	28.491	12.8567	12.7988	11.0029	2.74758	1.45816	4.60732e-30	5.05555e-27	up	yes
MSTRG.7060	EVM%20prediction%20fragScaff_scaffold_31_pilon.25	NA	NA	NA	NA	NA	NA	23.2812	27.6529	15.0108	0	0	0	219817	17.7459	8.69029e-30	9.31397e-27	up	yes
MSTRG.7335	EVM%20prediction%20fragScaff_scaffold_2_pilon.610	NA	NA	NA	NA	NA	NA	70.5118	55.7844	70.5589	0.211611	0.858743	0.757032	107.725	6.75121	1.12664e-29	1.18005e-26	up	yes
MSTRG.17629	EVM%20prediction%20fragScaff_scaffold_130_pilon.185	NA	NA	NA	NA	NA	NA	5.91103	3.83457	3.03674	45.8724	55.5773	40.4743	0.0900647	-3.4729	2.00635e-29	2.05477e-26	down	yes
MSTRG.11960	EVM%20prediction%20original_scaffold_422_pilon.2	GO:0004801(sedoheptulose-7-phosphate:D-glyceraldehyde-3-phosphate glyceronetransferase activity);GO:0005739(mitochondrion);GO:0005829(cytosol);GO:0005975(carbohydrate metabolic process);GO:0006098(pentose-phosphate shunt);GO:0009507(chloroplast);GO:0009536(plastid);GO:0009570(chloroplast stroma);GO:0009809(lignin biosynthetic process);GO:0033587(shikimate biosynthetic process);GO:0046686(response…	00030(Pentose phosphate pathway)	K00616	EC:2.2.1.2	uncharacterized protein LOC25501975 [Medicago truncatula]	NA	18.836	16.3504	16.3354	0	0	0	171739	17.3899	3.93856e-29	3.94593e-26	up	yes
MSTRG.24594	EVM%20prediction%20fragScaff_scaffold_228_pilon.62	NA	NA	NA	NA	NA	NA	34.4697	26.0365	23.1683	0	0	0	278915	18.0895	5.12471e-29	5.02505e-26	up	yes
MSTRG.17381	EVM%20prediction%20fragScaff_scaffold_31_pilon.108	NA	NA	NA	NA	NA	NA	31.0541	32.4943	27.5905	5.20586	3.51653	3.93742	7.19907	2.84781	5.49559e-29	5.27646e-26	up	yes
MSTRG.24363	EVM%20prediction%20original_scaffold_553_pilon.35	NA	NA	NA	NA	NA	NA	72.448	63.3741	39.5735	0	0	0	584652	19.1572	7.36995e-29	6.93166e-26	up	yes
MSTRG.6937	EVM%20prediction%20fragScaff_scaffold_217_pilon.57	NA	NA	NA	NA	NA	NA	27.0381	28.4261	18.5627	0	0	0	246756	17.9127	1.02561e-28	9.45321e-26	up	yes
MSTRG.7376	EVM%20prediction%20fragScaff_scaffold_58_pilon.87	NA	NA	NA	NA	NA	NA	141.253	70.783	91.4664	0	0	0	1.01167e+06	19.9483	1.19353e-28	1.07853e-25	up	yes
MSTRG.4910	EVM%20prediction%20fragScaff_scaffold_65_pilon.86	GO:0001731(formation of translation preinitiation complex);GO:0003743(translation initiation factor activity);GO:0003924(GTPase activity);GO:0005622(intracellular)	03013(RNA transport)	K03242	NA	eukaryotic translation initiation factor 2 EIF2-gamma-II [Medicago truncatula]	NA	0	0	0	17.3057	13.7044	15.5665	6.44101e-06	-17.2443	1.51223e-28	1.34025e-25	down	yes
MSTRG.12335	EVM%20prediction%20fragScaff_scaffold_6_pilon.218	GO:0003674(molecular_function);GO:0005829(cytosol);GO:0006511(ubiquitin-dependent protein catabolic process);GO:0009507(chloroplast)	04141(Protein processing in endoplasmic reticulum)	K14016	NA	ubiquitin fusion degradation protein 1 homolog isoform X2 [Medicago truncatula]	NA	36.7455	31.4984	37.967	0	0	0	354036	18.4335	3.18965e-28	2.77355e-25	up	yes
MSTRG.19638	EVM%20prediction%20original_scaffold_565_pilon.12	NA	NA	NA	NA	NA	NA	0	0	0	38.7682	48.1595	48.6952	2.21202e-06	-18.7862	4.47692e-28	3.8208e-25	down	yes
MSTRG.23962	EVM%20prediction%20original_scaffold_871_pilon.2	GO:0003677(DNA binding);GO:0005634(nucleus);GO:0008150(biological_process);GO:0008270(zinc ion binding)	NA	NA	NA	zinc finger A20 and AN1 domain-containing stress-associated protein 6 [Medicago truncatula]	NA	12.2369	11.0678	6.59207	0.466353	0.794221	0.559404	16.427	4.03799	5.14966e-28	4.31504e-25	up	yes
MSTRG.6359	EVM%20prediction%20fragScaff_scaffold_126_pilon.653	GO:0003735(structural constituent of ribosome);GO:0005762(mitochondrial large ribosomal subunit)	03010(Ribosome)	K02899	NA	uncharacterized protein LOC11420362 [Medicago truncatula]	NA	0	0	0	25.8387	30.2571	24.3701	3.72828e-06	-18.0331	5.94456e-28	4.89216e-25	down	yes
MSTRG.7545	EVM%20prediction%20fragScaff_scaffold_93_pilon.63	NA	NA	NA	NA	NA	NA	73.5623	77.0535	10.5751	0.038812	0.035062	0.01415	1831.21	10.8386	7.09086e-28	5.67438e-25	up	yes
MSTRG.4003	EVM%20prediction%20original_scaffold_679_pilon.38	NA	NA	NA	NA	NA	NA	0	0	0	12.3286	16.4792	10.8345	7.56768e-06	-17.0117	7.14131e-28	5.67438e-25	down	yes
MSTRG.21590	EVM%20prediction%20fragScaff_scaffold_238_pilon.206	NA	NA	NA	NA	NA	NA	0	0	0	148.266	104.799	122.882	7.97986e-07	-20.2571	1.00962e-27	7.8863e-25	down	yes
MSTRG.388	EVM%20prediction%20fragScaff_scaffold_71_pilon.43	NA	NA	NA	NA	NA	NA	210.279	178.837	78.6114	0	0	0	1.55909e+06	20.5723	1.09807e-27	8.43428e-25	up	yes
MSTRG.14367	EVM%20prediction%20fragScaff_scaffold_156_pilon.44	GO:0004462(lactoylglutathione lyase activity);GO:0005737(cytoplasm);GO:0005975(carbohydrate metabolic process);GO:0016829(lyase activity)	NA	NA	NA	uncharacterized protein LOC11423798 [Medicago truncatula]	NA	63.0266	63.5488	52.995	135.988	124.193	134.228	0.45529	-1.13514	1.34488e-27	1.01607e-24	down	yes
MSTRG.16715	EVM%20prediction%20original_scaffold_861_pilon.40	NA	NA	NA	NA	NA	NA	0	0	0	12.9366	16.4683	19.1945	6.17292e-06	-17.3056	3.21422e-27	2.3892e-24	down	yes
MSTRG.11829	EVM%20prediction%20fragScaff_scaffold_117_pilon.68	NA	NA	NA	NA	NA	NA	0	0	0	9.49991	8.27493	8.19479	1.1552e-05	-16.4015	4.87943e-27	3.56942e-24	down	yes
MSTRG.10859	EVM%20prediction%20fragScaff_scaffold_185_pilon.299	GO:0005634(nucleus);GO:0005737(cytoplasm);GO:0006464(cellular protein modification process);GO:0007568(aging);GO:0009751(response to salicylic acid)	NA	NA	NA	PREDICTED: polyubiquitin [Eucalyptus grandis]	NA	138.034	77.0682	42.2822	0	0	0	857949	19.7105	5.17607e-27	3.72726e-24	up	yes
MSTRG.10269	.	NA	NA	NA	NA	NA	NA	0	0	0	11.6236	8.72137	11.3192	9.47444e-06	-16.6875	6.67417e-27	4.73209e-24	down	yes
MSTRG.21115	EVM%20prediction%20fragScaff_scaffold_222_pilon.40	NA	NA	NA	NA	NA	NA	31.7277	20.0752	24.8846	0	0	0	255625	17.9637	1.03363e-26	7.21756e-24	up	yes
MSTRG.11052	EVM%20prediction%20original_scaffold_278_pilon.69	NA	NA	NA	NA	stress response protein nst1 isoform X2 [Medicago truncatula]	NA	54.1947	54.7841	26.7943	0	0	0	452577	18.7878	1.06688e-26	7.33853e-24	up	yes
MSTRG.12568	.	NA	NA	NA	NA	NA	NA	0.140378	0.06343	0.058683	2.8761	3.51877	3.3997	0.0267997	-5.22164	1.29488e-26	8.77586e-24	down	yes
MSTRG.22219	.	NA	NA	NA	NA	NA	NA	0	0	0	25.583	35.5481	33.0361	3.18582e-06	-18.2599	1.46832e-26	9.8071e-24	down	yes
MSTRG.7599	EVM%20prediction%20original_scaffold_898_pilon.50	NA	NA	NA	NA	NA	NA	15.323	21.8503	11.8841	0	0	0	163525	17.3191	1.75869e-26	1.15787e-23	up	yes
MSTRG.4229	EVM%20prediction%20fragScaff_scaffold_255_pilon.66	GO:0003674(molecular_function);GO:0005634(nucleus);GO:0008150(biological_process)	NA	NA	NA	cAMP-regulated phosphoprotein-like protein [Medicago truncatula]	NA	7.32812	8.08072	6.47621	38.9448	29.2261	31.168	0.220307	-2.18241	2.83877e-26	1.84264e-23	down	yes
MSTRG.671	EVM%20prediction%20fragScaff_scaffold_256_pilon.18	GO:0005634(nucleus)	00970(Aminoacyl-tRNA biosynthesis)	K02435	EC:6.3.5.6;EC:6.3.5.7	glutamyl-tRNA(Gln) amidotransferase subunit C, chloroplastic/mitochondrial [Medicago truncatula]	NA	0.356438	0.224839	0.402894	38.3402	34.2089	97.3305	0.00579334	-7.43139	3.06887e-26	1.96433e-23	down	yes
MSTRG.3629	EVM%20prediction%20original_scaffold_322_pilon.19	NA	NA	NA	NA	NA	NA	0.841364	0.509027	0.687929	6.5894	9.36331	8.17474	0.0844814	-3.56522	3.89095e-26	2.45642e-23	down	yes
MSTRG.23847	.	NA	NA	NA	NA	NA	NA	19.5339	17.6989	10.8566	0	0	0	160298	17.2904	5.81881e-26	3.62386e-23	up	yes
MSTRG.9946	EVM%20prediction%20original_scaffold_779_pilon.35	NA	NA	NA	NA	NA	NA	84.4479	72.5224	36.191	0	0	0	643871	19.2964	7.3118e-26	4.49295e-23	up	yes
MSTRG.13118	EVM%20prediction%20fragScaff_scaffold_116_pilon.52	NA	NA	NA	NA	NA	NA	0	0	0	18.4245	14.1238	8.39116	7.32789e-06	-17.0582	7.92844e-26	4.80777e-23	down	yes
MSTRG.23421	EVM%20prediction%20fragScaff_scaffold_244_pilon.87	GO:0009507(chloroplast);GO:0009706(chloroplast inner membrane);GO:0009941(chloroplast envelope);GO:0016021(integral component of membrane)	NA	NA	NA	uncharacterized protein LOC25492690 [Medicago truncatula]	NA	75.0181	57.8303	27.2853	0	0	0	533779	19.0259	1.39914e-25	8.37415e-23	up	yes
MSTRG.24327	EVM%20prediction%20original_scaffold_707_pilon.47	NA	NA	NA	NA	NA	NA	13.3588	12.3803	5.84133	0.03165	0.020506	0	605.499	9.24198	1.52239e-25	8.99498e-23	up	yes
MSTRG.20706	EVM%20prediction%20fragScaff_scaffold_101_pilon.90	NA	NA	NA	NA	NA	NA	20.8631	14.9262	19.3503	0.009844	0	0.050391	915.408	9.83827	1.57777e-25	9.20419e-23	up	yes
MSTRG.23584	EVM%20prediction%20fragScaff_scaffold_150_pilon.55	NA	NA	NA	NA	NA	NA	0	0	0	10.2288	11.7829	10.8045	9.14182e-06	-16.7391	2.22391e-25	1.28114e-22	down	yes
MSTRG.17181	EVM%20prediction%20original_scaffold_557_pilon.40	NA	NA	NA	NA	NA	NA	10.0539	11.4935	7.95579	0	0	0	98343.9	16.5855	2.51278e-25	1.4021e-22	up	yes
MSTRG.16845	EVM%20prediction%20original_scaffold_976_pilon.103	NA	NA	NA	NA	NA	NA	29.3003	32.7669	22.0593	0	0	0	280422	18.0972	2.51519e-25	1.4021e-22	up	yes
MSTRG.8767	EVM%20prediction%20original_scaffold_766_pilon.70	GO:0005768(endosome);GO:0006897(endocytosis);GO:0016050(vesicle organization);GO:0019898(extrinsic component of membrane);GO:0035091(phosphatidylinositol binding)	NA	NA	NA	LOW QUALITY PROTEIN: PX domain-containing protein EREL1 [Medicago truncatula]	NA	14.75	11.3264	7.92903	0	0	0.007735	4396.31	12.1021	2.54934e-25	1.4021e-22	up	yes
MSTRG.16944	EVM%20prediction%20original_scaffold_467_pilon.27	GO:0009044(xylan 1,4-beta-xylosidase activity);GO:0009505(plant-type cell wall);GO:0031222(arabinan catabolic process);GO:0045493(xylan catabolic process);GO:0046556(alpha-L-arabinofuranosidase activity)	00520(Amino sugar and nucleotide sugar metabolism)	K15920	EC:3.2.1.37	probable beta-D-xylosidase 2 [Medicago truncatula]	NA	2.48779	2.68258	1.73184	8.41997	7.78051	7.25652	0.294249	-1.76489	2.55557e-25	1.4021e-22	down	yes
MSTRG.23722	EVM%20prediction%20fragScaff_scaffold_101_pilon.5	GO:0004674(protein serine/threonine kinase activity);GO:0005886(plasma membrane);GO:0006468(protein phosphorylation);GO:0009506(plasmodesma);GO:0042742(defense response to bacterium)	NA	NA	NA	cysteine-rich receptor-like protein kinase 10 [Medicago truncatula]	NA	0	0.030249	0.025807	2.34963	2.70264	2.8626	0.00708237	-7.14155	2.82091e-25	1.52947e-22	down	yes
MSTRG.13014	EVM%20prediction%20fragScaff_scaffold_168_pilon.34	GO:0003700(DNA binding transcription factor activity);GO:0005515(protein binding);GO:0005634(nucleus);GO:0006351(transcription, DNA-templated);GO:0006355(regulation of transcription, DNA-templated);GO:0009733(response to auxin);GO:0009734(auxin-activated signaling pathway);GO:0009908(flower development);GO:0043565(sequence-specific DNA binding)	04075(Plant hormone signal transduction)	K14486	NA	auxin response factor 8 [Medicago truncatula]	NA	0	0.005867	0.001497	3.96678	8.83765	6.09849	0.00038957	-11.3258	2.89719e-25	1.55256e-22	down	yes
MSTRG.23019	EVM%20prediction%20fragScaff_scaffold_35_pilon.441	NA	NA	NA	NA	NA	NA	0	0	0	11.2199	11.4723	8.94086	9.48375e-06	-16.6861	3.20337e-25	1.6969e-22	down	yes
MSTRG.22975	EVM%20prediction%20original_scaffold_525_pilon.29	NA	NA	NA	NA	NA	NA	0.012929	0.017354	0.020059	62.1862	23.6703	8.93341	0.000531091	-10.8788	4.06277e-25	2.12769e-22	down	yes
MSTRG.12124	.	NA	NA	NA	NA	NA	NA	14.0372	13.2172	11.5463	0	0	0	129336	16.9808	5.21047e-25	2.69809e-22	up	yes
MSTRG.1345	EVM%20prediction%20original_scaffold_825_pilon.28	NA	NA	NA	NA	NA	NA	14.0942	20.0574	6.57845	0	0	0	135767	17.0508	6.8834e-25	3.52476e-22	up	yes
MSTRG.17386	EVM%20prediction%20fragScaff_scaffold_31_pilon.101	NA	NA	NA	NA	NA	NA	15.5878	21.2062	12.2411	97.5441	110.56	133.271	0.14364	-2.79947	7.55082e-25	3.82403e-22	down	yes
evm.TU.original_scaffold_621_pilon.58	EVM%20prediction%20original_scaffold_621_pilon.58	NA	NA	NA	NA	uncharacterized protein LOC11412963 [Medicago truncatula]	NA	4.02347	3.90609	3.93929	0.385036	0.338858	0.21039	12.7037	3.66717	1.02683e-24	5.14374e-22	up	yes
MSTRG.14474	EVM%20prediction%20original_scaffold_467_pilon.181	NA	NA	NA	NA	NA	NA	1.88611	2.0414	1.87971	0.248391	0.17974	0.257142	8.47431	3.0831	1.04321e-24	5.16963e-22	up	yes
MSTRG.21906	EVM%20prediction%20fragScaff_scaffold_226_pilon.134	NA	NA	NA	NA	NA	NA	23.4378	24.6591	27.5485	1.24293	2.27411	1.92662	13.8961	3.7966	1.14829e-24	5.58563e-22	up	yes
MSTRG.9142	EVM%20prediction%20original_scaffold_600_pilon.131	GO:0005829(cytosol);GO:0008757(S-adenosylmethionine-dependent methyltransferase activity);GO:0032259(methylation)	NA	NA	NA	uncharacterized protein LOC25490188 [Medicago truncatula]	NA	14.6201	11.961	11.4304	0.00352	0	0.003415	5481.11	12.4203	1.1514e-24	5.58563e-22	up	yes
MSTRG.14655	EVM%20prediction%20fragScaff_scaffold_66_pilon.49	NA	NA	NA	NA	NA	NA	0	0	0	18.2392	17.5456	13.1349	6.13248e-06	-17.3151	1.23773e-24	5.94188e-22	down	yes
MSTRG.21350	EVM%20prediction%20original_scaffold_682_pilon.5	NA	NA	NA	NA	NA	NA	13.6467	12.0452	7.08457	1.17735	1.01143	1.18229	9.7229	3.28139	1.48525e-24	7.0566e-22	up	yes
MSTRG.9570	EVM%20prediction%20original_scaffold_805_pilon.10	NA	NA	NA	NA	NA	NA	10.3288	6.9745	4.44428	0	0	0	72491.9	16.1455	2.35664e-24	1.10825e-21	up	yes
MSTRG.19562	EVM%20prediction%20original_scaffold_914_pilon.25	GO:0005515(protein binding);GO:0005524(ATP binding);GO:0005576(extracellular region);GO:0006952(defense response);GO:0043531(ADP binding)	NA	NA	NA	NB-ARC domain disease resistance protein [Medicago truncatula]	NA	0	0	0	4.28621	4.46945	5.47376	2.10831e-05	-15.5336	3.48036e-24	1.62016e-21	down	yes
MSTRG.9874	EVM%20prediction%20fragScaff_scaffold_40_pilon.37	NA	NA	NA	NA	NA	NA	9.94891	10.3053	9.66459	0	0	0	99729.5	16.6057	4.0683e-24	1.87492e-21	up	yes
MSTRG.14638	EVM%20prediction%20fragScaff_scaffold_66_pilon.4	NA	NA	NA	NA	NA	NA	12.3018	23.0717	11.0655	0	0	0	154797	17.24	4.48723e-24	2.04751e-21	up	yes
MSTRG.7662	EVM%20prediction%20original_scaffold_688_pilon.20	NA	NA	NA	NA	NA	NA	10.0063	13.0471	10.9179	0	0	0	113238	16.789	5.1748e-24	2.3381e-21	up	yes
MSTRG.2948	EVM%20prediction%20original_scaffold_675_pilon.113	GO:0003676(nucleic acid binding);GO:0005737(cytoplasm);GO:0006457(protein folding)	NA	NA	NA	putative DnaJ domain, nucleotide-binding alpha-beta plait domain, DNAJC17, RNA recognition [Medicago truncatula]	NA	16.9096	20.8531	20.2792	0	0	0	193473	17.5618	7.5493e-24	3.37783e-21	up	yes
MSTRG.23698	EVM%20prediction%20fragScaff_scaffold_103_pilon.40	NA	NA	NA	NA	NA	NA	5.45327	6.69814	3.62041	30.7818	31.165	25.3035	0.180765	-2.46781	8.44178e-24	3.74084e-21	down	yes
MSTRG.18701	EVM%20prediction%20fragScaff_scaffold_14_pilon.151	GO:0003755(peptidyl-prolyl cis-trans isomerase activity);GO:0005528(FK506 binding);GO:0005789(endoplasmic reticulum membrane);GO:0061077(chaperone-mediated protein folding)	NA	NA	NA	peptidyl-prolyl cis-trans isomerase FKBP62 [Medicago truncatula]	NA	0	0	0	12.1636	17.6693	25.369	5.43459e-06	-17.4894	8.67284e-24	3.80663e-21	down	yes
MSTRG.13135	EVM%20prediction%20fragScaff_scaffold_24_pilon.70	NA	NA	NA	NA	NA	NA	9.40179	14.3456	10.5188	0	0	0	114220	16.8015	9.23987e-24	4.01725e-21	up	yes
MSTRG.7288	EVM%20prediction%20fragScaff_scaffold_155_pilon.108	GO:0016020(membrane);GO:0016709(oxidoreductase activity, acting on paired donors, with incorporation or reduction of molecular oxygen, NAD(P)H as one donor, and incorporation of one atom of oxygen);GO:0044550(secondary metabolite biosynthetic process)	00460(Cyanoamino acid metabolism);00966(Glucosinolate biosynthesis)	K12153	EC:1.14.14.40	isoleucine N-monooxygenase 2 [Medicago truncatula]	NA	0.045751	0.064038	0.031521	6.27717	2.6217	6.48872	0.00918337	-6.76676	1.00411e-23	4.32479e-21	down	yes
MSTRG.19148	EVM%20prediction%20fragScaff_scaffold_62_pilon.102	GO:0000976(transcription regulatory region sequence-specific DNA binding);GO:0003677(DNA binding);GO:0003700(DNA binding transcription factor activity);GO:0005515(protein binding);GO:0005634(nucleus);GO:0006351(transcription, DNA-templated);GO:0006355(regulation of transcription, DNA-templated);GO:0008289(lipid binding);GO:0009828(plant-type cell wall loosening);GO:0010091(trichome branching)	NA	NA	NA	hypothetical protein PHAVU_007G101200g [Phaseolus vulgaris]	NA	0	0	0	10.2766	11.4248	7.49553	1.02751e-05	-16.5705	1.04723e-23	4.46876e-21	down	yes
MSTRG.6329	.	NA	NA	NA	NA	NA	NA	192.838	183.733	25.1544	0.241919	0.060848	0.064284	1094.47	10.096	1.06903e-23	4.51995e-21	up	yes
MSTRG.562	.	NA	NA	NA	NA	NA	NA	6.97341	6.51772	8.19566	0.423982	0.502899	0.247586	18.4652	4.20674	1.2262e-23	5.13734e-21	up	yes
MSTRG.8273	EVM%20prediction%20original_scaffold_335_pilon.74	GO:0005576(extracellular region);GO:0005618(cell wall);GO:0006949(syncytium formation);GO:0009664(plant-type cell wall organization);GO:0009826(unidimensional cell growth);GO:0009828(plant-type cell wall loosening);GO:0009831(plant-type cell wall modification involved in multidimensional cell growth);GO:0016020(membrane)	NA	NA	NA	expansin-A8 [Medicago truncatula]	NA	0	0	0	38.2934	31.8981	84.2847	1.94205e-06	-18.974	1.45319e-23	6.03349e-21	down	yes
MSTRG.11472	EVM%20prediction%20original_scaffold_667_pilon.71	NA	NA	NA	NA	NA	NA	14.7947	15.4776	12.0271	0	0	0	140998	17.1053	3.2934e-23	1.35517e-20	up	yes
MSTRG.3660	EVM%20prediction%20fragScaff_scaffold_263_pilon.83	NA	NA	NA	NA	NA	NA	21.2815	18.7138	29.1391	0	0	0	230448	17.8141	4.03956e-23	1.6475e-20	up	yes
MSTRG.13014	EVM%20prediction%20fragScaff_scaffold_168_pilon.34	NA	NA	NA	NA	NA	NA	6.84109	8.26344	3.49639	0	0	0	62003.1	15.9201	4.182e-23	1.6814e-20	up	yes
MSTRG.7711	EVM%20prediction%20original_scaffold_749_pilon.24	NA	NA	NA	NA	NA	NA	16.1272	18.0725	11.6119	3.60521	2.90496	3.06255	4.78565	2.25871	4.21843e-23	1.6814e-20	up	yes
MSTRG.3791	EVM%20prediction%20original_scaffold_811_pilon.19	NA	NA	NA	NA	NA	NA	25.1735	26.9161	56.5748	0	0	0	362215	18.4665	4.23215e-23	1.6814e-20	up	yes
MSTRG.13360	EVM%20prediction%20fragScaff_scaffold_255_pilon.83	NA	NA	NA	NA	NA	NA	41.3336	43.3497	35.1374	0	0	0	399402	18.6075	4.34393e-23	1.71106e-20	up	yes
MSTRG.22537	EVM%20prediction%20fragScaff_scaffold_44_pilon.50	NA	NA	NA	NA	NA	NA	0	0	0	17.5749	11.1755	11.0328	7.54085e-06	-17.0168	5.28787e-23	2.06523e-20	down	yes
MSTRG.12567	EVM%20prediction%20fragScaff_scaffold_2_pilon.515	GO:0005515(protein binding)	NA	NA	NA	TMV resistance protein N [Medicago truncatula]	NA	0.178429	0.14308	0.33125	8.38257	8.00005	7.22774	0.0276471	-5.17673	5.37896e-23	2.08315e-20	down	yes
MSTRG.18320	EVM%20prediction%20fragScaff_scaffold_253_pilon.1	GO:0006511(ubiquitin-dependent protein catabolic process)	03050(Proteasome)	K06700	NA	probable proteasome inhibitor [Medicago truncatula]	NA	12.268	13.5399	13.0242	1.29844	1.97424	1.22255	8.63852	3.11078	6.15722e-23	2.36468e-20	up	yes
MSTRG.581	EVM%20prediction%20fragScaff_scaffold_10_pilon.147	GO:0003674(molecular_function);GO:0008150(biological_process);GO:0009507(chloroplast);GO:0016021(integral component of membrane)	NA	NA	NA	hypothetical protein MtrunA17_Chr1g0202411 [Medicago truncatula]	NA	0	0	0	16.3725	9.42665	11.1153	8.12689e-06	-16.9089	1.09344e-22	4.16464e-20	down	yes
MSTRG.18155	EVM%20prediction%20fragScaff_scaffold_186_pilon.206	NA	NA	NA	NA	NA	NA	0	0	0	53.6277	29.0886	21.5128	2.87827e-06	-18.4064	1.13476e-22	4.28661e-20	down	yes
MSTRG.18373	EVM%20prediction%20fragScaff_scaffold_54_pilon.171	NA	NA	NA	NA	NA	NA	26.9582	29.4624	23.384	0	0	0	266015	18.0211	1.32779e-22	4.97501e-20	up	yes
MSTRG.4910	EVM%20prediction%20fragScaff_scaffold_65_pilon.86	NA	NA	NA	NA	NA	NA	6.95104	4.0611	4.55404	0	0	0	51887.3	15.6631	1.59074e-22	5.91215e-20	up	yes
MSTRG.9084	EVM%20prediction%20original_scaffold_1015_pilon.56	GO:0003924(GTPase activity);GO:0005198(structural molecule activity);GO:0005200(structural constituent of cytoskeleton);GO:0005525(GTP binding);GO:0005737(cytoplasm);GO:0005773(vacuole);GO:0005874(microtubule);GO:0007017(microtubule-based process);GO:0009416(response to light stimulus);GO:0009826(unidimensional cell growth)	04145(Phagosome)	K07375	NA	tubulin beta-1 chain-like protein [Trifolium pratense]	NA	61.2803	58.0109	48.7765	82.261	86.3321	81.1986	0.672831	-0.571684	2.09401e-22	7.72038e-20	down	no
MSTRG.10978	EVM%20prediction%20original_scaffold_943_pilon.27	NA	NA	NA	NA	NA	NA	0	0	0	6.87437	7.53252	6.03153	1.46782e-05	-16.056	2.47603e-22	9.05636e-20	down	yes
MSTRG.10411	EVM%20prediction%20fragScaff_scaffold_246_pilon.105	NA	NA	NA	NA	NA	NA	0	0	0	8.43677	7.61032	14.7809	9.73143e-06	-16.6489	2.77605e-22	1.00738e-19	down	yes
MSTRG.3814	EVM%20prediction%20fragScaff_scaffold_152_pilon.167	NA	NA	NA	NA	NA	NA	14.3783	9.06428	15.7851	0	0	0	130759	16.9965	2.91233e-22	1.04857e-19	up	yes
MSTRG.7083	EVM%20prediction%20original_scaffold_900_pilon.70	GO:0004842(ubiquitin-protein transferase activity);GO:0005515(protein binding);GO:0005634(nucleus);GO:0006511(ubiquitin-dependent protein catabolic process);GO:0006952(defense response);GO:0009611(response to wounding);GO:0009625(response to insect);GO:0009641(shade avoidance);GO:0009753(response to jasmonic acid);GO:0009861(jasmonic acid and ethylene-dependent systemic resistance);GO:0009867(jas…	04075(Plant hormone signal transduction)	K13463	NA	coronatine-insensitive protein 1 [Medicago truncatula]	NA	12.1324	9.49506	14.1517	0	0.003463	0	10331.8	13.3348	3.64773e-22	1.30317e-19	up	yes
MSTRG.7034	.	NA	NA	NA	NA	NA	NA	15.5214	18.5777	17.7882	0	0	0	172958	17.4001	3.97224e-22	1.40819e-19	up	yes
MSTRG.16266	EVM%20prediction%20fragScaff_scaffold_252_pilon.151	GO:0005524(ATP binding);GO:0005634(nucleus);GO:0006952(defense response);GO:0043531(ADP binding)	NA	NA	NA	putative disease resistance protein RGA3 [Medicago truncatula]	NA	0	0	0.014268	7.42999	5.73939	8.50121	0.000658404	-10.5687	4.88877e-22	1.71988e-19	down	yes
MSTRG.8043	EVM%20prediction%20fragScaff_scaffold_13_pilon.84	NA	NA	NA	NA	NA	NA	46.3553	43.0939	28.4486	0	0	0	392993	18.5841	5.28237e-22	1.83566e-19	up	yes
MSTRG.18194	EVM%20prediction%20original_scaffold_980_pilon.21	GO:0004675(transmembrane receptor protein serine/threonine kinase activity);GO:0005524(ATP binding);GO:0005886(plasma membrane);GO:0006952(defense response);GO:0016301(kinase activity)	NA	NA	NA	probable serine/threonine-protein kinase PBL8 [Medicago truncatula]	NA	3.04749	2.62889	2.65501	9.39465	8.60799	9.93144	0.298252	-1.7454	5.29754e-22	1.83566e-19	down	yes
MSTRG.21816	EVM%20prediction%20fragScaff_scaffold_273_pilon.28	GO:0005215(transporter activity);GO:0005509(calcium ion binding);GO:0005886(plasma membrane);GO:0009624(response to nematode);GO:0010119(regulation of stomatal movement);GO:0015293(symporter activity);GO:0015333(peptide:proton symporter activity);GO:0016020(membrane);GO:0016021(integral component of membrane);GO:0042128(nitrate assimilation);GO:0055085(transmembrane transport);GO:0080168(abscisic…	NA	NA	NA	peptide/nitrate transporter [Medicago truncatula]	NA	0	0	0	4.7715	5.67108	6.17752	1.80504e-05	-15.7576	6.01422e-22	2.06844e-19	down	yes
MSTRG.7709	EVM%20prediction%20original_scaffold_436_pilon.12	GO:0005887(integral component of plasma membrane);GO:0006857(oligopeptide transport);GO:0015031(protein transport);GO:0016020(membrane);GO:0016021(integral component of membrane);GO:0035673(oligopeptide transmembrane transporter activity);GO:0055085(transmembrane transport)	NA	NA	NA	oligopeptide transporter 7 [Medicago truncatula]	NA	1.08643	1.01181	0.681028	3.16976	3.62424	3.74148	0.2638	-1.92248	6.55866e-22	2.23898e-19	down	yes
MSTRG.16085	EVM%20prediction%20fragScaff_scaffold_67_pilon.592	NA	NA	NA	NA	NA	NA	10.1439	9.3273	21.0486	0.024341	0	0.01351	1070.51	10.0641	6.67224e-22	2.26101e-19	up	yes
MSTRG.10399	EVM%20prediction%20fragScaff_scaffold_246_pilon.131	NA	NA	NA	NA	NA	NA	0	0	0	6.13116	5.9044	9.18237	1.4139e-05	-16.11	7.29468e-22	2.45389e-19	down	yes
MSTRG.12190	EVM%20prediction%20fragScaff_scaffold_96_pilon.305	NA	NA	NA	NA	NA	NA	4.6143	4.47931	5.83962	0	0	0	49777.5	15.6032	8.70228e-22	2.90618e-19	up	yes
MSTRG.9534	MERGED%3A%20EVM%20prediction%20fragScaff_scaffold_182_pilon.138%3B%20EVM%20prediction%20fragScaff_scaffold_182_pilon.139%3B%20EVM%20prediction%20fragScaff_scaffold_182_pilon.140	NA	NA	NA	NA	NA	NA	13.9257	20.0174	7.27818	0	0	0	137404	17.0681	9.15707e-22	3.03606e-19	up	yes
MSTRG.7336	EVM%20prediction%20fragScaff_scaffold_2_pilon.612	NA	NA	NA	NA	spermidine sinapoyl-CoA acyltransferase [Medicago truncatula]	NA	146.363	172.097	171.106	3.74021	9.33223	4.17538	28.3842	4.82702	9.24641e-22	3.04379e-19	up	yes
MSTRG.4420	EVM%20prediction%20fragScaff_scaffold_122_pilon.77	NA	NA	NA	NA	NA	NA	15.7658	14.1907	4.52233	0	0	0	114929	16.8104	1.04432e-21	3.41336e-19	up	yes
MSTRG.9450	EVM%20prediction%20original_scaffold_769_pilon.50	NA	NA	NA	NA	NA	NA	0	0	0	19.6589	9.7615	21.0431	5.94489e-06	-17.3599	1.34173e-21	4.35459e-19	down	yes
MSTRG.3296	EVM%20prediction%20original_scaffold_994_pilon.45	GO:0004674(protein serine/threonine kinase activity);GO:0005886(plasma membrane);GO:0007166(cell surface receptor signaling pathway)	NA	NA	NA	hypothetical protein TSUD_08700 [Trifolium subterraneum]	NA	4.92778	5.80462	6.78816	0	0	0	58401.8	15.8337	1.47847e-21	4.76479e-19	up	yes
MSTRG.1241	MERGED%3A%20EVM%20prediction%20fragScaff_scaffold_214_pilon.46%3B%20EVM%20prediction%20fragScaff_scaffold_214_pilon.47	NA	NA	NA	NA	NA	NA	24.6247	23.5503	12.3222	0	0	0	201657	17.6215	1.525e-21	4.88064e-19	up	yes
MSTRG.4316	EVM%20prediction%20fragScaff_scaffold_102_pilon.117	NA	NA	NA	NA	NA	NA	10.1784	17.1332	7.49085	0	0	0	116008	16.8239	1.55059e-21	4.92831e-19	up	yes
MSTRG.7127	EVM%20prediction%20fragScaff_scaffold_221_pilon.151	NA	NA	NA	NA	NA	NA	0	0	0	7.01767	6.26378	4.61514	1.6763e-05	-15.8644	1.6132e-21	5.09217e-19	down	yes
MSTRG.10173	EVM%20prediction%20original_scaffold_605_pilon.69	GO:0005886(plasma membrane);GO:0009834(plant-type secondary cell wall biogenesis);GO:0031225(anchored component of membrane)	NA	NA	NA	fasciclin-like arabinogalactan protein 12 [Medicago truncatula]	NA	5.32425	6.33167	5.64119	18.8292	17.8155	17.0761	0.321982	-1.63495	1.77559e-21	5.56664e-19	down	yes
MSTRG.23276	.	NA	NA	NA	NA	NA	NA	26.0796	19.3948	9.60066	0	0	0	183584	17.4861	1.92537e-21	5.99544e-19	up	yes
MSTRG.16290	EVM%20prediction%20fragScaff_scaffold_209_pilon.29	GO:0005515(protein binding)	00630(Glyoxylate and dicarboxylate metabolism);00710(Carbon fixation in photosynthetic organisms)	K01602	EC:4.1.1.39	ribulose bisphosphate carboxylase small chain, chloroplastic [Medicago truncatula]	NA	671.663	523.899	479.575	4550.2	5691.11	3105.44	0.125509	-2.99414	1.97661e-21	6.11368e-19	down	yes
MSTRG.3466	.	NA	NA	NA	NA	NA	NA	0.043428	0	0	6.4626	9.31917	7.30143	0.00188137	-9.054	2.14018e-21	6.57549e-19	down	yes
MSTRG.11922	EVM%20prediction%20fragScaff_scaffold_258_pilon.31	GO:0004040(amidase activity);GO:0005773(vacuole);GO:0005774(vacuolar membrane);GO:0005783(endoplasmic reticulum);GO:0005789(endoplasmic reticulum membrane);GO:0005794(Golgi apparatus);GO:0005886(plasma membrane);GO:0016021(integral component of membrane);GO:0042742(defense response to bacterium);GO:0047412(N-(long-chain-acyl)ethanolamine deacylase activity);GO:0070291(N-acylethanolamine metabolic…	00970(Aminoacyl-tRNA biosynthesis)	K02433	EC:6.3.5.6;EC:6.3.5.7	fatty acid amide hydrolase [Medicago truncatula]	NA	0	0	0	9.64604	5.16383	5.32826	1.48971e-05	-16.0346	2.72665e-21	8.32187e-19	down	yes
MSTRG.17070	EVM%20prediction%20fragScaff_scaffold_138_pilon.23	GO:0003674(molecular_function);GO:0016021(integral component of membrane);GO:0016998(cell wall macromolecule catabolic process)	04120(Ubiquitin mediated proteolysis)	K03363	NA	putative LysM domain-containing protein [Medicago truncatula]	NA	4.7743	4.20574	3.88367	19.846	16.5675	20.8229	0.224747	-2.15363	3.28665e-21	9.96505e-19	down	yes
evm.TU.fragScaff_scaffold_144_pilon.155	EVM%20prediction%20fragScaff_scaffold_144_pilon.155	GO:0004842(ubiquitin-protein transferase activity);GO:0005737(cytoplasm);GO:0009966(regulation of signal transduction)	NA	NA	NA	putative Phox domain, sorting nexin [Medicago truncatula]	NA	0.088221	0.218268	0.13779	2.91633	4.31552	2.65655	0.0449293	-4.4762	3.46271e-21	1.04302e-18	down	yes
MSTRG.22111	EVM%20prediction%20fragScaff_scaffold_111_pilon.121	NA	NA	NA	NA	NA	NA	0	0	0	9.72164	7.9336	9.27724	1.1139e-05	-16.454	3.94161e-21	1.17957e-18	down	yes
MSTRG.592	EVM%20prediction%20fragScaff_scaffold_10_pilon.163	NA	NA	NA	NA	NA	NA	24.0434	23.5356	8.70101	0	0	0	187600	17.5173	4.12887e-21	1.22763e-18	up	yes
MSTRG.7668	.	NA	NA	NA	NA	NA	NA	2.20011	1.67199	1.93018	9.57878	13.6295	10.3903	0.172694	-2.53371	6.19103e-21	1.82897e-18	down	yes
MSTRG.16988	EVM%20prediction%20original_scaffold_730_pilon.78	NA	NA	NA	NA	NA	NA	0	0	0	6.88119	4.6223	6.50972	1.66544e-05	-15.8737	8.46227e-21	2.48403e-18	down	yes
MSTRG.13163	EVM%20prediction%20original_scaffold_664_pilon.216	NA	NA	NA	NA	NA	NA	5.23665	6.21108	10.3012	0.057641	0.028308	0.031419	185.305	7.53376	9.16225e-21	2.67248e-18	up	yes
evm.TU.fragScaff_scaffold_250_pilon.123	EVM%20prediction%20fragScaff_scaffold_250_pilon.123	GO:0005634(nucleus);GO:0005737(cytoplasm);GO:0016787(hydrolase activity)	NA	NA	NA	alpha/beta superfamily hydrolase [Medicago truncatula]	NA	3.95184	3.55827	2.21077	0.442029	0.435207	0.520419	6.95514	2.79808	9.4551e-21	2.74055e-18	up	yes
MSTRG.19868	EVM%20prediction%20fragScaff_scaffold_159_pilon.96	NA	NA	NA	NA	NA	NA	0	0	0	7.37397	8.43367	7.58176	1.28263e-05	-16.2505	9.56351e-21	2.75465e-18	down	yes
MSTRG.3997	EVM%20prediction%20original_scaffold_679_pilon.31	NA	NA	NA	NA	NA	NA	0.558501	0.554712	0.323613	2.21171	2.56291	2.28931	0.203403	-2.29759	1.06595e-20	3.05127e-18	down	yes
MSTRG.17181	EVM%20prediction%20fragScaff_scaffold_201_pilon.87	GO:0005516(calmodulin binding);GO:0005634(nucleus);GO:0005886(plasma membrane);GO:0008150(biological_process)	03015(mRNA surveillance pathway)	K14411	NA	protein IQ-DOMAIN 1 [Medicago truncatula]	NA	0.436114	0.294554	0.782074	19.3585	35.0863	22.0702	0.0197705	-5.6605	1.09387e-20	3.11185e-18	down	yes
MSTRG.22975	EVM%20prediction%20original_scaffold_525_pilon.29	NA	NA	NA	NA	NA	NA	13.7658	18.7048	5.27937	0	0	0	125833	16.9412	1.10489e-20	3.12393e-18	up	yes
MSTRG.12843	EVM%20prediction%20original_scaffold_908_pilon.71	NA	NA	NA	NA	NA	NA	32.1102	7.40833	9.37873	0.002851	0.003632	0.002124	5681.1	12.472	1.52528e-20	4.28623e-18	up	yes
MSTRG.9679	EVM%20prediction%20fragScaff_scaffold_160_pilon.177	NA	NA	NA	NA	NA	NA	32.9442	57.3269	8.10097	0.068215	0.133796	0.185563	253.815	7.98763	1.54902e-20	4.32655e-18	up	yes
MSTRG.20921	.	NA	NA	NA	NA	NA	NA	11.7095	18.7007	17.2313	0	0.103476	0.117701	215.4	7.75087	1.68851e-20	4.68776e-18	up	yes
MSTRG.17386	EVM%20prediction%20fragScaff_scaffold_31_pilon.101	GO:0003674(molecular_function);GO:0005634(nucleus);GO:0008150(biological_process);GO:0009507(chloroplast)	NA	NA	NA	uncharacterized protein LOC25499188 [Medicago truncatula]	NA	224.568	263.717	205.44	0.363768	2.50747	0.68658	194.986	7.60722	1.86378e-20	5.14335e-18	up	yes
MSTRG.8639	.	NA	NA	NA	NA	NA	NA	4.04439	5.19815	2.91209	18.8057	16.7368	18.7708	0.223788	-2.1598	2.09672e-20	5.75176e-18	down	yes
MSTRG.21113	EVM%20prediction%20fragScaff_scaffold_222_pilon.42	GO:0004674(protein serine/threonine kinase activity);GO:0005634(nucleus);GO:0005737(cytoplasm);GO:0005886(plasma membrane);GO:0035556(intracellular signal transduction)	NA	NA	NA	phototropin-2 isoform X1 [Medicago truncatula]	NA	2.68454	2.95692	0.880503	80.6831	52.7878	53.8355	0.0348198	-4.84395	2.20612e-20	6.01605e-18	down	yes
MSTRG.11473	EVM%20prediction%20original_scaffold_667_pilon.66	NA	NA	NA	NA	NA	NA	17.9123	17.4478	7.28677	0	0	0	142156	17.1171	2.30299e-20	6.24328e-18	up	yes
MSTRG.3379	EVM%20prediction%20fragScaff_scaffold_126_pilon.961	NA	NA	NA	NA	NA	NA	8.55234	8.08992	7.1601	27.4073	26.358	20.6083	0.320038	-1.64368	2.42803e-20	6.54377e-18	down	yes
MSTRG.20901	EVM%20prediction%20fragScaff_scaffold_206_pilon.113	GO:0000977(RNA polymerase II regulatory region sequence-specific DNA binding);GO:0005515(protein binding);GO:0005794(Golgi apparatus);GO:0005886(plasma membrane);GO:0009507(chloroplast);GO:0009832(plant-type cell wall biogenesis);GO:0009833(plant-type primary cell wall biogenesis);GO:0009834(plant-type secondary cell wall biogenesis);GO:0010330(cellulose synthase complex);GO:0010400(rhamnogalactu…	NA	NA	NA	cellulose synthase-like protein [Medicago truncatula]	NA	1.70406	1.66088	1.137	3.81183	3.85592	3.80546	0.392388	-1.34965	3.4327e-20	9.19763e-18	down	yes
MSTRG.1150	EVM%20prediction%20fragScaff_scaffold_190_pilon.60	NA	NA	NA	NA	NA	NA	0	0	0	10.3043	14.2619	14.6783	7.64439e-06	-16.9972	3.73513e-20	9.95012e-18	down	yes
MSTRG.11065	EVM%20prediction%20original_scaffold_278_pilon.66	NA	NA	NA	NA	NA	NA	0	0	0	6.29881	4.43118	9.12076	1.51128e-05	-16.0139	3.84817e-20	1.01923e-17	down	yes
MSTRG.4094	EVM%20prediction%20fragScaff_scaffold_140_pilon.70	NA	NA	NA	NA	NA	NA	0	0	0	5.8861	9.47626	5.92349	1.40939e-05	-16.1146	4.22302e-20	1.11213e-17	down	yes
MSTRG.16576	EVM%20prediction%20fragScaff_scaffold_237_pilon.80	GO:0003735(structural constituent of ribosome);GO:0005739(mitochondrion);GO:0005840(ribosome);GO:0006412(translation);GO:0009507(chloroplast);GO:0019843(rRNA binding)	03010(Ribosome)	K02906	NA	50S ribosomal protein L3-2, chloroplastic [Medicago truncatula]	NA	0	0	0	11.8237	8.1831	13.6712	8.9079e-06	-16.7765	4.44755e-20	1.1646e-17	down	yes
MSTRG.9854	EVM%20prediction%20fragScaff_scaffold_40_pilon.118	GO:0004843(thiol-dependent ubiquitin-specific protease activity);GO:0005634(nucleus);GO:0006511(ubiquitin-dependent protein catabolic process);GO:0016579(protein deubiquitination);GO:0036459(thiol-dependent ubiquitinyl hydrolase activity)	NA	NA	NA	ubiquitin carboxyl-terminal hydrolase 24 [Medicago truncatula]	NA	0	0	0	3.61268	6.44747	3.87463	2.15289e-05	-15.5034	4.50102e-20	1.17194e-17	down	yes
MSTRG.18760	EVM%20prediction%20fragScaff_scaffold_237_pilon.24	NA	NA	NA	NA	NA	NA	13.9153	7.48131	7.23327	0	0	0	95432.8	16.5422	4.66892e-20	1.20883e-17	up	yes
MSTRG.6328	.	NA	NA	NA	NA	NA	NA	15.7322	12.8449	29.9187	0	0	0	194986	17.573	4.85085e-20	1.24357e-17	up	yes
MSTRG.15628	EVM%20prediction%20original_scaffold_537_pilon.71	GO:0003677(DNA binding);GO:0003700(DNA binding transcription factor activity);GO:0005515(protein binding);GO:0005634(nucleus);GO:0006351(transcription, DNA-templated);GO:0006355(regulation of transcription, DNA-templated);GO:0009409(response to cold);GO:0009414(response to water deprivation);GO:0009631(cold acclimation)	NA	NA	NA	C-repeat binding factor 2 [Medicago truncatula]	NA	5.85788	4.87294	5.9679	0.494399	0.290923	0.45967	13.4127	3.74553	4.85706e-20	1.24357e-17	up	yes
evm.TU.original_scaffold_647_pilon.54	EVM%20prediction%20original_scaffold_647_pilon.54	GO:0003674(molecular_function);GO:0005634(nucleus);GO:0005739(mitochondrion);GO:0008150(biological_process);GO:0031307(integral component of mitochondrial outer membrane)	NA	NA	NA	sorting and assembly machinery component 50 homolog B [Medicago truncatula]	NA	0.23766	0.330838	0.134251	1.86126	1.94652	1.70688	0.127433	-2.97219	4.95183e-20	1.26083e-17	down	yes
MSTRG.23345	EVM%20prediction%20original_scaffold_569_pilon.19	GO:0000209(protein polyubiquitination);GO:0005783(endoplasmic reticulum);GO:0030433(ubiquitin-dependent ERAD pathway);GO:0031625(ubiquitin protein ligase binding);GO:0061630(ubiquitin protein ligase activity)	04141(Protein processing in endoplasmic reticulum);04120(Ubiquitin mediated proteolysis)	K04554	EC:2.3.2.23	ubiquitin-conjugating enzyme E2 34 [Medicago truncatula]	NA	0.460748	1.06935	0.228971	28.431	37.7966	20.989	0.020169	-5.63172	4.99654e-20	1.26152e-17	down	yes
MSTRG.20750	EVM%20prediction%20fragScaff_scaffold_176_pilon.2	GO:0005887(integral component of plasma membrane);GO:0009055(electron transfer activity);GO:0015035(protein disulfide oxidoreductase activity);GO:0017004(cytochrome complex assembly);GO:0045454(cell redox homeostasis)	NA	NA	NA	cytochrome c-type biogenesis ccda-like chloroplastic protein [Medicago truncatula]	NA	3.05904	1.03753	0.82531	68.6316	65.6847	86.7374	0.0222655	-5.48904	5.00927e-20	1.26152e-17	down	yes
MSTRG.11912	EVM%20prediction%20fragScaff_scaffold_258_pilon.56	NA	NA	NA	NA	NA	NA	9.2321	9.69756	4.28758	0	0	0	77390.8	16.2399	6.18883e-20	1.5501e-17	up	yes
MSTRG.24387	EVM%20prediction%20fragScaff_scaffold_8_pilon.5	NA	NA	NA	NA	NA	NA	0	0	0	8.56519	20.2402	15.3328	6.79683e-06	-17.1667	6.35417e-20	1.58291e-17	down	yes
MSTRG.3296	EVM%20prediction%20original_scaffold_994_pilon.45	NA	NA	NA	NA	NA	NA	5.3116	7.48699	6.01206	0	0	0	62702.2	15.9362	7.00868e-20	1.73657e-17	up	yes
MSTRG.2947	EVM%20prediction%20original_scaffold_675_pilon.113	NA	NA	NA	NA	NA	NA	8.61435	8.73051	4.93047	0	0	0	74251.1	16.1801	7.97981e-20	1.96098e-17	up	yes
MSTRG.8730	EVM%20prediction%20fragScaff_scaffold_111_pilon.59	NA	NA	NA	NA	NA	NA	0	0	0	6.78983	8.10986	3.31228	1.64727e-05	-15.8896	7.99949e-20	1.96098e-17	down	yes
MSTRG.6615	EVM%20prediction%20fragScaff_scaffold_61_pilon.113	GO:0003755(peptidyl-prolyl cis-trans isomerase activity);GO:0005528(FK506 binding);GO:0005789(endoplasmic reticulum membrane);GO:0061077(chaperone-mediated protein folding)	NA	NA	NA	peptidyl-prolyl cis-trans isomerase FKBP16-1, chloroplastic [Medicago truncatula]	NA	0	0	0	6.60103	5.75328	7.30464	1.52602e-05	-15.9999	1.02892e-19	2.50894e-17	down	yes
MSTRG.17995	.	NA	NA	NA	NA	NA	NA	2.95902	3.34316	1.43585	0	0	0	25793.4	14.6547	1.03913e-19	2.52049e-17	up	yes
MSTRG.16444	EVM%20prediction%20fragScaff_scaffold_185_pilon.256	NA	NA	NA	NA	NA	NA	7.39775	7.41053	6.79358	0	0	0	72006.2	16.1358	1.27018e-19	3.06479e-17	up	yes
MSTRG.13005	EVM%20prediction%20fragScaff_scaffold_192_pilon.153	NA	NA	NA	NA	NA	NA	1.28115	2.11916	1.24472	17.8798	25.6572	13.1477	0.0819451	-3.6092	1.28569e-19	3.08606e-17	down	yes
MSTRG.12106	EVM%20prediction%20fragScaff_scaffold_154_pilon.78	GO:0003674(molecular_function);GO:0005634(nucleus);GO:0005829(cytosol);GO:0008150(biological_process)	NA	NA	NA	EKC/KEOPS complex subunit Tprkb [Medicago truncatula]	NA	0	0	0	17.9649	14.3243	11.3611	6.87281e-06	-17.1507	1.5104e-19	3.60664e-17	down	yes
MSTRG.19214	EVM%20prediction%20fragScaff_scaffold_126_pilon.823	GO:0003674(molecular_function);GO:0005747(mitochondrial respiratory chain complex I);GO:0008150(biological_process)	NA	NA	NA	transmembrane protein, putative [Medicago truncatula]	NA	3.40294	4.70698	4.51109	0	0	0	42070	15.3605	1.68047e-19	3.99206e-17	up	yes
MSTRG.1196	EVM%20prediction%20fragScaff_scaffold_190_pilon.4	GO:0005886(plasma membrane);GO:0006810(transport);GO:0022857(transmembrane transporter activity)	NA	NA	NA	WAT1-related protein At5g07050 [Medicago truncatula]	NA	0	0	0	6.73501	9.45837	7.55754	1.26311e-05	-16.2727	2.06658e-19	4.88413e-17	down	yes
MSTRG.10859	EVM%20prediction%20fragScaff_scaffold_185_pilon.299	NA	NA	NA	NA	NA	NA	7.27395	6.74087	4.8911	0	0	0.007854	2407.17	11.2331	2.08225e-19	4.89605e-17	up	yes
MSTRG.7879	EVM%20prediction%20original_scaffold_442_pilon.6	NA	NA	NA	NA	NA	NA	2.55486	6.25334	4.9351	0	0	0	45811	15.4834	2.13145e-19	4.98629e-17	up	yes
MSTRG.15574	.	NA	NA	NA	NA	NA	NA	14.533	10.1817	11.3357	0	0	0	120168	16.8747	2.57786e-19	6.00017e-17	up	yes
MSTRG.22499	EVM%20prediction%20original_scaffold_795_pilon.16	GO:0006624(vacuolar protein processing)	NA	NA	NA	transmembrane protein 208 homolog [Medicago truncatula]	NA	0.003864	0.00194	0	11.0781	7.44724	14.4681	0.000175914	-12.4728	2.62943e-19	6.08359e-17	down	yes
MSTRG.3637	EVM%20prediction%20original_scaffold_322_pilon.6	GO:0002181(cytoplasmic translation);GO:0003735(structural constituent of ribosome);GO:0022625(cytosolic large ribosomal subunit)	03010(Ribosome)	K02877	NA	60S ribosomal protein L15-1 [Medicago truncatula]	NA	27.0699	26.6396	26.7858	72.1905	69.6264	67.838	0.383942	-1.38104	2.64011e-19	6.08359e-17	down	yes
MSTRG.5346	EVM%20prediction%20fragScaff_scaffold_36_pilon.188	NA	NA	NA	NA	NA	NA	0	0	0	10.9519	5.75812	6.27959	1.30494e-05	-16.2257	2.78528e-19	6.38618e-17	down	yes
MSTRG.24621	.	NA	NA	NA	NA	NA	NA	0	0	0	5.26905	5.99177	5.68484	1.77036e-05	-15.7856	2.97168e-19	6.77984e-17	down	yes
MSTRG.3784	EVM%20prediction%20original_scaffold_699_pilon.21	NA	NA	NA	NA	NA	NA	10.4793	11.3342	8.8088	21.3298	22.8785	18.9231	0.485057	-1.04377	3.08933e-19	7.01355e-17	down	yes
MSTRG.21312	EVM%20prediction%20original_scaffold_524_pilon.107	GO:0005739(mitochondrion);GO:0009922(fatty acid elongase activity);GO:0016021(integral component of membrane);GO:0019367(fatty acid elongation, saturated fatty acid);GO:0030148(sphingolipid biosynthetic process);GO:0030176(integral component of endoplasmic reticulum membrane);GO:0030497(fatty acid elongation);GO:0034625(fatty acid elongation, monounsaturated fatty acid);GO:0034626(fatty acid elon…	00062(Fatty acid elongation)	K10249	EC:2.3.1.199	elongation of fatty acids protein 3-like [Medicago truncatula]	NA	9.28418	8.99135	7.81751	25.9935	21.4346	25.8248	0.356205	-1.48922	3.27943e-19	7.40863e-17	down	yes
MSTRG.19556	EVM%20prediction%20fragScaff_scaffold_210_pilon.202	GO:0005737(cytoplasm);GO:0005884(actin filament);GO:0032432(actin filament bundle);GO:0051015(actin filament binding);GO:0051017(actin filament bundle assembly);GO:0051639(actin filament network formation);GO:0051764(actin crosslink formation)	NA	NA	NA	fimbrin-2 [Medicago truncatula]	NA	1.77071	2.02314	1.40689	4.18668	4.37085	3.86537	0.418642	-1.25621	3.39679e-19	7.63632e-17	down	yes
evm.TU.fragScaff_scaffold_241_pilon.127	EVM%20prediction%20fragScaff_scaffold_241_pilon.127	GO:0005739(mitochondrion)	04144(Endocytosis)	K01528	EC:3.6.5.5	retrovirus-related Pol polyprotein from transposon TNT 1-94 [Trifolium pratense]	NA	1.94539	2.18937	1.63397	0	0	0	19229.1	14.231	3.57414e-19	7.996e-17	up	yes
MSTRG.3023	EVM%20prediction%20original_scaffold_675_pilon.54	NA	NA	NA	NA	NA	NA	2.80992	2.91345	2.16727	6.89015	6.59437	7.75028	0.37159	-1.42822	3.64901e-19	8.12408e-17	down	yes
MSTRG.16775	EVM%20prediction%20fragScaff_scaffold_118_pilon.120	NA	NA	NA	NA	NA	NA	3.71079	8.8866	4.3845	0	0	0	56606.3	15.7887	3.81296e-19	8.44828e-17	up	yes
MSTRG.11368	EVM%20prediction%20fragScaff_scaffold_68_pilon.263	NA	NA	NA	NA	NA	NA	20.2467	16.6401	7.14689	0	0	0	146779	17.1633	4.26091e-19	9.39561e-17	up	yes
MSTRG.7524	.	NA	NA	NA	NA	NA	NA	9.54776	9.32207	3.47327	0	0	0	74477	16.1845	4.4126e-19	9.68377e-17	up	yes
MSTRG.10237	EVM%20prediction%20fragScaff_scaffold_99_pilon.88	NA	NA	NA	NA	NA	NA	8.73742	7.08183	4.09264	0	0	0	66373	16.0183	4.60157e-19	1.00506e-16	up	yes
MSTRG.19051	EVM%20prediction%20fragScaff_scaffold_108_pilon.248	GO:0016021(integral component of membrane);GO:0042626(ATPase activity, coupled to transmembrane movement of substances);GO:0055085(transmembrane transport)	02010(ABC transporters)	K05658	EC:3.6.3.44	ABC transporter B family member 15 [Medicago truncatula]	NA	3.66129	4.97388	4.57136	0	0	0	44021.8	15.4259	4.9159e-19	1.06865e-16	up	yes
MSTRG.18029	.	NA	NA	NA	NA	NA	NA	10.9282	14.1454	16.6118	0	0	0	138952	17.0842	5.59954e-19	1.21155e-16	up	yes
MSTRG.9551	.	NA	NA	NA	NA	NA	NA	5.60552	4.39064	4.08992	0	0	0	46953.6	15.5189	5.84699e-19	1.25918e-16	up	yes
MSTRG.2357	.	NA	NA	NA	NA	NA	NA	11.9634	8.70839	9.06608	0	0	0	99126.4	16.597	7.16537e-19	1.53592e-16	up	yes
MSTRG.8124	EVM%20prediction%20fragScaff_scaffold_51_pilon.111	NA	NA	NA	NA	NA	NA	6.04868	8.62715	5.15759	0	0	0	66111.4	16.0126	7.21548e-19	1.5395e-16	up	yes
MSTRG.15314	EVM%20prediction%20fragScaff_scaffold_202_pilon.79	NA	NA	NA	NA	NA	NA	68.7337	43.707	8.32334	0	0	0	402547	18.6188	8.27172e-19	1.75673e-16	up	yes
MSTRG.16485	MERGED%3A%20EVM%20prediction%20fragScaff_scaffold_8_pilon.95%3B%20EVM%20prediction%20fragScaff_scaffold_8_pilon.97%3B%20EVM%20prediction%20fragScaff_scaffold_8_pilon.98	NA	NA	NA	NA	NA	NA	6.0598	5.30196	5.17879	1.96633	1.95263	1.98817	2.8001	1.48548	9.23731e-19	1.9528e-16	up	yes
MSTRG.10810	EVM%20prediction%20fragScaff_scaffold_185_pilon.39	NA	NA	NA	NA	NA	NA	0.0043	0	0.002278	5.95046	14.3297	7.54317	0.000236421	-12.0464	9.83476e-19	2.06961e-16	down	yes
MSTRG.15695	EVM%20prediction%20fragScaff_scaffold_24_pilon.129	GO:0005737(cytoplasm);GO:0005829(cytosol);GO:0009793(embryo development ending in seed dormancy);GO:0010090(trichome morphogenesis);GO:0010143(cutin biosynthetic process);GO:0016740(transferase activity);GO:0016747(transferase activity, transferring acyl groups other than amino-acyl groups);GO:0051179(localization);GO:0090626(plant epidermis morphogenesis)	NA	NA	NA	BAHD acyltransferase DCR [Medicago truncatula]	NA	16.6806	18.6841	14.1434	43.1488	40.5578	34.9242	0.417329	-1.26074	9.99729e-19	2.09425e-16	down	yes
MSTRG.8721	EVM%20prediction%20original_scaffold_517_pilon.38	NA	NA	NA	NA	NA	NA	0	0	0	11.058	9.54354	19.7419	7.43616e-06	-17.037	1.02182e-18	2.13084e-16	down	yes
MSTRG.2357	.	NA	NA	NA	NA	NA	NA	10.9	9.25664	6.86817	0	0	0	90082.6	16.459	1.07808e-18	2.23803e-16	up	yes
MSTRG.7676	.	NA	NA	NA	NA	NA	NA	5.98672	8.36459	3.15641	0	0	0	58359.1	15.8327	1.09486e-18	2.26267e-16	up	yes
MSTRG.22707	EVM%20prediction%20fragScaff_scaffold_73_pilon.9	NA	NA	NA	NA	NA	NA	0	0	0	7.01554	6.25602	2.13598	1.9471e-05	-15.6483	1.33785e-18	2.75251e-16	down	yes
MSTRG.1126	EVM%20prediction%20fragScaff_scaffold_106_pilon.34	NA	NA	NA	NA	NA	NA	0	0	0.003686	2.7607	4.60351	5.06211	0.000296629	-11.7191	1.34568e-18	2.7563e-16	down	yes
MSTRG.11683	EVM%20prediction%20original_scaffold_971_pilon.56	GO:0003674(molecular_function);GO:0005634(nucleus);GO:0008150(biological_process)	NA	NA	NA	hypothetical protein MtrunA17_Chr8g0379321 [Medicago truncatula]	NA	1.7209	2.10034	1.33611	10.9611	14.3337	20.4041	0.112855	-3.14746	1.35254e-18	2.75811e-16	down	yes
MSTRG.18540	EVM%20prediction%20fragScaff_scaffold_60_pilon.100	NA	NA	NA	NA	NA	NA	0	0	0	40.4598	10.8805	20.4291	4.18006e-06	-17.868	1.45474e-18	2.95344e-16	down	yes
MSTRG.1937	EVM%20prediction%20fragScaff_scaffold_252_pilon.24	NA	NA	NA	NA	NA	NA	15.1607	14.7562	6.52053	0	0	0	121458	16.8901	1.5882e-18	3.21025e-16	up	yes
MSTRG.2111	EVM%20prediction%20fragScaff_scaffold_203_pilon.3	NA	NA	NA	NA	NA	NA	0.915696	0.611813	0.90446	6.48216	7.78388	5.41291	0.123582	-3.01646	1.70914e-18	3.43962e-16	down	yes
MSTRG.13290	EVM%20prediction%20original_scaffold_374_pilon.33	GO:0000384(first spliceosomal transesterification activity);GO:0000398(mRNA splicing, via spliceosome);GO:0003723(RNA binding);GO:0005686(U2 snRNP);GO:0006406(mRNA export from nucleus);GO:0070274(RES complex);GO:0071011(precatalytic spliceosome);GO:0071013(catalytic step 2 spliceosome)	NA	NA	NA	zinc finger CCCH domain-containing protein 25 isoform X1 [Medicago truncatula]	NA	0	0	0	3.58579	3.35578	5.00161	2.51189e-05	-15.2809	1.72354e-18	3.45353e-16	down	yes
MSTRG.6824	EVM%20prediction%20fragScaff_scaffold_205_pilon.278	NA	NA	NA	NA	NA	NA	0	0	0	8.13712	6.77084	11.4268	1.13918e-05	-16.4216	1.90861e-18	3.8078e-16	down	yes
MSTRG.9515	EVM%20prediction%20original_scaffold_314_pilon.7	NA	NA	NA	NA	NA	NA	15.4889	19.9826	58.2383	0	0	0	312366	18.2529	1.93041e-18	3.8347e-16	up	yes
MSTRG.6228	EVM%20prediction%20fragScaff_scaffold_126_pilon.265	NA	NA	NA	NA	NA	NA	15.3262	15.2512	3.49198	0.162211	0.189933	0.102545	74.9289	6.22745	2.12371e-18	4.20058e-16	up	yes
evm.TU.original_scaffold_574_pilon.22	EVM%20prediction%20original_scaffold_574_pilon.22	GO:0000325(plant-type vacuole);GO:0005524(ATP binding);GO:0005774(vacuolar membrane);GO:0005886(plasma membrane);GO:0008559(xenobiotic transmembrane transporting ATPase activity);GO:0016021(integral component of membrane);GO:0042626(ATPase activity, coupled to transmembrane movement of substances);GO:0055085(transmembrane transport)	02010(ABC transporters)	K05666	NA	ABC transporter-like family-protein [Medicago truncatula]	NA	0.971186	0.951573	0.771944	0	0	0	8982.34	13.1329	2.17481e-18	4.28326e-16	up	yes
MSTRG.4977	EVM%20prediction%20fragScaff_scaffold_226_pilon.14	NA	NA	NA	NA	NA	NA	7.46878	5.27938	11.4746	0	0	0	80742.4	16.301	2.33642e-18	4.58197e-16	up	yes
MSTRG.22257	EVM%20prediction%20fragScaff_scaffold_19_pilon.325	NA	NA	NA	NA	NA	NA	0	0	0	11.8966	18.2492	5.40099	8.43958e-06	-16.8544	2.42301e-18	4.73165e-16	down	yes
MSTRG.17724	EVM%20prediction%20fragScaff_scaffold_81_pilon.146	NA	NA	NA	NA	NA	NA	36.2825	155.234	142.313	0	0	0	1.11277e+06	20.0857	2.58955e-18	5.03554e-16	up	yes
MSTRG.11474	EVM%20prediction%20original_scaffold_667_pilon.71	NA	NA	NA	NA	NA	NA	18.8509	20.2469	7.83669	0	0	0	156448	17.2553	2.64134e-18	5.11466e-16	up	yes
MSTRG.16280	EVM%20prediction%20fragScaff_scaffold_252_pilon.216	GO:0003674(molecular_function);GO:0005737(cytoplasm);GO:0016021(integral component of membrane)	NA	NA	NA	rab GTPase-binding effector protein 1 [Medicago truncatula]	NA	16.6463	17.6689	17.9231	5.12059	4.85352	4.95967	3.498	1.80653	2.78889e-18	5.37776e-16	up	yes
MSTRG.9427	EVM%20prediction%20fragScaff_scaffold_133_pilon.3	GO:0005886(plasma membrane);GO:0006952(defense response);GO:0007165(signal transduction);GO:0016021(integral component of membrane);GO:0016301(kinase activity)	NA	NA	NA	verticillium wilt disease resistance protein [Medicago truncatula]	NA	36.3233	33.779	12.829	1.06151	1.63288	0.87643	23.2247	4.53759	3.18414e-18	6.11091e-16	up	yes
MSTRG.10904	EVM%20prediction%20fragScaff_scaffold_46_pilon.3	GO:0009813(flavonoid biosynthetic process);GO:0043231(intracellular membrane-bounded organelle);GO:0052696(flavonoid glucuronidation);GO:0080043(quercetin 3-O-glucosyltransferase activity);GO:0080044(quercetin 7-O-glucosyltransferase activity)	00942(Anthocyanin biosynthesis)	K12938	EC:2.4.1.-	putative UDP-glucuronosyl/UDP-glucosyltransferase [Medicago truncatula]	NA	0.143748	0.090579	0.106734	1.76124	1.36082	1.13356	0.0801436	-3.64127	3.19561e-18	6.11091e-16	down	yes
MSTRG.10679	EVM%20prediction%20fragScaff_scaffold_19_pilon.135	GO:0003700(DNA binding transcription factor activity);GO:0005634(nucleus);GO:0006355(regulation of transcription, DNA-templated);GO:0043565(sequence-specific DNA binding)	04075(Plant hormone signal transduction)	K14494	NA	SCARECROW-LIKE protein 7 [Medicago truncatula]	NA	0	0	0.010815	4.28654	4.40372	2.61595	0.000956554	-10.0299	3.2645e-18	6.19621e-16	down	yes
MSTRG.13169	EVM%20prediction%20fragScaff_scaffold_169_pilon.258	NA	NA	NA	NA	NA	NA	0	0	0	15.1519	6.86261	7.21528	1.02635e-05	-16.5721	3.26711e-18	6.19621e-16	down	yes
MSTRG.17646	EVM%20prediction%20fragScaff_scaffold_151_pilon.464	NA	NA	NA	NA	NA	NA	0	0	0	8.03907	5.24787	4.20188	1.71538e-05	-15.8311	3.825e-18	7.22454e-16	down	yes
MSTRG.783	EVM%20prediction%20fragScaff_scaffold_54_pilon.479	GO:0006886(intracellular protein transport);GO:0006888(ER to Golgi vesicle-mediated transport);GO:0006890(retrograde vesicle-mediated transport, Golgi to ER);GO:0006891(intra-Golgi vesicle-mediated transport);GO:0030126(COPI vesicle coat)	NA	NA	NA	coatomer subunit alpha-2 [Medicago truncatula]	NA	16.9952	17.6346	12.8353	2.03627	3.48788	2.68681	5.7807	2.53124	4.9466e-18	9.30485e-16	up	yes
MSTRG.2357	.	NA	NA	NA	NA	NA	NA	9.49989	15.2818	7.7557	0	0	0	108458	16.7268	6.28102e-18	1.17669e-15	up	yes
MSTRG.12848	EVM%20prediction%20original_scaffold_456_pilon.71	NA	NA	NA	NA	fatty acid amide hydrolase-like isoform X1 [Cicer arietinum]	NA	8.27736	8.30996	3.01533	0.305141	0.300388	0.318529	21.2137	4.40692	9.09964e-18	1.69784e-15	up	yes
MSTRG.5367	EVM%20prediction%20original_scaffold_500_pilon.19	GO:0016787(hydrolase activity);GO:0030145(manganese ion binding);GO:0033383(geranyl diphosphate metabolic process);GO:0042803(protein homodimerization activity)	00902(Monoterpenoid biosynthesis)	K20979	EC:3.1.7.11	probable terpene synthase 11 [Medicago truncatula]	NA	9.43326	9.23731	4.91283	80.9571	63.6109	47.6367	0.122699	-3.0268	1.01422e-17	1.88472e-15	down	yes
MSTRG.4137	EVM%20prediction%20fragScaff_scaffold_227_pilon.90	GO:0003674(molecular_function);GO:0005774(vacuolar membrane);GO:0005783(endoplasmic reticulum);GO:0005794(Golgi apparatus);GO:0008150(biological_process);GO:0016020(membrane);GO:0016021(integral component of membrane)	NA	NA	NA	uncharacterized protein LOC11412446 [Medicago truncatula]	NA	9.05185	8.78067	5.12908	28.3553	28.5085	30.4272	0.263046	-1.92661	1.02175e-17	1.8911e-15	down	yes
MSTRG.23682	.	NA	NA	NA	NA	NA	NA	0.816893	0.659932	0.868285	9.30058	6.59598	11.3848	0.0859601	-3.54019	1.05695e-17	1.94842e-15	down	yes
MSTRG.1786	.	NA	NA	NA	NA	NA	NA	18.5926	17.8496	6.32768	0	0	0	142566	17.1213	1.10545e-17	2.02971e-15	up	yes
MSTRG.11473	EVM%20prediction%20original_scaffold_667_pilon.72	GO:0003676(nucleic acid binding);GO:0005737(cytoplasm);GO:0006457(protein folding)	NA	NA	NA	putative DnaJ domain, nucleotide-binding alpha-beta plait domain, DNAJC17, RNA recognition [Medicago truncatula]	NA	16.9183	18.5055	12.4758	0	0	0	159665	17.2847	1.22942e-17	2.24838e-15	up	yes
MSTRG.20405	EVM%20prediction%20original_scaffold_478_pilon.22	NA	NA	NA	NA	NA	NA	0	0	0.029894	6.95006	5.11355	8.83467	0.00143045	-9.44931	1.30027e-17	2.36855e-15	down	yes
MSTRG.10362	EVM%20prediction%20fragScaff_scaffold_107_pilon.53	NA	NA	NA	NA	NA	NA	9.76009	9.88781	4.67528	0	0	0	81077.2	16.307	1.30791e-17	2.37308e-15	up	yes
MSTRG.2534	EVM%20prediction%20fragScaff_scaffold_138_pilon.120	NA	NA	NA	NA	NA	NA	7.28152	6.25612	5.46606	0	0	0	63345.7	15.951	1.45746e-17	2.63405e-15	up	yes
MSTRG.6423	EVM%20prediction%20fragScaff_scaffold_222_pilon.174	NA	NA	NA	NA	NA	NA	5.52402	6.3157	8.48276	0	0	0	67741.6	16.0478	1.48093e-17	2.66602e-15	up	yes
MSTRG.1547	EVM%20prediction%20original_scaffold_624_pilon.19	NA	NA	NA	NA	NA	NA	0	0	0	6.80856	4.98934	5.87551	1.69747e-05	-15.8463	1.61698e-17	2.89962e-15	down	yes
MSTRG.5979	EVM%20prediction%20fragScaff_scaffold_207_pilon.373	NA	NA	NA	NA	NA	NA	0	0	0	2.57778	3.16501	1.49507	4.14487e-05	-14.5583	1.6719e-17	2.98647e-15	down	yes
MSTRG.1918	EVM%20prediction%20fragScaff_scaffold_196_pilon.40	NA	NA	NA	NA	NA	NA	7.92751	5.99164	9.32654	0.537433	0.611238	0.549279	13.6904	3.7751	1.83672e-17	3.26823e-15	up	yes
MSTRG.2557	.	NA	NA	NA	NA	NA	NA	5.54827	7.108	4.38372	32.6616	53.4315	33.0494	0.143022	-2.80569	1.89666e-17	3.3619e-15	down	yes
MSTRG.21978	EVM%20prediction%20fragScaff_scaffold_151_pilon.264	NA	NA	NA	NA	NA	NA	0	0	0	5.08098	10.269	6.93112	1.34644e-05	-16.1805	2.18578e-17	3.85954e-15	down	yes
MSTRG.19868	EVM%20prediction%20fragScaff_scaffold_159_pilon.96	NA	NA	NA	NA	NA	NA	0	0	0	6.09391	6.2542	5.90548	1.64351e-05	-15.8929	2.21129e-17	3.88967e-15	down	yes
MSTRG.9632	EVM%20prediction%20fragScaff_scaffold_204_pilon.269	NA	NA	NA	NA	NA	NA	0	0	0	2.4753	7.41576	4.67856	2.05908e-05	-15.5676	2.30521e-17	4.03946e-15	down	yes
MSTRG.561	.	NA	NA	NA	NA	NA	NA	5.96669	7.72244	12.4976	0	0	0	87289.1	16.4135	2.48768e-17	4.34271e-15	up	yes
MSTRG.7662	EVM%20prediction%20original_scaffold_688_pilon.20	NA	NA	NA	NA	NA	NA	6.49589	14.8027	20.1324	0	0	0	138104	17.0754	2.51096e-17	4.36679e-15	up	yes
MSTRG.9061	EVM%20prediction%20fragScaff_scaffold_172_pilon.120	GO:0005576(extracellular region);GO:0016042(lipid catabolic process);GO:0016298(lipase activity);GO:0016746(transferase activity, transferring acyl groups);GO:0019953(sexual reproduction);GO:0052689(carboxylic ester hydrolase activity)	NA	NA	NA	GDSL esterase/lipase EXL3 [Medicago truncatula]	NA	3.94198	3.36279	3.32473	20.7317	15.4223	13.7282	0.213092	-2.23045	2.61035e-17	4.52258e-15	down	yes
MSTRG.9515	EVM%20prediction%20fragScaff_scaffold_182_pilon.175	NA	NA	NA	NA	NA	NA	5.96212	18.1554	5.60298	0	0	0	99068.5	16.5961	2.77613e-17	4.79176e-15	up	yes
evm.TU.original_scaffold_853_pilon.6	EVM%20prediction%20original_scaffold_853_pilon.6	GO:0005351(carbohydrate:proton symporter activity);GO:0005355(glucose transmembrane transporter activity);GO:0005887(integral component of plasma membrane);GO:0046323(glucose import)	NA	NA	NA	plastidic glucose transporter 4 isoform X1 [Medicago truncatula]	NA	0	0	0	4.61756	5.98443	2.75636	2.24579e-05	-15.4424	2.78651e-17	4.79176e-15	down	yes
MSTRG.4390	EVM%20prediction%20fragScaff_scaffold_250_pilon.333	NA	NA	NA	NA	NA	NA	7.83346	6.46244	4.89034	0.536495	0.9969	0.850729	8.0475	3.00854	2.9037e-17	4.97473e-15	up	yes
MSTRG.12337	EVM%20prediction%20fragScaff_scaffold_6_pilon.208	NA	NA	NA	NA	NA	NA	6.31153	2.78667	11.5851	0.010925	0	0.008893	1043.66	10.0274	3.15203e-17	5.38017e-15	up	yes
MSTRG.7086	EVM%20prediction%20original_scaffold_900_pilon.65	NA	NA	NA	NA	NA	NA	0	0	0	8.69388	10.7404	4.05474	1.27719e-05	-16.2567	3.38871e-17	5.76281e-15	down	yes
MSTRG.12293	EVM%20prediction%20fragScaff_scaffold_183_pilon.343	NA	NA	NA	NA	NA	NA	8.23386	7.4115	3.3932	0.477998	0.308855	0.25908	18.2025	4.18606	3.55233e-17	6.01884e-15	up	yes
MSTRG.7061	EVM%20prediction%20fragScaff_scaffold_31_pilon.24	GO:0005737(cytoplasm);GO:0006457(protein folding)	NA	NA	NA	dnaJ homolog subfamily B member 8 [Medicago truncatula]	NA	0	0	0	25.9065	7.7208	39.2633	4.11576e-06	-17.8904	3.667e-17	6.19038e-15	down	yes
MSTRG.10723	EVM%20prediction%20fragScaff_scaffold_212_pilon.54	NA	NA	NA	NA	NA	NA	0	0	0	15.1449	5.64131	14.0749	8.60558e-06	-16.8263	4.04307e-17	6.80032e-15	down	yes
MSTRG.3163	EVM%20prediction%20original_scaffold_759_pilon.8	GO:0000028(ribosomal small subunit assembly);GO:0022627(cytosolic small ribosomal subunit)	03010(Ribosome)	K02962	NA	unknown [Medicago truncatula]	NA	7.28272	8.03026	4.77598	1.31905	1.02182	1.11369	5.8152	2.53983	4.13161e-17	6.92398e-15	up	yes
MSTRG.14674	EVM%20prediction%20original_scaffold_450_pilon.34	NA	NA	NA	NA	NA	NA	6.22002	21.7324	14.163	0	0	0.011955	3522.83	11.7825	4.46769e-17	7.46008e-15	up	yes
MSTRG.16692	EVM%20prediction%20fragScaff_scaffold_155_pilon.148	NA	NA	NA	NA	NA	NA	14.7501	13.9204	2.37092	0	0	0	103471	16.6589	4.6017e-17	7.6561e-15	up	yes
MSTRG.14986	EVM%20prediction%20fragScaff_scaffold_170_pilon.391	GO:0005758(mitochondrial intermembrane space);GO:0009060(aerobic respiration);GO:0033617(mitochondrial respiratory chain complex IV assembly)	NA	NA	NA	cytochrome c oxidase assembly protein COX19-like [Cicer arietinum]	NA	5.48078	4.58423	6.11161	0	0	0	53922.1	15.7186	4.82682e-17	8.00175e-15	up	yes
MSTRG.24246	EVM%20prediction%20original_scaffold_708_pilon.31	NA	NA	NA	NA	hypothetical protein L195_g055753, partial [Trifolium pratense]	NA	49.8999	44.4664	19.5842	1.94159	0.966027	1.95073	23.4546	4.5518	5.55949e-17	9.18332e-15	up	yes
MSTRG.598	.	NA	NA	NA	NA	NA	NA	98.5642	138.653	28.0838	0.050224	0	0	5282.35	12.367	6.75068e-17	1.11111e-14	up	yes
MSTRG.16984	EVM%20prediction%20original_scaffold_730_pilon.96	NA	NA	NA	NA	NA	NA	32.4018	28.8482	12.9023	0.955816	1.75054	0.795421	21.1756	4.40433	8.01018e-17	1.31373e-14	up	yes
MSTRG.15862	EVM%20prediction%20fragScaff_scaffold_118_pilon.540	NA	NA	NA	NA	NA	NA	11.6714	5.7737	4.98497	0	0	0	74766.9	16.1901	8.2029e-17	1.34056e-14	up	yes
MSTRG.8429	EVM%20prediction%20fragScaff_scaffold_123_pilon.78	NA	NA	NA	NA	NA	NA	4.69253	8.80599	3.42285	0	0	0	56404.6	15.7835	8.64948e-17	1.40855e-14	up	yes
MSTRG.23645	.	NA	NA	NA	NA	NA	NA	0	0	0	2.68416	2.25016	3.13222	3.71907e-05	-14.7147	9.14959e-17	1.48475e-14	down	yes
MSTRG.6885	EVM%20prediction%20original_scaffold_464_pilon.1	NA	NA	NA	NA	NA	NA	4.65178	4.31744	3.0744	0	0	0	40145.4	15.2929	9.25512e-17	1.4966e-14	up	yes
MSTRG.6711	.	NA	NA	NA	NA	NA	NA	10.2416	9.37985	3.80938	0	0	0	78102.7	16.2531	9.69583e-17	1.56239e-14	up	yes
MSTRG.6337	EVM%20prediction%20fragScaff_scaffold_126_pilon.581	NA	NA	NA	NA	NA	NA	6.58873	1.17285	0.732232	680.023	363.44	767.125	0.00469119	-7.73583	9.77419e-17	1.56952e-14	down	yes
MSTRG.18225	EVM%20prediction%20original_scaffold_993_pilon.4	NA	NA	NA	NA	hypothetical protein MtrunA17_Chr7g0271301 [Medicago truncatula]	NA	0	0	0	1.47954	1.23877	1.32614	7.41756e-05	-13.7187	1.05066e-16	1.68127e-14	down	yes
MSTRG.22332	EVM%20prediction%20fragScaff_scaffold_180_pilon.153	GO:0003735(structural constituent of ribosome);GO:0006412(translation);GO:0022625(cytosolic large ribosomal subunit)	NA	NA	NA	ribosomal protein L18ae family protein [Medicago truncatula]	NA	0.015274	0	0.029495	5.41895	14.8522	4.97294	0.00177345	-9.13923	1.22251e-16	1.94663e-14	down	yes
MSTRG.591	EVM%20prediction%20fragScaff_scaffold_204_pilon.132	NA	NA	NA	NA	NA	NA	0	0	0	21.0243	20.665	74.8417	2.57442e-06	-18.5673	1.22493e-16	1.94663e-14	down	yes
MSTRG.22730	EVM%20prediction%20fragScaff_scaffold_71_pilon.72	NA	NA	NA	NA	NA	NA	1.14365	0.954248	0.478263	5.82676	6.05159	5.42027	0.148923	-2.74736	1.25664e-16	1.99015e-14	down	yes
MSTRG.17911	EVM%20prediction%20fragScaff_scaffold_2_pilon.107	NA	NA	NA	NA	NA	NA	222.487	243.357	23.6584	0	0	0	1.63167e+06	20.6379	1.60066e-16	2.52631e-14	up	yes
MSTRG.7750	EVM%20prediction%20fragScaff_scaffold_162_pilon.49	NA	NA	NA	NA	NA	NA	20.4064	17.35	11.4107	4.24622	4.02824	3.72122	4.09873	2.03518	1.75283e-16	2.75703e-14	up	yes
MSTRG.15315	.	NA	NA	NA	NA	NA	NA	2.96774	4.10732	5.24529	0	0	0	41067.9	15.3257	1.84622e-16	2.89404e-14	up	yes
MSTRG.6009	EVM%20prediction%20fragScaff_scaffold_9_pilon.344	GO:0003674(molecular_function);GO:0008150(biological_process);GO:0009507(chloroplast);GO:0016021(integral component of membrane)	NA	NA	NA	uncharacterized endoplasmic reticulum membrane protein C16E8.02 [Medicago truncatula]	NA	289.13	285.448	220.255	119.132	100.018	102.741	2.46926	1.30408	1.95736e-16	3.0554e-14	up	yes
MSTRG.21529	.	NA	NA	NA	NA	NA	NA	12.3267	11.2601	23.4652	0	0	0	156840	17.2589	1.96242e-16	3.0554e-14	up	yes
MSTRG.2388	EVM%20prediction%20fragScaff_scaffold_121_pilon.107	NA	NA	NA	NA	NA	NA	2.60452	2.74525	1.85401	0	0	0	24012.6	14.5515	2.03557e-16	3.15863e-14	up	yes
MSTRG.10110	EVM%20prediction%20fragScaff_scaffold_188_pilon.2	NA	NA	NA	NA	NA	NA	7.88381	13.6723	3.59455	0	0	0	83835.5	16.3553	2.20839e-16	3.41529e-14	up	yes
MSTRG.19074	EVM%20prediction%20fragScaff_scaffold_141_pilon.49	NA	NA	NA	NA	NA	NA	54.22	58.4921	40.1751	7.35975	7.81431	4.0369	7.95833	2.99247	2.229e-16	3.43564e-14	up	yes
MSTRG.16512	.	NA	NA	NA	NA	NA	NA	0	0	0.007843	6.95838	5.5637	6.59343	0.000410295	-11.2511	2.36422e-16	3.63191e-14	down	yes
MSTRG.18885	.	NA	NA	NA	NA	NA	NA	8.75034	11.44	3.40686	0	0	0	78657.4	16.2633	2.46986e-16	3.78159e-14	up	yes
evm.TU.fragScaff_scaffold_57_pilon.37	EVM%20prediction%20fragScaff_scaffold_57_pilon.37	GO:0003674(molecular_function);GO:0005886(plasma membrane);GO:0008150(biological_process);GO:0009507(chloroplast)	NA	NA	NA	uncharacterized protein LOC11445377 [Medicago truncatula]	NA	2.96031	2.62016	2.38589	0	0	0	26554.5	14.6967	2.52277e-16	3.84981e-14	up	yes
MSTRG.22335	.	NA	NA	NA	NA	NA	NA	0	0	0	8.23851	21.2162	12.6616	7.12314e-06	-17.0991	2.97365e-16	4.52289e-14	down	yes
MSTRG.22044	EVM%20prediction%20fragScaff_scaffold_94_pilon.23	GO:0009813(flavonoid biosynthetic process);GO:0043231(intracellular membrane-bounded organelle);GO:0052696(flavonoid glucuronidation);GO:0080043(quercetin 3-O-glucosyltransferase activity);GO:0080044(quercetin 7-O-glucosyltransferase activity)	00040(Pentose and glucuronate interconversions);00053(Ascorbate and aldarate metabolism);00860(Porphyrin and chlorophyll metabolism)	K00699	EC:2.4.1.17	UDP-glucose flavonoid 3-O-glucosyltransferase 7 [Medicago truncatula]	NA	2.00679	2.46142	1.3751	6.22696	7.01999	6.5184	0.295634	-1.75812	2.99216e-16	4.53608e-14	down	yes
MSTRG.5552	MERGED%3A%20EVM%20prediction%20fragScaff_scaffold_247_pilon.243%3B%20EVM%20prediction%20fragScaff_scaffold_247_pilon.244	NA	NA	NA	NA	NA	NA	0	0	0	12.6337	7.28185	3.15958	1.3001e-05	-16.231	3.53117e-16	5.33566e-14	down	yes
evm.TU.fragScaff_scaffold_31_pilon.35	EVM%20prediction%20fragScaff_scaffold_31_pilon.35	GO:0003700(DNA binding transcription factor activity);GO:0005634(nucleus);GO:0008270(zinc ion binding);GO:0009585(red, far-red light phototransduction);GO:0009639(response to red or far red light);GO:0010018(far-red light signaling pathway);GO:0042753(positive regulation of circadian rhythm);GO:0045893(positive regulation of transcription, DNA-templated)	NA	NA	NA	protein FAR1-RELATED SEQUENCE 5-like [Medicago truncatula]	NA	2.82461	2.50721	3.35483	0	0	0	28955.5	14.8215	3.55467e-16	5.35361e-14	up	yes
MSTRG.24644	.	NA	NA	NA	NA	NA	NA	10.7095	12.31	7.6228	0	0	0	102141	16.6402	3.96497e-16	5.9521e-14	up	yes
MSTRG.13233	EVM%20prediction%20original_scaffold_897_pilon.27	NA	NA	NA	NA	NA	NA	0	0	0	1.6756	3.3104	1.71176	4.47911e-05	-14.4464	4.6229e-16	6.91723e-14	down	yes
MSTRG.17690	.	NA	NA	NA	NA	NA	NA	7.2331	12.5658	5.68533	0	0	0	84947.4	16.3743	4.78063e-16	7.1301e-14	up	yes
MSTRG.20676	EVM%20prediction%20original_scaffold_345_pilon.25	GO:0000291(nuclear-transcribed mRNA catabolic process, exonucleolytic);GO:0000428(DNA-directed RNA polymerase complex);GO:0000932(P-body);GO:0003697(single-stranded DNA binding);GO:0003727(single-stranded RNA binding);GO:0003899(DNA-directed 5'-3' RNA polymerase activity);GO:0005665(DNA-directed RNA polymerase II, core complex);GO:0006367(transcription initiation from RNA polymerase II promoter);…	NA	NA	NA	DNA-directed RNA polymerase II subunit Rpb7-like protein [Medicago truncatula]	NA	10.2683	6.9863	15.7111	0	0.013118	0	2513.02	11.2952	4.90405e-16	7.29059e-14	up	yes
MSTRG.10726	EVM%20prediction%20fragScaff_scaffold_212_pilon.89	GO:0004144(diacylglycerol O-acyltransferase activity);GO:0005886(plasma membrane);GO:0019432(triglyceride biosynthetic process);GO:0047196(long-chain-alcohol O-fatty-acyltransferase activity)	NA	NA	NA	putative transferase [Medicago truncatula]	NA	3.19301	2.63218	1.57925	0	0	0	24681.5	14.5911	4.95936e-16	7.3491e-14	up	yes
MSTRG.21679	.	NA	NA	NA	NA	NA	NA	4.47474	3.76001	5.94387	0	0	0	47262	15.5284	5.03074e-16	7.43099e-14	up	yes
MSTRG.14732	EVM%20prediction%20fragScaff_scaffold_179_pilon.10	NA	NA	NA	NA	NA	NA	44.83	50.1137	15.2872	0.712174	0.988701	1.58916	33.5045	5.06628	5.08722e-16	7.49041e-14	up	yes
MSTRG.3164	EVM%20prediction%20original_scaffold_759_pilon.9	NA	NA	NA	NA	NA	NA	0	0	0	13.4327	14.7182	9.15399	8.04184e-06	-16.924	5.12736e-16	7.52547e-14	down	yes
evm.TU.original_scaffold_901_pilon.22	EVM%20prediction%20original_scaffold_901_pilon.22	GO:0004144(diacylglycerol O-acyltransferase activity);GO:0005789(endoplasmic reticulum membrane);GO:0005811(lipid droplet);GO:0006071(glycerol metabolic process);GO:0009507(chloroplast);GO:0016021(integral component of membrane);GO:0019432(triglyceride biosynthetic process);GO:0034389(lipid particle organization);GO:0046460(neutral lipid biosynthetic process)	00561(Glycerolipid metabolism)	K22848	EC:2.3.1.20	diacylglycerol O-acyltransferase 2D [Medicago truncatula]	NA	0	0	0	2.43207	2.93004	2.13135	4.00349e-05	-14.6084	5.15661e-16	7.54437e-14	down	yes
MSTRG.24418	.	NA	NA	NA	NA	NA	NA	11.1397	7.26898	3.23336	0	0	0	72140	16.1385	5.4311e-16	7.90556e-14	up	yes
MSTRG.4457	EVM%20prediction%20fragScaff_scaffold_169_pilon.29	NA	NA	NA	NA	NA	NA	6.24123	4.88775	4.75736	16.2701	14.1828	14.5078	0.353338	-1.50088	5.43779e-16	7.90556e-14	down	yes
MSTRG.3163	EVM%20prediction%20original_scaffold_759_pilon.9	GO:0000028(ribosomal small subunit assembly);GO:0022627(cytosolic small ribosomal subunit)	03010(Ribosome)	K02962	NA	unknown [Medicago truncatula]	NA	0.090667	0	0.112696	14.8517	42.1557	14.9863	0.00282473	-8.46767	5.49146e-16	7.95848e-14	down	yes
MSTRG.7363	EVM%20prediction%20fragScaff_scaffold_197_pilon.23	NA	NA	NA	NA	NA	NA	9.16115	11.6618	15.2832	0.067212	0.221579	0.362904	55.4035	5.79191	5.57703e-16	8.05714e-14	up	yes
MSTRG.5912	EVM%20prediction%20fragScaff_scaffold_118_pilon.1063	NA	NA	NA	NA	NA	NA	0	0	0	6.42514	12.8261	7.3758	1.12668e-05	-16.4376	6.50296e-16	9.36549e-14	down	yes
evm.TU.fragScaff_scaffold_156_pilon.79	EVM%20prediction%20fragScaff_scaffold_156_pilon.79	GO:0003700(DNA binding transcription factor activity);GO:0005634(nucleus);GO:0008270(zinc ion binding);GO:0009585(red, far-red light phototransduction);GO:0009639(response to red or far red light);GO:0010018(far-red light signaling pathway);GO:0042753(positive regulation of circadian rhythm);GO:0045893(positive regulation of transcription, DNA-templated)	NA	NA	NA	protein FAR1-related sequence 5-like [Trifolium pratense]	NA	0	0	0	2.11381	3.76946	3.58908	3.16711e-05	-14.9465	6.87232e-16	9.8666e-14	down	yes
MSTRG.12974	EVM%20prediction%20fragScaff_scaffold_1_pilon.140	NA	NA	NA	NA	uncharacterized protein LOC112421705 [Medicago truncatula]	NA	0	0	0	5.53764	3.67869	3.32405	2.39227e-05	-15.3513	7.13403e-16	1.02105e-13	down	yes
MSTRG.2500	EVM%20prediction%20fragScaff_scaffold_138_pilon.193	NA	NA	NA	NA	NA	NA	1.09434	1.56727	1.14775	5.75694	7.40162	5.12601	0.208338	-2.263	7.26699e-16	1.03686e-13	down	yes
MSTRG.10810	EVM%20prediction%20fragScaff_scaffold_185_pilon.44	NA	NA	NA	NA	NA	NA	11.959	21.7254	19.0338	2.09669	2.23088	2.18145	8.09924	3.01779	7.6142e-16	1.08305e-13	up	yes
MSTRG.5102	.	NA	NA	NA	NA	NA	NA	14.2749	13.9314	5.01851	0	0	0	110749	16.7569	7.8526e-16	1.11352e-13	up	yes
MSTRG.13252	.	NA	NA	NA	NA	NA	NA	0.557102	0.149201	0.177344	7.38933	6.36999	6.69632	0.0431982	-4.53288	7.9968e-16	1.13049e-13	down	yes
MSTRG.24051	EVM%20prediction%20original_scaffold_796_pilon.10	GO:0003677(DNA binding);GO:0003700(DNA binding transcription factor activity);GO:0005634(nucleus);GO:0006351(transcription, DNA-templated);GO:0007275(multicellular organism development);GO:0009793(embryo development ending in seed dormancy);GO:0009809(lignin biosynthetic process);GO:0009834(plant-type secondary cell wall biogenesis);GO:0009901(anther dehiscence);GO:0010047(fruit dehiscence);GO:00…	03013(RNA transport);03015(mRNA surveillance pathway);03018(RNA degradation)	K13126	NA	NAC domain-containing protein 43 [Medicago truncatula]	NA	2.88788	2.38595	2.03207	8.78426	7.69408	6.568	0.317009	-1.6574	8.69041e-16	1.22479e-13	down	yes
MSTRG.6938	EVM%20prediction%20fragScaff_scaffold_217_pilon.56	NA	NA	NA	NA	NA	NA	7.45207	11.2915	26.1168	0	0	0	149535	17.1901	8.80666e-16	1.23739e-13	up	yes
MSTRG.10172	EVM%20prediction%20original_scaffold_605_pilon.58	GO:0005886(plasma membrane);GO:0009834(plant-type secondary cell wall biogenesis);GO:0031225(anchored component of membrane)	NA	NA	NA	unknown [Medicago truncatula]	NA	2.25292	2.7322	2.09275	12.7282	8.43191	10.2065	0.225649	-2.14784	9.22882e-16	1.29276e-13	down	yes
MSTRG.20518	EVM%20prediction%20original_scaffold_404_pilon.41	GO:0005524(ATP binding);GO:0005634(nucleus);GO:0006952(defense response);GO:0043531(ADP binding)	NA	NA	NA	putative disease resistance protein RGA1 [Medicago truncatula]	NA	0.014708	0	0	1.02556	1.12468	0.811143	0.0049666	-7.65353	9.37066e-16	1.30866e-13	down	yes
evm.TU.original_scaffold_631_pilon.48	EVM%20prediction%20original_scaffold_631_pilon.48	GO:0032502(developmental process)	NA	NA	NA	uncharacterized protein LOC112420244 [Medicago truncatula]	NA	2.96893	3.32136	2.58582	0	0	0	29587	14.8527	9.96866e-16	1.38796e-13	up	yes
MSTRG.9490	.	NA	NA	NA	NA	NA	NA	13.6163	13.051	10.7592	5.62062	6.39096	6.28107	2.04598	1.03279	1.02885e-15	1.42817e-13	up	yes
MSTRG.1216	EVM%20prediction%20fragScaff_scaffold_220_pilon.27	NA	NA	NA	NA	NA	NA	11.6911	17.2726	4.15424	0	0	0	110393	16.7523	1.08042e-15	1.49526e-13	up	yes
MSTRG.3660	EVM%20prediction%20fragScaff_scaffold_263_pilon.83	NA	NA	NA	NA	NA	NA	4.27102	9.58862	8.30879	0	0	0	73894.8	16.1732	1.21777e-15	1.68031e-13	up	yes
MSTRG.24682	EVM%20prediction%20original_scaffold_478_pilon.85	NA	NA	NA	NA	NA	NA	3.5414	4.53671	6.06491	0	0	0	47143.4	15.5248	1.22768e-15	1.68892e-13	up	yes
MSTRG.9627	EVM%20prediction%20fragScaff_scaffold_28_pilon.82	NA	NA	NA	NA	NA	NA	42.9667	34.5219	77.4616	0	0.086249	0	1796.54	10.811	1.31263e-15	1.80042e-13	up	yes
MSTRG.9166	EVM%20prediction%20fragScaff_scaffold_6_pilon.280	NA	NA	NA	NA	NA	NA	1.97579	2.69481	1.61857	0	0	0	20963.9	14.3556	1.32747e-15	1.81537e-13	up	yes
MSTRG.12630	.	NA	NA	NA	NA	NA	NA	0	0	0	6.4919	5.07058	4.09073	1.91654e-05	-15.6711	1.35735e-15	1.85073e-13	down	yes
MSTRG.21949	EVM%20prediction%20fragScaff_scaffold_116_pilon.84	GO:0004674(protein serine/threonine kinase activity);GO:0005886(plasma membrane);GO:0006468(protein phosphorylation)	NA	NA	NA	G-type lectin S-receptor-like serine/threonine-protein kinase LECRK1 [Medicago truncatula]	NA	5.02424	5.00044	10.0736	0	0	0	66994.2	16.0317	1.41371e-15	1.92189e-13	up	yes
MSTRG.18322	.	NA	NA	NA	NA	NA	NA	7.31949	5.38699	3.96734	0.051578	0	0.018826	236.83	7.88771	1.54055e-15	2.08817e-13	up	yes
MSTRG.8841	EVM%20prediction%20original_scaffold_631_pilon.14	GO:0005789(endoplasmic reticulum membrane);GO:0071782(endoplasmic reticulum tubular network);GO:0071786(endoplasmic reticulum tubular network organization)	NA	NA	NA	uncharacterized protein At2g24330 [Medicago truncatula]	NA	2.06845	2.46354	1.90508	12.2409	10.3389	7.43577	0.214458	-2.22123	1.57836e-15	2.13315e-13	down	yes
MSTRG.7030	EVM%20prediction%20fragScaff_scaffold_35_pilon.15	GO:0004842(ubiquitin-protein transferase activity);GO:0005515(protein binding);GO:0005634(nucleus);GO:0006511(ubiquitin-dependent protein catabolic process);GO:0006952(defense response);GO:0009611(response to wounding);GO:0009625(response to insect);GO:0009641(shade avoidance);GO:0009753(response to jasmonic acid);GO:0009861(jasmonic acid and ethylene-dependent systemic resistance);GO:0009867(jas…	04075(Plant hormone signal transduction)	K13463	NA	coronatine-insensitive protein 1 [Medicago truncatula]	NA	0.045165	0	0.061561	9.85085	11.6197	17.2813	0.00275409	-8.50421	1.62593e-15	2.19101e-13	down	yes
MSTRG.15073	EVM%20prediction%20original_scaffold_1020_pilon.2	NA	NA	NA	NA	NA	NA	0	0	0	19.2682	4.85073	4.31265	1.05516e-05	-16.5322	2.16908e-15	2.91441e-13	down	yes
evm.TU.original_scaffold_780_pilon.21	EVM%20prediction%20original_scaffold_780_pilon.21	GO:0000149(SNARE binding);GO:0005484(SNAP receptor activity);GO:0006886(intracellular protein transport);GO:0006906(vesicle fusion);GO:0012505(endomembrane system);GO:0016021(integral component of membrane);GO:0031201(SNARE complex);GO:0048278(vesicle docking)	03013(RNA transport)	K03260	NA	eukaryotic translation initiation factor 4G isoform X2 [Medicago truncatula]	NA	8.01886	5.63726	6.01593	0	0.069396	0	283.475	8.14708	2.3283e-15	3.11477e-13	up	yes
MSTRG.21299	EVM%20prediction%20original_scaffold_524_pilon.151	NA	NA	NA	NA	NA	NA	15.7677	16.2755	20.8807	2.74613	2.42531	1.78948	7.60301	2.92657	2.33172e-15	3.11477e-13	up	yes
MSTRG.2876	EVM%20prediction%20fragScaff_scaffold_126_pilon.67	NA	NA	NA	NA	NA	NA	0	0	0	10.2147	11.9595	2.29107	1.22623e-05	-16.3154	2.3437e-15	3.12173e-13	down	yes
MSTRG.10583	.	NA	NA	NA	NA	NA	NA	0	0	0	4.55389	7.56182	3.42369	1.93058e-05	-15.6606	2.42982e-15	3.22711e-13	down	yes
MSTRG.7867	EVM%20prediction%20original_scaffold_826_pilon.15	GO:0009705(plant-type vacuole membrane);GO:0016021(integral component of membrane)	NA	NA	NA	inositol transporter 1 isoform X2 [Medicago truncatula]	NA	13.4294	13.4065	11.1386	6.18242	7.21502	6.5366	1.90501	0.929796	2.44014e-15	3.2315e-13	up	no
MSTRG.12844	EVM%20prediction%20original_scaffold_908_pilon.71	NA	NA	NA	NA	NA	NA	12.4975	9.06433	5.82938	0	0	0	91304	16.4784	2.58556e-15	3.39777e-13	up	yes
MSTRG.12209	EVM%20prediction%20original_scaffold_688_pilon.119	GO:0004029(aldehyde dehydrogenase (NAD) activity)	00940(Phenylpropanoid biosynthesis)	K12355	EC:1.2.1.68	hypothetical protein TSUD_72080 [Trifolium subterraneum]	NA	56.5676	56.2782	12.2789	0	0	0	417082	18.67	2.58707e-15	3.39777e-13	up	yes
evm.TU.original_scaffold_442_pilon.227	EVM%20prediction%20original_scaffold_442_pilon.227	GO:0000977(RNA polymerase II regulatory region sequence-specific DNA binding);GO:0003700(DNA binding transcription factor activity);GO:0005634(nucleus);GO:0006357(regulation of transcription by RNA polymerase II)	NA	NA	NA	zinc finger BED domain-containing protein RICESLEEPER 2-like [Cicer arietinum]	NA	2.84152	3.40085	4.65008	0	0	0.004538	2400.28	11.229	2.58781e-15	3.39777e-13	up	yes
MSTRG.7886	EVM%20prediction%20fragScaff_scaffold_74_pilon.16	NA	NA	NA	NA	NA	NA	0.512427	0.984312	0.472955	6.31226	13.2962	9.43852	0.0678106	-3.88234	2.64796e-15	3.46687e-13	down	yes
MSTRG.5109	EVM%20prediction%20fragScaff_scaffold_6_pilon.351	NA	NA	NA	NA	NA	NA	0	0	0	8.54108	7.82237	2.35256	1.6029e-05	-15.929	2.81692e-15	3.67764e-13	down	yes
MSTRG.20874	EVM%20prediction%20fragScaff_scaffold_206_pilon.20	NA	NA	NA	NA	NA	NA	0.085574	0.275412	0.232196	9.60788	4.59517	5.67918	0.0298348	-5.06686	3.18269e-15	4.14343e-13	down	yes
MSTRG.24384	.	NA	NA	NA	NA	NA	NA	9.44226	8.47461	3.73732	0	0	0	72180.6	16.1393	3.35346e-15	4.35345e-13	up	yes
MSTRG.1702	EVM%20prediction%20fragScaff_scaffold_226_pilon.307	GO:0000055(ribosomal large subunit export from nucleus);GO:0003676(nucleic acid binding);GO:0005829(cytosol);GO:0008150(biological_process);GO:0008270(zinc ion binding);GO:0009245(lipid A biosynthetic process)	NA	NA	NA	zinc finger protein 593 [Medicago truncatula]	NA	42.8577	43.9328	35.1854	22.6716	21.3946	22.5215	1.83181	0.873269	3.37662e-15	4.37121e-13	up	no
MSTRG.22399	EVM%20prediction%20original_scaffold_447_pilon.2	NA	NA	NA	NA	NA	NA	51.5792	3.47978	45.3328	0	0	0	334639	18.3522	3.61329e-15	4.66449e-13	up	yes
MSTRG.23479	EVM%20prediction%20original_scaffold_1003_pilon.4	NA	NA	NA	NA	NA	NA	66.2054	77.1175	5.0707	0.003684	0.072856	0.006911	1778.21	10.7962	3.88892e-15	5.00627e-13	up	yes
MSTRG.712	EVM%20prediction%20fragScaff_scaffold_256_pilon.109	NA	NA	NA	NA	NA	NA	0	0	0	3.28176	3.51881	11.9215	1.60238e-05	-15.9294	3.96439e-15	5.08922e-13	down	yes
MSTRG.2011	EVM%20prediction%20fragScaff_scaffold_270_pilon.74	NA	NA	NA	NA	transmembrane protein, putative [Medicago truncatula]	NA	9.38928	8.09115	6.64514	2.74273	2.20597	2.09457	3.42534	1.77625	4.0006e-15	5.12143e-13	up	yes
MSTRG.12833	EVM%20prediction%20original_scaffold_908_pilon.54	NA	NA	NA	NA	NA	NA	14.9499	12.289	11.3446	35.8489	37.5628	29.0941	0.376403	-1.40965	4.03021e-15	5.14333e-13	down	yes
MSTRG.8119	.	NA	NA	NA	NA	NA	NA	5.66085	8.63074	4.93677	0	0	0	64094.5	15.9679	4.04002e-15	5.14333e-13	up	yes
MSTRG.22839	EVM%20prediction%20fragScaff_scaffold_118_pilon.560	NA	NA	NA	NA	NA	NA	9.12318	1.87385	6.20684	0	0	0	57346.2	15.8074	4.06301e-15	5.15834e-13	up	yes
MSTRG.3295	EVM%20prediction%20original_scaffold_994_pilon.32	GO:0005739(mitochondrion);GO:0005773(vacuole);GO:0005886(plasma membrane);GO:0009507(chloroplast);GO:0012505(endomembrane system);GO:0015098(molybdate ion transmembrane transporter activity);GO:0015116(sulfate transmembrane transporter activity);GO:0015689(molybdate ion transport);GO:0016021(integral component of membrane);GO:0031966(mitochondrial membrane)	NA	NA	NA	molybdate transporter 1 [Medicago truncatula]	NA	1.57451	2.66854	4.7101	0.02966	0.033255	0.029246	97.1468	6.60209	4.4087e-15	5.58185e-13	up	yes
MSTRG.1242	MERGED%3A%20EVM%20prediction%20fragScaff_scaffold_214_pilon.46%3B%20EVM%20prediction%20fragScaff_scaffold_214_pilon.47	NA	NA	NA	NA	NA	NA	9.68492	12.4416	8.92667	0	0	0	103510	16.6594	5.01771e-15	6.33552e-13	up	yes
MSTRG.6196	EVM%20prediction%20original_scaffold_560_pilon.23	NA	NA	NA	NA	NA	NA	0	0	0	9.38912	13.1133	21.2066	6.86358e-06	-17.1526	5.49904e-15	6.92428e-13	down	yes
MSTRG.17921	EVM%20prediction%20original_scaffold_646_pilon.7	NA	NA	NA	NA	NA	NA	9.23052	9.14935	17.0603	0	0	0	118134	16.8501	5.70786e-15	7.16764e-13	up	yes
MSTRG.16532	EVM%20prediction%20fragScaff_scaffold_223_pilon.55	NA	NA	NA	NA	NA	NA	11.0896	6.91454	6.16069	0	0	0	80549.5	16.2976	5.81508e-15	7.28244e-13	up	yes
MSTRG.18826	EVM%20prediction%20fragScaff_scaffold_74_pilon.196	NA	NA	NA	NA	NA	NA	0	0	0	11.9908	8.67386	9.70085	9.87964e-06	-16.6271	5.88445e-15	7.34934e-13	down	yes
MSTRG.13275	EVM%20prediction%20original_scaffold_374_pilon.23	NA	NA	NA	NA	NA	NA	14.6182	10.6384	9.72513	0	0	0.031744	1102	10.1059	6.0424e-15	7.52621e-13	up	yes
MSTRG.18771	.	NA	NA	NA	NA	NA	NA	9.28734	6.63603	3.2617	0	0	0	63950.2	15.9647	6.08028e-15	7.55299e-13	up	yes
MSTRG.8965	.	NA	NA	NA	NA	NA	NA	6.31842	7.5754	3.25972	0	0	0.040191	426.8	8.73742	6.19621e-15	7.67631e-13	up	yes
MSTRG.8842	.	NA	NA	NA	NA	NA	NA	0	0	0	5.99265	3.0558	4.31702	2.24459e-05	-15.4432	6.29607e-15	7.7791e-13	down	yes
MSTRG.23841	EVM%20prediction%20fragScaff_scaffold_144_pilon.8	GO:0009813(flavonoid biosynthetic process);GO:0043231(intracellular membrane-bounded organelle);GO:0052696(flavonoid glucuronidation);GO:0080043(quercetin 3-O-glucosyltransferase activity);GO:0080044(quercetin 7-O-glucosyltransferase activity)	NA	NA	NA	7-deoxyloganetin glucosyltransferase [Medicago truncatula]	NA	94.9519	92.9149	72.8702	254.315	213.862	288.123	0.344753	-1.53636	6.51348e-15	8.02621e-13	down	yes
MSTRG.18029	.	NA	NA	NA	NA	NA	NA	18.8272	18.637	68.5005	0	0	0	353216	18.4302	6.9293e-15	8.51583e-13	up	yes
MSTRG.9663	.	NA	NA	NA	NA	NA	NA	4.62436	4.22744	11.1946	0	0	0	66821.2	16.028	7.05036e-15	8.64156e-13	up	yes
MSTRG.5097	EVM%20prediction%20fragScaff_scaffold_119_pilon.163	GO:0001558(regulation of cell growth);GO:0005634(nucleus);GO:0009734(auxin-activated signaling pathway);GO:0044843(cell cycle G1/S phase transition);GO:0051302(regulation of cell division)	NA	NA	NA	ERBB-3 BINDING PROTEIN 1 [Medicago truncatula]	NA	8.49027	13.7517	6.83582	1.1806	0.649105	0.751854	11.2637	3.4936	7.42311e-15	9.07431e-13	up	yes
evm.TU.fragScaff_scaffold_250_pilon.121	EVM%20prediction%20fragScaff_scaffold_250_pilon.121	GO:0005634(nucleus)	03040(Spliceosome)	K12830	NA	putative cleavage/polyadenylation specificity factor, A subunit [Medicago truncatula]	NA	1.65682	2.01282	3.52131	0	0	0	23969.8	14.5489	8.1335e-15	9.91641e-13	up	yes
MSTRG.22021	EVM%20prediction%20fragScaff_scaffold_6_pilon.427	NA	NA	NA	NA	NA	NA	29.1375	42.0283	12.4667	0.038273	0	0	2185.16	11.0935	8.42205e-15	1.02411e-12	up	yes
MSTRG.23917	.	NA	NA	NA	NA	NA	NA	0	0	0	4.59545	2.54267	5.51511	2.37093e-05	-15.3642	8.93845e-15	1.08405e-12	down	yes
MSTRG.16024	EVM%20prediction%20fragScaff_scaffold_169_pilon.181	NA	NA	NA	NA	hypothetical protein MTR_5g084470 [Medicago truncatula]	NA	4.06609	6.44434	1.8789	115.677	55.007	110.285	0.044095	-4.50324	8.98152e-15	1.08641e-12	down	yes
MSTRG.18027	.	NA	NA	NA	NA	NA	NA	9.24252	11.6174	2.87716	0	0	0	79123.5	16.2718	9.22941e-15	1.11347e-12	up	yes
MSTRG.6330	EVM%20prediction%20fragScaff_scaffold_126_pilon.572	GO:0003735(structural constituent of ribosome);GO:0006412(translation);GO:0022627(cytosolic small ribosomal subunit)	03010(Ribosome)	K02973	NA	ribosomal protein S12/S23 family protein [Medicago truncatula]	NA	17.379	20.136	5.5551	0	0	0	143567	17.1314	9.47741e-15	1.14041e-12	up	yes
MSTRG.12221	EVM%20prediction%20original_scaffold_688_pilon.135	NA	NA	NA	NA	NA	NA	5.96646	7.44584	1.95711	0	0	0	51231.4	15.6447	9.88835e-15	1.18676e-12	up	yes
evm.TU.fragScaff_scaffold_96_pilon.46	EVM%20prediction%20fragScaff_scaffold_96_pilon.46	GO:0000209(protein polyubiquitination);GO:0043161(proteasome-mediated ubiquitin-dependent protein catabolic process);GO:0061630(ubiquitin protein ligase activity)	NA	NA	NA	probable E3 ubiquitin-protein ligase RHC1A [Medicago truncatula]	NA	0	0	0	1.36554	1.29327	1.70512	6.87453e-05	-13.8284	1.02655e-14	1.22882e-12	down	yes
MSTRG.10748	EVM%20prediction%20fragScaff_scaffold_212_pilon.62	NA	NA	NA	NA	NA	NA	7.96408	5.816	1.72214	0	0	0	51674.1	15.6572	1.09906e-14	1.31221e-12	up	yes
MSTRG.678	.	NA	NA	NA	NA	NA	NA	6.61802	5.24076	2.58616	0	0	0	48149.8	15.5552	1.17754e-14	1.40228e-12	up	yes
MSTRG.24361	EVM%20prediction%20original_scaffold_553_pilon.27	NA	NA	NA	NA	NA	NA	0	0	0	16.0214	14.4654	4.1583	8.65924e-06	-16.8173	1.25457e-14	1.48865e-12	down	yes
MSTRG.4356	EVM%20prediction%20original_scaffold_860_pilon.13	NA	NA	NA	NA	NA	NA	0	0	0	3.61142	13.179	3.98249	1.44419e-05	-16.0794	1.25654e-14	1.48865e-12	down	yes
MSTRG.13213	EVM%20prediction%20original_scaffold_897_pilon.120	NA	NA	NA	NA	NA	NA	0	0	0	14.0501	3.31521	12.359	1.00928e-05	-16.5963	1.38848e-14	1.64076e-12	down	yes
MSTRG.22324	EVM%20prediction%20fragScaff_scaffold_180_pilon.141	GO:0003674(molecular_function);GO:0009507(chloroplast);GO:0009523(photosystem II);GO:0009535(chloroplast thylakoid membrane);GO:0015979(photosynthesis);GO:0016021(integral component of membrane)	NA	NA	NA	uncharacterized protein LOC25494189 [Medicago truncatula]	NA	0	0	0	13.29	0	591.098	4.96369e-07	-20.9421	1.60361e-14	1.88533e-12	down	yes
MSTRG.9666	MERGED%3A%20EVM%20prediction%20fragScaff_scaffold_160_pilon.203%3B%20EVM%20prediction%20fragScaff_scaffold_160_pilon.209	NA	NA	NA	NA	NA	NA	0	0	0	1064.26	0	0	2.81886e-07	-21.7584	1.60363e-14	1.88533e-12	down	yes
MSTRG.19340	EVM%20prediction%20original_scaffold_324_pilon.8	NA	NA	NA	NA	NA	NA	1.85291	2.03547	1.62163	5.40465	6.71389	5.11165	0.319788	-1.64481	1.6647e-14	1.95215e-12	down	yes
MSTRG.21774	EVM%20prediction%20original_scaffold_945_pilon.23	GO:0003682(chromatin binding);GO:0003700(DNA binding transcription factor activity);GO:0003713(transcription coactivator activity);GO:0004402(histone acetyltransferase activity);GO:0005634(nucleus);GO:0006338(chromatin remodeling);GO:0006357(regulation of transcription by RNA polymerase II);GO:0035066(positive regulation of histone acetylation)	NA	NA	NA	transcription factor MYB1R1 [Medicago truncatula]	NA	9.17195	7.82765	10.2947	52.2138	55.6477	82.3371	0.143504	-2.80083	1.6814e-14	1.96672e-12	down	yes
MSTRG.7786	EVM%20prediction%20fragScaff_scaffold_250_pilon.529	NA	NA	NA	NA	NA	NA	0	0	0	2.83001	4.22748	4.95287	2.49784e-05	-15.289	1.70626e-14	1.99075e-12	down	yes
MSTRG.19463	EVM%20prediction%20fragScaff_scaffold_166_pilon.31	NA	NA	NA	NA	NA	NA	0.466966	0.160143	0.460344	5.32906	6.30229	7.11236	0.0580169	-4.10738	1.78679e-14	2.07945e-12	down	yes
MSTRG.22667	.	NA	NA	NA	NA	NA	NA	9.89239	8.81695	3.4028	0	0	0	73707.1	16.1695	1.8264e-14	2.12018e-12	up	yes
MSTRG.10267	.	NA	NA	NA	NA	NA	NA	0	0	0	5.17263	7.79273	7.52535	1.46408e-05	-16.0596	1.93986e-14	2.24624e-12	down	yes
MSTRG.7047	EVM%20prediction%20fragScaff_scaffold_31_pilon.69	GO:0002230(positive regulation of defense response to virus by host);GO:0004806(triglyceride lipase activity);GO:0005515(protein binding);GO:0005634(nucleus);GO:0005737(cytoplasm);GO:0006629(lipid metabolic process);GO:0006952(defense response);GO:0007568(aging);GO:0009507(chloroplast);GO:0016020(membrane);GO:0016021(integral component of membrane);GO:0016042(lipid catabolic process);GO:0016787(h…	04626(Plant-pathogen interaction)	K18875	NA	senescence-associated protein [Medicago truncatula]	NA	0.630488	0.404707	0.796411	5.34701	6.9663	5.93041	0.100397	-3.31622	1.95641e-14	2.25973e-12	down	yes
MSTRG.7137	.	NA	NA	NA	NA	NA	NA	9.42802	9.67585	3.89351	0	0	0	76657.9	16.2261	1.98285e-14	2.28454e-12	up	yes
MSTRG.1084	EVM%20prediction%20fragScaff_scaffold_33_pilon.3	NA	NA	NA	NA	uncharacterized protein LOC11415657 [Medicago truncatula]	NA	0.533471	0.887955	0.683785	12.5017	9.42275	5.16627	0.0777096	-3.68576	2.01771e-14	2.31891e-12	down	yes
MSTRG.19228	EVM%20prediction%20original_scaffold_336_pilon.10	NA	NA	NA	NA	NA	NA	10.0707	10.2481	3.33975	0	0	0	78862	16.267	2.17534e-14	2.49385e-12	up	yes
MSTRG.10562	EVM%20prediction%20fragScaff_scaffold_30_pilon.53	NA	NA	NA	NA	NA	NA	0	0	0	9.83404	8.92617	2.78928	1.39214e-05	-16.1323	2.19068e-14	2.5052e-12	down	yes
MSTRG.14790	EVM%20prediction%20original_scaffold_1018_pilon.32	GO:0000911(cytokinesis by cell plate formation);GO:0004672(protein kinase activity);GO:0004707(MAP kinase activity);GO:0005515(protein binding);GO:0005524(ATP binding);GO:0005634(nucleus);GO:0005737(cytoplasm);GO:0005829(cytosol);GO:0005874(microtubule);GO:0006468(protein phosphorylation);GO:0006972(hyperosmotic response);GO:0007112(male meiosis cytokinesis);GO:0007165(signal transduction);GO:000…	04933(AGE-RAGE signaling pathway in diabetic complications)	K04371	EC:2.7.11.24	mitogen-activated protein kinase homolog MMK2 [Medicago truncatula]	NA	2.15652	2.3142	2.08363	7.22242	10.6981	7.26651	0.260227	-1.94216	2.54408e-14	2.90214e-12	down	yes
MSTRG.9004	EVM%20prediction%20original_scaffold_808_pilon.46	NA	NA	NA	NA	NA	NA	0	0	0	0	0	268.202	1.11856e-06	-19.7699	2.5651e-14	2.9189e-12	down	yes
MSTRG.1241	MERGED%3A%20EVM%20prediction%20fragScaff_scaffold_214_pilon.46%3B%20EVM%20prediction%20fragScaff_scaffold_214_pilon.47	NA	NA	NA	NA	NA	NA	0	0	0	10.7761	2.05024	13.2867	1.14885e-05	-16.4094	2.62534e-14	2.98008e-12	down	yes
MSTRG.19285	EVM%20prediction%20original_scaffold_817_pilon.19	NA	NA	NA	NA	NA	NA	0	0	0	441.994	0	386.347	3.6217e-07	-21.3968	2.65343e-14	3.00457e-12	down	yes
MSTRG.9171	MERGED%3A%20EVM%20prediction%20fragScaff_scaffold_6_pilon.296%3B%20EVM%20prediction%20fragScaff_scaffold_6_pilon.297	NA	NA	NA	NA	metallothionein-like protein 1 [Medicago truncatula]	NA	0	0	0	687.877	0	58.0299	4.02195e-07	-21.2456	2.85149e-14	3.22093e-12	down	yes
MSTRG.8012	EVM%20prediction%20fragScaff_scaffold_115_pilon.36	NA	NA	NA	NA	NA	NA	19.7829	15.2466	2.32952	0	0	0	124530	16.9261	2.86056e-14	3.22327e-12	up	yes
MSTRG.17004	EVM%20prediction%20original_scaffold_730_pilon.47	NA	NA	NA	NA	NA	NA	0	0	0	15.6812	9.64821	9.81938	8.53515e-06	-16.8382	2.89755e-14	3.25698e-12	down	yes
evm.TU.fragScaff_scaffold_104_pilon.14	EVM%20prediction%20fragScaff_scaffold_104_pilon.14	NA	NA	NA	NA	uncharacterized protein LOC112418486 [Medicago truncatula]	NA	3.68019	2.51365	1.49754	0	0	0	25637.9	14.646	2.92318e-14	3.27781e-12	up	yes
MSTRG.5176	EVM%20prediction%20original_scaffold_626_pilon.25	NA	NA	NA	NA	NA	NA	24.1682	20.1178	4.1905	0	0	0	161588	17.302	3.07986e-14	3.44511e-12	up	yes
MSTRG.2215	.	NA	NA	NA	NA	NA	NA	2.1854	2.03787	2.48894	0.1496	0.142789	0.141117	15.4836	3.95266	3.36528e-14	3.75526e-12	up	yes
MSTRG.18155	EVM%20prediction%20fragScaff_scaffold_186_pilon.206	NA	NA	NA	NA	NA	NA	4.4421	22.4016	24.2525	0	0	0	170321	17.3779	3.52421e-14	3.92311e-12	up	yes
MSTRG.13135	EVM%20prediction%20fragScaff_scaffold_24_pilon.70	GO:0004798(thymidylate kinase activity);GO:0005634(nucleus);GO:0005739(mitochondrion);GO:0005829(cytosol);GO:0006227(dUDP biosynthetic process);GO:0006233(dTDP biosynthetic process);GO:0006235(dTTP biosynthetic process);GO:0009041(uridylate kinase activity)	00240(Pyrimidine metabolism)	K00943	EC:2.7.4.9	thymidylate kinase [Medicago truncatula]	NA	1.59313	2.24801	2.69756	0	0	0	21795.7	14.4118	3.82748e-14	4.25044e-12	up	yes
MSTRG.12843	EVM%20prediction%20original_scaffold_908_pilon.71	NA	NA	NA	NA	NA	NA	1.33625	2.56118	3.47982	0	0	0	24590.9	14.5858	3.99597e-14	4.42689e-12	up	yes
MSTRG.11517	EVM%20prediction%20original_scaffold_673_pilon.93	GO:0003746(translation elongation factor activity);GO:0006414(translational elongation);GO:0009507(chloroplast)	NA	NA	NA	uncharacterized protein LOC11433559 [Medicago truncatula]	NA	14.2413	15.9316	8.61308	3.01711	2.57692	3.10687	4.45769	2.1563	4.01287e-14	4.43495e-12	up	yes
MSTRG.1664	EVM%20prediction%20original_scaffold_582_pilon.29	GO:0003723(RNA binding);GO:0003729(mRNA binding);GO:0006397(mRNA processing);GO:0008266(poly(U) RNA binding);GO:0009409(response to cold);GO:0009507(chloroplast);GO:0009534(chloroplast thylakoid);GO:0009535(chloroplast thylakoid membrane);GO:0009570(chloroplast stroma);GO:0009579(thylakoid);GO:0009737(response to abscisic acid);GO:0009941(chloroplast envelope);GO:0010319(stromule);GO:0045087(inna…	NA	NA	NA	29 kDa ribonucleoprotein A, chloroplastic [Medicago truncatula]	NA	132.453	123.953	126.557	403.602	582.214	401.539	0.276038	-1.85706	4.24727e-14	4.68276e-12	down	yes
MSTRG.23420	EVM%20prediction%20original_scaffold_511_pilon.109	GO:0010143(cutin biosynthetic process);GO:0016020(membrane);GO:0016311(dephosphorylation);GO:0016791(phosphatase activity);GO:0090447(glycerol-3-phosphate 2-O-acyltransferase activity)	00561(Glycerolipid metabolism);00564(Glycerophospholipid metabolism)	K13508	EC:2.3.1.15;EC:2.3.1.198	glycerol-3-phosphate 2-O-acyltransferase 6 [Medicago truncatula]	NA	9.1363	12.552	9.6243	35.1236	29.6557	33.5708	0.318379	-1.65118	4.30398e-14	4.73397e-12	down	yes
MSTRG.3066	EVM%20prediction%20fragScaff_scaffold_250_pilon.6	NA	NA	NA	NA	NA	NA	14.4661	15.4319	14.4393	31.5357	36.2243	37.0915	0.422858	-1.24176	4.33396e-14	4.75559e-12	down	yes
MSTRG.19484	.	NA	NA	NA	NA	NA	NA	0	0	0	2.86495	7.93616	3.28487	2.12978e-05	-15.5189	4.60553e-14	5.04158e-12	down	yes
MSTRG.10909	EVM%20prediction%20fragScaff_scaffold_46_pilon.11	NA	NA	NA	NA	NA	NA	0	0	0	0	0	459.438	6.52971e-07	-20.5465	4.80084e-14	5.24293e-12	down	yes
MSTRG.8467	EVM%20prediction%20original_scaffold_993_pilon.80	NA	NA	NA	NA	NA	NA	0	0	192.187	0	0	0	640623	19.2891	4.81305e-14	5.24383e-12	up	yes
MSTRG.23987	EVM%20prediction%20original_scaffold_638_pilon.112	NA	NA	NA	NA	NA	NA	0	0.042281	0	42.5578	10.4394	36.5968	0.000471918	-11.0492	5.4164e-14	5.88727e-12	down	yes
evm.TU.fragScaff_scaffold_6_pilon.405	EVM%20prediction%20fragScaff_scaffold_6_pilon.405	GO:0000398(mRNA splicing, via spliceosome);GO:0003723(RNA binding);GO:0005634(nucleus)	03040(Spliceosome)	K12830	NA	spliceosome-associated protein 130 A isoform X1 [Medicago truncatula]	NA	1.1734	1.25256	0.971219	0.333241	0.285196	0.390548	3.36693	1.75143	5.52889e-14	5.9954e-12	up	yes
MSTRG.1582	EVM%20prediction%20fragScaff_scaffold_241_pilon.126	NA	NA	NA	NA	NA	NA	38.2301	34.2101	9.68182	0	0	0	273740	18.0624	5.65944e-14	6.12255e-12	up	yes
MSTRG.24213	EVM%20prediction%20fragScaff_scaffold_21_pilon.31	NA	NA	NA	NA	NA	NA	418.565	391.052	0	0	0	0	2.69872e+06	21.3638	6.09338e-14	6.57657e-12	up	yes
evm.TU.fragScaff_scaffold_172_pilon.60	EVM%20prediction%20fragScaff_scaffold_172_pilon.60	GO:0005720(nuclear heterochromatin);GO:0010216(maintenance of DNA methylation);GO:0016567(protein ubiquitination);GO:0061630(ubiquitin protein ligase activity);GO:0090308(regulation of methylation-dependent chromatin silencing)	NA	NA	NA	E3 ubiquitin-protein ligase ORTHRUS 2 [Medicago truncatula]	NA	1.85931	2.01965	1.80956	0	0	0	18961.7	14.2108	6.29264e-14	6.77576e-12	up	yes
evm.TU.fragScaff_scaffold_16_pilon.12	EVM%20prediction%20fragScaff_scaffold_16_pilon.12	NA	NA	NA	NA	pectinesterase inhibitor-like protein [Trifolium pratense]	NA	4.64846	4.94941	3.19962	0	0	0	42658.3	15.3805	6.68614e-14	7.18269e-12	up	yes
MSTRG.5855	EVM%20prediction%20original_scaffold_287_pilon.8	NA	NA	NA	NA	hypothetical protein L195_g034661, partial [Trifolium pratense]	NA	0	0	0	6.19309	3.33514	6.23804	1.9028e-05	-15.6815	7.33301e-14	7.84467e-12	down	yes
MSTRG.13343	EVM%20prediction%20original_scaffold_474_pilon.79	GO:0003849(3-deoxy-7-phosphoheptulonate synthase activity);GO:0009073(aromatic amino acid family biosynthetic process);GO:0009423(chorismate biosynthetic process);GO:0009507(chloroplast);GO:0009536(plastid);GO:0016020(membrane)	00400(Phenylalanine, tyrosine and tryptophan biosynthesis)	K01626	EC:2.5.1.54	phospho-2-dehydro-3-deoxyheptonate aldolase 1, chloroplastic [Medicago truncatula]	NA	47.3023	44.3793	49.3774	146.22	129.677	137.05	0.341591	-1.54966	7.33639e-14	7.84467e-12	down	yes
MSTRG.18253	EVM%20prediction%20original_scaffold_993_pilon.61	NA	NA	NA	NA	NA	NA	0	0	0	14.9546	37.6031	4.13767	5.29144e-06	-17.5279	7.91972e-14	8.4488e-12	down	yes
MSTRG.21967	EVM%20prediction%20fragScaff_scaffold_151_pilon.246	NA	NA	NA	NA	NA	NA	0	0	0	11.5723	1.6976	11.9163	1.19113e-05	-16.3573	7.94978e-14	8.46129e-12	down	yes
evm.TU.fragScaff_scaffold_167_pilon.14_evm.TU.fragScaff_scaffold_167_pilon.15	MERGED%3A%20EVM%20prediction%20fragScaff_scaffold_167_pilon.14%3B%20EVM%20prediction%20fragScaff_scaffold_167_pilon.15	NA	NA	NA	NA	hypothetical protein BVRB_2g029410 [Beta vulgaris subsp. vulgaris]	NA	0	0	0	1.68108	1.03976	2.06563	6.26767e-05	-13.9617	8.07674e-14	8.5766e-12	down	yes
MSTRG.24448	.	NA	NA	NA	NA	NA	NA	7.52244	6.93917	2.29228	0	0	0	55846.3	15.7692	8.45978e-14	8.9627e-12	up	yes
MSTRG.15385	EVM%20prediction%20original_scaffold_473_pilon.1	NA	NA	NA	NA	NA	NA	0	0.034718	0.05424	7.51122	3.27615	5.38763	0.00549972	-7.50643	8.49462e-14	8.97897e-12	down	yes
MSTRG.9073	EVM%20prediction%20original_scaffold_1015_pilon.20	GO:0005576(extracellular region);GO:0016042(lipid catabolic process);GO:0016298(lipase activity);GO:0016746(transferase activity, transferring acyl groups);GO:0019953(sexual reproduction);GO:0052689(carboxylic ester hydrolase activity)	00561(Glycerolipid metabolism)	K00679	EC:2.3.1.158	hypothetical protein Ahy_B06g079808 [Arachis hypogaea]	NA	1.80581	2.17817	2.07619	11.1033	7.44422	10.3319	0.209844	-2.25261	8.73687e-14	9.2139e-12	down	yes
MSTRG.23290	.	NA	NA	NA	NA	NA	NA	10.1445	7.52418	2.20406	0	0	0	66242.3	16.0155	9.01219e-14	9.48255e-12	up	yes
MSTRG.9015	EVM%20prediction%20fragScaff_scaffold_172_pilon.7	NA	NA	NA	NA	NA	NA	0	0	0	0	0	125.506	2.39033e-06	-18.6744	9.0617e-14	9.51293e-12	down	yes
MSTRG.11378	EVM%20prediction%20original_scaffold_531_pilon.8	GO:0009044(xylan 1,4-beta-xylosidase activity);GO:0009505(plant-type cell wall);GO:0031222(arabinan catabolic process);GO:0045493(xylan catabolic process);GO:0046556(alpha-L-arabinofuranosidase activity)	00520(Amino sugar and nucleotide sugar metabolism)	K15920	EC:3.2.1.37	beta-xylosidase/alpha-L-arabinofuranosidase 2 [Medicago truncatula]	NA	0.264411	0.256647	0.321741	2.04988	3.61885	2.35263	0.105069	-3.25059	9.13618e-14	9.56932e-12	down	yes
MSTRG.10768	EVM%20prediction%20fragScaff_scaffold_86_pilon.112	GO:0003700(DNA binding transcription factor activity);GO:0005634(nucleus);GO:0006351(transcription, DNA-templated);GO:0007275(multicellular organism development);GO:0043565(sequence-specific DNA binding);GO:0044212(transcription regulatory region DNA binding);GO:0045893(positive regulation of transcription, DNA-templated);GO:2000652(regulation of secondary cell wall biogenesis)	NA	NA	NA	NAC domain-containing protein 73 [Medicago truncatula]	NA	0.649212	0.611321	0.435505	2.20352	1.92272	1.67559	0.292328	-1.77434	9.25433e-14	9.67109e-12	down	yes
MSTRG.15574	.	NA	NA	NA	NA	NA	NA	7.64197	7.72641	5.01509	0	0	0	67944.9	16.0521	9.72945e-14	1.01446e-11	up	yes
evm.TU.fragScaff_scaffold_141_pilon.180	EVM%20prediction%20fragScaff_scaffold_141_pilon.180	GO:0000784(nuclear chromosome, telomeric region);GO:0003691(double-stranded telomeric DNA binding);GO:0031627(telomeric loop formation)	NA	NA	NA	telomere repeat-binding factor 1 [Medicago truncatula]	NA	0	0	0	1.72467	3.49171	3.26922	3.5354e-05	-14.7878	9.86389e-14	1.02616e-11	down	yes
MSTRG.16199	EVM%20prediction%20fragScaff_scaffold_181_pilon.92	NA	NA	NA	NA	NA	NA	0	0	0	12.3464	82.2309	18.4273	2.65476e-06	-18.523	9.91269e-14	1.02891e-11	down	yes
MSTRG.18540	EVM%20prediction%20fragScaff_scaffold_60_pilon.100	NA	NA	NA	NA	NA	NA	0	0	0	2.83144	4.41513	1.76144	3.33037e-05	-14.874	1.02969e-13	1.06639e-11	down	yes
MSTRG.6508	EVM%20prediction%20fragScaff_scaffold_187_pilon.96	NA	NA	NA	NA	NA	NA	6.96866	4.26752	2.61466	0	0	0	46169.5	15.4947	1.06332e-13	1.09875e-11	up	yes
MSTRG.12010	EVM%20prediction%20original_scaffold_355_pilon.59	NA	NA	NA	NA	NA	NA	0	0	0	0	0	93.137	3.22106e-06	-18.244	1.06969e-13	1.10285e-11	down	yes
MSTRG.8587	.	NA	NA	NA	NA	NA	NA	33.2341	30.6726	3.94001	0	0	0	226156	17.787	1.1185e-13	1.15061e-11	up	yes
MSTRG.19125	EVM%20prediction%20fragScaff_scaffold_35_pilon.396	NA	NA	NA	NA	NA	NA	0	0	0	8.46502	4.78198	3.11871	1.8331e-05	-15.7354	1.17839e-13	1.20951e-11	down	yes
MSTRG.14518	EVM%20prediction%20fragScaff_scaffold_64_pilon.106	GO:0005634(nucleus)	NA	NA	NA	putative transcription factor C2H2 family [Medicago truncatula]	NA	2.70738	2.33085	2.38318	0	0	0	24738	14.5944	1.19568e-13	1.22454e-11	up	yes
MSTRG.24177	.	NA	NA	NA	NA	NA	NA	5.2617	3.75337	2.13267	0	0	0	37159.1	15.1814	1.34654e-13	1.37598e-11	up	yes
MSTRG.12662	EVM%20prediction%20fragScaff_scaffold_191_pilon.93	NA	NA	NA	NA	NA	NA	0.001624	0	0	11.8458	9.87235	2.27357	6.76899e-05	-13.8507	1.39118e-13	1.41845e-11	down	yes
MSTRG.9029	EVM%20prediction%20fragScaff_scaffold_172_pilon.44	NA	NA	NA	NA	NA	NA	0	0	187.193	0	0	0	623975	19.2511	1.4089e-13	1.43335e-11	up	yes
MSTRG.10365	EVM%20prediction%20fragScaff_scaffold_107_pilon.59	NA	NA	NA	NA	NA	NA	25.8381	26.8157	2.39436	0	0	0	183494	17.4854	1.46334e-13	1.48545e-11	up	yes
evm.TU.fragScaff_scaffold_62_pilon.8	EVM%20prediction%20fragScaff_scaffold_62_pilon.8	GO:0009507(chloroplast);GO:0009536(plastid);GO:0009706(chloroplast inner membrane);GO:0009941(chloroplast envelope);GO:0015031(protein transport);GO:0016020(membrane);GO:0031972(chloroplast intermembrane space)	NA	NA	NA	protein TIC 22, chloroplastic [Medicago truncatula]	NA	3.41848	4.35542	4.90236	0.545332	0.703853	0.457787	7.42618	2.89262	1.55832e-13	1.57839e-11	up	yes
MSTRG.18116	EVM%20prediction%20fragScaff_scaffold_186_pilon.312	NA	NA	NA	NA	NA	NA	3.61072	3.48636	0.724033	0	0	0	26070.4	14.6701	1.58603e-13	1.6014e-11	up	yes
MSTRG.23614	EVM%20prediction%20fragScaff_scaffold_247_pilon.214	NA	NA	NA	NA	NA	NA	0.399197	0.098556	0.173181	9.99596	4.76149	6.09186	0.0321802	-4.95768	1.58798e-13	1.6014e-11	down	yes
MSTRG.830	EVM%20prediction%20original_scaffold_864_pilon.61	NA	NA	NA	NA	NA	NA	0.49257	0.810073	0.973248	0	0	0	7586.3	12.8892	1.62319e-13	1.63258e-11	up	yes
MSTRG.14459	EVM%20prediction%20original_scaffold_467_pilon.161	NA	NA	NA	NA	NA	NA	0	0	0	42.3419	0	80.3663	2.44482e-06	-18.6418	1.62599e-13	1.63258e-11	down	yes
MSTRG.12937	EVM%20prediction%20fragScaff_scaffold_215_pilon.52	NA	NA	NA	NA	NA	NA	0	0	216.617	0	0	0	722057	19.4618	1.68072e-13	1.68386e-11	up	yes
evm.TU.fragScaff_scaffold_180_pilon.5	EVM%20prediction%20fragScaff_scaffold_180_pilon.5	GO:0003677(DNA binding);GO:0003700(DNA binding transcription factor activity);GO:0005515(protein binding);GO:0005634(nucleus);GO:0006351(transcription, DNA-templated);GO:0009409(response to cold);GO:0010440(stomatal lineage progression);GO:0045893(positive regulation of transcription, DNA-templated);GO:0046983(protein dimerization activity);GO:0050826(response to freezing)	04016(MAPK signaling pathway - plant);04075(Plant hormone signal transduction)	K13422	NA	helix loop helix DNA-binding domain protein [Medicago truncatula]	NA	0	0	0	2.1066	2.36195	1.27808	5.22046e-05	-14.2255	1.74347e-13	1.74294e-11	down	yes
MSTRG.18406	EVM%20prediction%20original_scaffold_511_pilon.30	GO:0005576(extracellular region);GO:0016042(lipid catabolic process);GO:0016787(hydrolase activity);GO:0048046(apoplast);GO:0052689(carboxylic ester hydrolase activity)	NA	NA	NA	GDSL esterase/lipase CPRD49 isoform X1 [Medicago truncatula]	NA	0	0	0	11.0339	2.94385	11.0222	1.2e-05	-16.3466	1.84848e-13	1.84392e-11	down	yes
MSTRG.11472	EVM%20prediction%20original_scaffold_667_pilon.71	NA	NA	NA	NA	NA	NA	13.6486	4.28954	12.5129	0	0	0	101504	16.6312	1.91685e-13	1.90799e-11	up	yes
MSTRG.23753	EVM%20prediction%20fragScaff_scaffold_245_pilon.107	GO:0004568(chitinase activity);GO:0005576(extracellular region);GO:0006032(chitin catabolic process);GO:0008061(chitin binding)	00520(Amino sugar and nucleotide sugar metabolism)	K01183	EC:3.2.1.14	chitinase class III-1 [Medicago truncatula]	NA	39.0288	39.114	24.8704	1.574	3.08579	4.03587	11.8465	3.56639	1.96168e-13	1.94841e-11	up	yes
MSTRG.21462	EVM%20prediction%20original_scaffold_782_pilon.102	NA	NA	NA	NA	NA	NA	6.55141	4.41145	3.54512	0.003816	0	0	3801.88	11.8925	2.03675e-13	2.01592e-11	up	yes
MSTRG.3624	EVM%20prediction%20original_scaffold_322_pilon.41	GO:0004672(protein kinase activity);GO:0004674(protein serine/threonine kinase activity);GO:0005524(ATP binding);GO:0005886(plasma membrane);GO:0006468(protein phosphorylation);GO:0007169(transmembrane receptor protein tyrosine kinase signaling pathway);GO:0016021(integral component of membrane);GO:0016301(kinase activity);GO:0016310(phosphorylation)	NA	NA	NA	putative protein kinase RLK-Pelle-LRR-XI-1 family [Medicago truncatula]	NA	0.071569	0.271802	0.127196	2.6953	4.5121	2.89541	0.0465778	-4.42421	2.03841e-13	2.01592e-11	down	yes
MSTRG.7667	EVM%20prediction%20original_scaffold_688_pilon.20	NA	NA	NA	NA	NA	NA	16.2627	14.6436	31.9609	0.317498	0.630277	0.112716	59.2812	5.8895	2.05953e-13	2.03245e-11	up	yes
MSTRG.16923	EVM%20prediction%20fragScaff_scaffold_194_pilon.156	NA	NA	NA	NA	NA	NA	15.8087	17.7214	2.37658	0	0	0	119689	16.8689	2.10073e-13	2.06868e-11	up	yes
MSTRG.312	.	NA	NA	NA	NA	NA	NA	3.64481	5.92376	2.26432	0	0	0	39443	15.2675	2.40088e-13	2.35921e-11	up	yes
MSTRG.15771	EVM%20prediction%20original_scaffold_933_pilon.76	NA	NA	NA	NA	NA	NA	0	0	0	1.94873	11.2126	2.57945	1.90588e-05	-15.6792	2.4116e-13	2.36471e-11	down	yes
MSTRG.13739	EVM%20prediction%20fragScaff_scaffold_39_pilon.61	GO:0003677(DNA binding);GO:0003700(DNA binding transcription factor activity);GO:0005634(nucleus);GO:0006351(transcription, DNA-templated);GO:0006355(regulation of transcription, DNA-templated);GO:0009744(response to sucrose);GO:0009965(leaf morphogenesis);GO:0043565(sequence-specific DNA binding);GO:0048826(cotyledon morphogenesis);GO:0080022(primary root development)	NA	NA	NA	homeobox-leucine zipper protein ATHB-13 [Medicago truncatula]	NA	0.172931	0.168228	0.150054	3.72373	3.84135	1.85712	0.0521336	-4.26164	2.43466e-13	2.38224e-11	down	yes
evm.TU.fragScaff_scaffold_160_pilon.252	EVM%20prediction%20fragScaff_scaffold_160_pilon.252	NA	NA	NA	NA	F-box/FBD/LRR-repeat protein At4g26340 isoform X1 [Medicago truncatula]	NA	3.36036	2.80629	1.68558	0	0	0	26174.1	14.6759	2.47887e-13	2.42037e-11	up	yes
MSTRG.17313	EVM%20prediction%20original_scaffold_1028_pilon.3	NA	NA	NA	NA	NA	NA	0	0	0	8.29274	2.08383	7.66071	1.66322e-05	-15.8757	2.51668e-13	2.45209e-11	down	yes
evm.TU.original_scaffold_564_pilon.167	EVM%20prediction%20original_scaffold_564_pilon.167	GO:0005737(cytoplasm);GO:0005829(cytosol);GO:0009854(oxidative photosynthetic carbon pathway);GO:0016491(oxidoreductase activity);GO:0016618(hydroxypyruvate reductase activity);GO:0030267(glyoxylate reductase (NADP) activity);GO:0051287(NAD binding);GO:0055114(oxidation-reduction process)	00630(Glyoxylate and dicarboxylate metabolism);00260(Glycine, serine and threonine metabolism)	K15919	NA	glyoxylate/hydroxypyruvate reductase A HPR2 [Medicago truncatula]	NA	0.04544	0.055056	0	1.45457	2.22176	1.33112	0.0200693	-5.63887	2.65051e-13	2.57703e-11	down	yes
MSTRG.19638	EVM%20prediction%20original_scaffold_565_pilon.12	NA	NA	NA	NA	NA	NA	0	0	0	21.5618	6.33903	7.4702	8.48151e-06	-16.8472	2.68823e-13	2.6082e-11	down	yes
MSTRG.19155	.	NA	NA	NA	NA	NA	NA	5.43553	5.70091	2.32766	0	0	0	44880.4	15.4538	2.81492e-13	2.72539e-11	up	yes
evm.TU.original_scaffold_622_pilon.50	EVM%20prediction%20original_scaffold_622_pilon.50	GO:0008270(zinc ion binding);GO:0016021(integral component of membrane);GO:0016567(protein ubiquitination);GO:0043161(proteasome-mediated ubiquitin-dependent protein catabolic process);GO:0046872(metal ion binding)	NA	NA	NA	hypothetical protein TSUD_69880 [Trifolium subterraneum]	NA	0	0	0	1.62947	1.25384	1.96888	6.18277e-05	-13.9814	2.83472e-13	2.7388e-11	down	yes
MSTRG.20601	EVM%20prediction%20fragScaff_scaffold_119_pilon.56	NA	NA	NA	NA	NA	NA	0	22.2423	87.1495	0	0	0	364639	18.4761	2.84617e-13	2.74412e-11	up	yes
evm.TU.fragScaff_scaffold_261_pilon.65	EVM%20prediction%20fragScaff_scaffold_261_pilon.65	GO:0001046(core promoter sequence-specific DNA binding);GO:0001228(transcriptional activator activity, RNA polymerase II transcription regulatory region sequence-specific DNA binding);GO:0005634(nucleus);GO:0006366(transcription by RNA polymerase II)	NA	NA	NA	helix loop helix DNA-binding domain protein [Medicago truncatula]	NA	0	0	0	1.44613	2.33108	1.99211	5.19993e-05	-14.2311	2.85419e-13	2.7461e-11	down	yes
MSTRG.7680	EVM%20prediction%20fragScaff_scaffold_130_pilon.202	NA	NA	NA	NA	NA	NA	23.8589	17.8598	2.33511	0	0	0	146846	17.1639	2.90493e-13	2.7891e-11	up	yes
MSTRG.10407	EVM%20prediction%20fragScaff_scaffold_246_pilon.127	NA	NA	NA	NA	NA	NA	0	0	0	0	363.312	0.45974	8.24694e-07	-20.2096	2.98295e-13	2.85404e-11	down	yes
MSTRG.6317	EVM%20prediction%20fragScaff_scaffold_126_pilon.556	NA	NA	NA	NA	NA	NA	9.4672	5.89767	1.23885	0	0	0	55345.7	15.7562	2.98496e-13	2.85404e-11	up	yes
MSTRG.22492	EVM%20prediction%20original_scaffold_795_pilon.4	NA	NA	NA	NA	NA	NA	0	0	0	0.352422	0	124.508	2.40269e-06	-18.6669	3.02324e-13	2.88466e-11	down	yes
MSTRG.8588	EVM%20prediction%20fragScaff_scaffold_212_pilon.286	GO:0003700(DNA binding transcription factor activity);GO:0005515(protein binding);GO:0005634(nucleus);GO:0008270(zinc ion binding);GO:0009585(red, far-red light phototransduction);GO:0009639(response to red or far red light);GO:0010017(red or far-red light signaling pathway);GO:0010018(far-red light signaling pathway);GO:0010218(response to far red light);GO:0042753(positive regulation of circadi…	NA	NA	NA	Cyclin-like F-box; FAR1; Zinc finger, SWIM-type [Medicago truncatula]	NA	2.25571	2.68539	0.919448	0	0	0	19535.2	14.2538	3.46431e-13	3.29868e-11	up	yes
MSTRG.1344	.	NA	NA	NA	NA	NA	NA	5.82479	6.31924	3.43573	0.053144	0	0	293.161	8.19555	3.59161e-13	3.41285e-11	up	yes
MSTRG.16389	.	NA	NA	NA	NA	NA	NA	0	0	0	4.97457	5.01239	7.5166	1.71394e-05	-15.8323	3.70369e-13	3.5121e-11	down	yes
MSTRG.23847	.	NA	NA	NA	NA	NA	NA	0	0	0	9.25885	8.59809	1.5325	1.54723e-05	-15.9799	3.71333e-13	3.51402e-11	down	yes
MSTRG.18626	EVM%20prediction%20original_scaffold_351_pilon.2	GO:0005507(copper ion binding);GO:0009809(lignin biosynthetic process);GO:0016722(oxidoreductase activity, oxidizing metal ions)	NA	NA	NA	laccase-17 [Medicago truncatula]	NA	2.79187	2.83321	2.09748	6.86158	5.87959	5.4641	0.424193	-1.23721	3.80604e-13	3.59437e-11	down	yes
MSTRG.5428	EVM%20prediction%20fragScaff_scaffold_170_pilon.248	GO:0005245(voltage-gated calcium channel activity);GO:0005886(plasma membrane);GO:0006816(calcium ion transport);GO:0086010(membrane depolarization during action potential)	NA	NA	NA	two pore calcium channel protein 1 isoform X1 [Medicago truncatula]	NA	2.55815	5.30398	2.94534	0.497831	0.465218	0.427257	7.77344	2.95855	3.91713e-13	3.69172e-11	up	yes
MSTRG.11626	EVM%20prediction%20fragScaff_scaffold_9_pilon.156	NA	NA	NA	NA	NA	NA	0	0	0	20.6838	6.59348	14.1218	7.24654e-06	-17.0743	4.26026e-13	4.00691e-11	down	yes
MSTRG.11986	EVM%20prediction%20original_scaffold_977_pilon.10	NA	NA	NA	NA	NA	NA	0	0	0	6.34632	4.62728	6.6416	1.70307e-05	-15.8415	4.29025e-13	4.02689e-11	down	yes
MSTRG.24418	.	NA	NA	NA	NA	NA	NA	20.2997	2.77499	5.72152	0	0	0	95987.4	16.5506	4.52064e-13	4.23451e-11	up	yes
MSTRG.6567	EVM%20prediction%20fragScaff_scaffold_192_pilon.52	NA	NA	NA	NA	NA	NA	0	0	0	86.7418	0	60.2749	2.04059e-06	-18.9026	4.68695e-13	4.3814e-11	down	yes
MSTRG.18606	EVM%20prediction%20original_scaffold_995_pilon.56	NA	NA	NA	NA	NA	NA	20.6405	22.4457	13.5585	5.70144	6.79462	5.71	3.11131	1.63752	4.70911e-13	4.3932e-11	up	yes
MSTRG.13417	EVM%20prediction%20original_scaffold_294_pilon.42	NA	NA	NA	NA	NA	NA	0	0	0	2.43518	13.5869	6.65939	1.32266e-05	-16.2062	4.97239e-13	4.62727e-11	down	yes
MSTRG.1672	EVM%20prediction%20fragScaff_scaffold_207_pilon.121	NA	NA	NA	NA	NA	NA	66.406	43.6494	0	0	0	0	366851	18.4848	4.9801e-13	4.62727e-11	up	yes
MSTRG.10859	EVM%20prediction%20fragScaff_scaffold_185_pilon.309	NA	NA	NA	NA	NA	NA	0	0	0	0	0.190238	106.662	2.80762e-06	-18.4422	5.11316e-13	4.74135e-11	down	yes
MSTRG.1058	EVM%20prediction%20fragScaff_scaffold_33_pilon.61	NA	NA	NA	NA	NA	NA	6.82792	8.57919	3.37812	0	0	0	62617.4	15.9343	5.12494e-13	4.74273e-11	up	yes
MSTRG.16972	EVM%20prediction%20original_scaffold_730_pilon.108	GO:0003674(molecular_function);GO:0005634(nucleus);GO:0005737(cytoplasm);GO:0005829(cytosol);GO:0005886(plasma membrane);GO:0009506(plasmodesma);GO:0010449(root meristem growth);GO:0010628(positive regulation of gene expression);GO:0080037(negative regulation of cytokinin-activated signaling pathway);GO:2000012(regulation of auxin polar transport)	00590(Arachidonic acid metabolism)	K15730	EC:5.3.99.3	CS domain protein [Medicago truncatula]	NA	0.041869	0.412617	0.07186	17.2053	85.286	25.2639	0.00411996	-7.92315	5.27797e-13	4.87456e-11	down	yes
MSTRG.3370	EVM%20prediction%20fragScaff_scaffold_126_pilon.946	NA	NA	NA	NA	NA	NA	1.84754	1.86407	0.611294	0	0	0	14409.7	13.8148	5.46389e-13	5.03618e-11	up	yes
MSTRG.19617	EVM%20prediction%20original_scaffold_415_pilon.2	NA	NA	NA	NA	NA	NA	0	0	0	5.79766	9.75388	4.11249	1.52563e-05	-16.0002	5.54319e-13	5.09907e-11	down	yes
MSTRG.20644	.	NA	NA	NA	NA	NA	NA	0	0	0	6.25256	4.9613	3.01357	2.1086e-05	-15.5334	5.68522e-13	5.2193e-11	down	yes
MSTRG.23467	.	NA	NA	NA	NA	NA	NA	3.48922	5.53557	2.91739	0	0	0	39807.3	15.2807	5.75441e-13	5.26981e-11	up	yes
MSTRG.9550	.	NA	NA	NA	NA	NA	NA	3.63801	6.7136	3.94144	0	0	0	47643.5	15.54	5.7631e-13	5.26981e-11	up	yes
MSTRG.18383	EVM%20prediction%20fragScaff_scaffold_54_pilon.209	NA	NA	NA	NA	NA	NA	0	0	0	90.0714	0	0	3.33069e-06	-18.1957	5.83312e-13	5.32327e-11	down	yes
MSTRG.24385	.	NA	NA	NA	NA	NA	NA	3.44297	5.90886	6.52452	0	0	0	52921.2	15.6916	5.91693e-13	5.38908e-11	up	yes
MSTRG.9045	EVM%20prediction%20fragScaff_scaffold_172_pilon.85	NA	NA	NA	NA	NA	NA	11.2739	10.702	9.01381	4.057	5.09752	3.96501	2.3621	1.24007	5.94901e-13	5.40762e-11	up	yes
MSTRG.13619	EVM%20prediction%20fragScaff_scaffold_131_pilon.26	NA	NA	NA	NA	NA	NA	9.25744	6.37609	1.56493	0	0	0	57328.2	15.807	5.99482e-13	5.43853e-11	up	yes
MSTRG.3872	EVM%20prediction%20fragScaff_scaffold_223_pilon.104	GO:0003674(molecular_function);GO:0005634(nucleus);GO:0008150(biological_process)	NA	NA	NA	uncharacterized protein LOC101505806 [Cicer arietinum]	NA	829.537	795.186	652.929	537.405	553.653	525.838	1.40866	0.49432	6.05155e-13	5.47921e-11	up	no
MSTRG.16658	.	NA	NA	NA	NA	NA	NA	11.6318	6.7174	1.72318	0	0.004318	0.022548	747.129	9.54521	6.32353e-13	5.71423e-11	up	yes
MSTRG.15246	.	NA	NA	NA	NA	NA	NA	3.36826	5.00932	6.01734	0	0	0	47983.1	15.5502	6.40107e-13	5.77299e-11	up	yes
MSTRG.1937	EVM%20prediction%20fragScaff_scaffold_54_pilon.277	NA	NA	NA	NA	NA	NA	8.78576	6.42716	7.14296	20.9593	20.3903	20.4781	0.361584	-1.4676	6.52714e-13	5.87519e-11	down	yes
MSTRG.8969	EVM%20prediction%20original_scaffold_519_pilon.81	NA	NA	NA	NA	Vicilin [Medicago truncatula]	NA	1.66187	1.81937	0.602258	20.5348	13.1907	27.2729	0.0669442	-3.9009	6.59406e-13	5.92385e-11	down	yes
MSTRG.10997	EVM%20prediction%20original_scaffold_602_pilon.23	NA	NA	NA	NA	NA	NA	0	0	0	0	7.34633	110.695	2.54149e-06	-18.5859	6.71318e-13	6.01914e-11	down	yes
MSTRG.16034	EVM%20prediction%20fragScaff_scaffold_165_pilon.68	NA	NA	NA	NA	NA	NA	0	0	0	6.76572	20.2981	22.5513	6.04655e-06	-17.3355	6.9802e-13	6.2464e-11	down	yes
MSTRG.14113	EVM%20prediction%20original_scaffold_554_pilon.3	NA	NA	NA	NA	NA	NA	6.02779	25.6028	2.27997	0	0	0	113035	16.7864	7.1503e-13	6.38622e-11	up	yes
MSTRG.3036	EVM%20prediction%20original_scaffold_675_pilon.27	NA	NA	NA	NA	NA	NA	13.3063	12.1193	5.46991	0.401735	0.978002	0.468481	16.7164	4.06319	7.3586e-13	6.55954e-11	up	yes
MSTRG.9403	EVM%20prediction%20fragScaff_scaffold_133_pilon.73	NA	NA	NA	NA	NA	NA	34.4861	5.28709	6.28626	0	0	0	153532	17.2282	7.49028e-13	6.66404e-11	up	yes
MSTRG.13002	EVM%20prediction%20fragScaff_scaffold_192_pilon.122	NA	NA	NA	NA	NA	NA	0	0	0	6.54541	5.61794	4.35297	1.81639e-05	-15.7486	7.79109e-13	6.90981e-11	down	yes
evm.TU.original_scaffold_336_pilon.57	EVM%20prediction%20original_scaffold_336_pilon.57	GO:0005680(anaphase-promoting complex);GO:0045842(positive regulation of mitotic metaphase/anaphase transition);GO:0061630(ubiquitin protein ligase activity);GO:0097602(cullin family protein binding)	04120(Ubiquitin mediated proteolysis)	K03358	NA	uncharacterized protein LOC111013505 [Momordica charantia]	NA	0	0	0	2.62756	6.59513	4.2749	2.22262e-05	-15.4574	7.79651e-13	6.90981e-11	down	yes
MSTRG.4247	EVM%20prediction%20fragScaff_scaffold_268_pilon.61	NA	NA	NA	NA	NA	NA	0.3225	0	428.361	0	0	0	1.42894e+06	20.4465	7.89709e-13	6.98551e-11	up	yes
MSTRG.10655	EVM%20prediction%20fragScaff_scaffold_19_pilon.78	NA	NA	NA	NA	NA	NA	0	0	0	68.2831	0	1.34042	4.30889e-06	-17.8243	7.98541e-13	7.05011e-11	down	yes
evm.TU.fragScaff_scaffold_251_pilon.40	EVM%20prediction%20fragScaff_scaffold_251_pilon.40	GO:0003674(molecular_function);GO:0005634(nucleus);GO:0008150(biological_process)	03013(RNA transport)	K14317	NA	hypothetical protein MtrunA17_Chr7g0227611 [Medicago truncatula]	NA	0	0	0	1.56783	3.01969	3.57637	3.67472e-05	-14.732	8.27312e-13	7.29015e-11	down	yes
MSTRG.11073	EVM%20prediction%20original_scaffold_278_pilon.56	NA	NA	NA	NA	NA	NA	0	119.299	0	0	0	0	397663	18.6012	8.33515e-13	7.33079e-11	up	yes
MSTRG.9666	MERGED%3A%20EVM%20prediction%20fragScaff_scaffold_160_pilon.203%3B%20EVM%20prediction%20fragScaff_scaffold_160_pilon.209	NA	NA	NA	NA	NA	NA	0	0	0	221.599	0	0	1.35379e-06	-19.4946	8.35638e-13	7.33547e-11	down	yes
MSTRG.10442	EVM%20prediction%20original_scaffold_898_pilon.149	NA	NA	NA	NA	NA	NA	2.62606	2.7194	2.33059	0	0	0	25586.8	14.6431	8.41607e-13	7.37382e-11	up	yes
MSTRG.4425	EVM%20prediction%20fragScaff_scaffold_122_pilon.47	GO:0000977(RNA polymerase II regulatory region sequence-specific DNA binding);GO:0001085(RNA polymerase II transcription factor binding);GO:0001228(transcriptional activator activity, RNA polymerase II transcription regulatory region sequence-specific DNA binding);GO:0003682(chromatin binding);GO:0005634(nucleus);GO:0005667(transcription factor complex);GO:0030154(cell differentiation)	NA	NA	NA	putative GATA transcription factor 22 [Medicago truncatula]	NA	2.29527	2.84482	1.67403	7.04603	9.39402	6.93399	0.291525	-1.77831	9.18082e-13	8.0286e-11	down	yes
MSTRG.24237	EVM%20prediction%20original_scaffold_708_pilon.13	GO:0004675(transmembrane receptor protein serine/threonine kinase activity);GO:0005515(protein binding);GO:0005524(ATP binding);GO:0005886(plasma membrane);GO:0006468(protein phosphorylation);GO:0007166(cell surface receptor signaling pathway);GO:0009506(plasmodesma);GO:0009742(brassinosteroid mediated signaling pathway);GO:0016020(membrane);GO:0016301(kinase activity)	04075(Plant hormone signal transduction)	K14500	EC:2.7.11.1	serine/threonine-protein kinase BSK3 [Cicer arietinum]	NA	0.013709	0	0	1.27144	1.34648	0.772199	0.00404382	-7.95007	9.40073e-13	8.20534e-11	down	yes
MSTRG.17091	EVM%20prediction%20original_scaffold_773_pilon.137	NA	NA	NA	NA	NA	NA	5.26499	9.31951	2.37108	0	0	0	56518.6	15.7864	9.49022e-13	8.2678e-11	up	yes
MSTRG.5953	EVM%20prediction%20original_scaffold_481_pilon.9	GO:0003824(catalytic activity);GO:0009228(thiamine biosynthetic process);GO:0009229(thiamine diphosphate biosynthetic process);GO:0009507(chloroplast);GO:0009536(plastid);GO:0009570(chloroplast stroma);GO:0010266(response to vitamin B1);GO:0016045(detection of bacterium);GO:0016830(carbon-carbon lyase activity);GO:0046872(metal ion binding);GO:0051536(iron-sulfur cluster binding);GO:0051539(4 iro…	00730(Thiamine metabolism)	K03147	EC:4.1.99.17	phosphomethylpyrimidine synthase, chloroplastic isoform X3 [Medicago truncatula]	NA	0	0	0	0.713828	1.46488	0.503311	0.000111856	-13.1261	9.53085e-13	8.28752e-11	down	yes
MSTRG.4494	EVM%20prediction%20original_scaffold_991_pilon.264	NA	NA	NA	NA	NA	NA	0	0	0	0	94.137	0	3.18685e-06	-18.2594	9.63708e-13	8.36411e-11	down	yes
MSTRG.8954	EVM%20prediction%20original_scaffold_519_pilon.121	NA	NA	NA	NA	NA	NA	0	0	0	8.37328	10.0378	5.72227	1.24309e-05	-16.2957	9.70668e-13	8.40868e-11	down	yes
MSTRG.2722	EVM%20prediction%20fragScaff_scaffold_27_pilon.80	NA	NA	NA	NA	NA	NA	0	0	0	51.9107	0	9.674	4.87134e-06	-17.6473	9.81292e-13	8.48407e-11	down	yes
MSTRG.10579	EVM%20prediction%20fragScaff_scaffold_120_pilon.63	NA	NA	NA	NA	NA	NA	23.9785	27.8697	0	0	0	0	172827	17.399	9.83052e-13	8.48407e-11	up	yes
MSTRG.6497	.	NA	NA	NA	NA	NA	NA	0	0	0	90.9625	0	50.5231	2.12036e-06	-18.8473	1.036e-12	8.92436e-11	down	yes
MSTRG.5824	EVM%20prediction%20original_scaffold_287_pilon.83	NA	NA	NA	NA	NA	NA	0	0	0	0	82.5751	0	3.63306e-06	-18.0704	1.03904e-12	8.93379e-11	down	yes
MSTRG.13547	EVM%20prediction%20fragScaff_scaffold_233_pilon.135	GO:0016491(oxidoreductase activity);GO:0055114(oxidation-reduction process)	NA	NA	NA	probable transmembrane ascorbate ferrireductase 4 [Medicago truncatula]	NA	6.83842	6.1329	5.46624	10.479	11.779	10.9232	0.555664	-0.847716	1.05211e-12	9.0293e-11	down	no
MSTRG.7324	EVM%20prediction%20fragScaff_scaffold_10_pilon.67	NA	NA	NA	NA	NA	NA	3.41049	3.41617	3.53105	13.5229	11.0462	15.4493	0.258823	-1.94996	1.06326e-12	9.10804e-11	down	yes
MSTRG.8527	EVM%20prediction%20fragScaff_scaffold_156_pilon.92	NA	NA	NA	NA	NA	NA	27.7773	31.1171	5.42678	0	0	0	214404	17.71	1.06737e-12	9.12631e-11	up	yes
MSTRG.20584	EVM%20prediction%20fragScaff_scaffold_134_pilon.21	NA	NA	NA	NA	NA	NA	0	0.0811	0	35.1661	41.0256	213.249	0.000280196	-11.8013	1.0793e-12	9.21124e-11	down	yes
MSTRG.10267	.	NA	NA	NA	NA	NA	NA	0	0	0	3.06783	4.81746	6.22392	2.12627e-05	-15.5213	1.10978e-12	9.45387e-11	down	yes
MSTRG.8078	EVM%20prediction%20fragScaff_scaffold_180_pilon.241	NA	NA	NA	NA	NA	NA	0	0	0	3.85251	2.0205	5.19089	2.71152e-05	-15.1705	1.20647e-12	1.02586e-10	down	yes
MSTRG.14832	.	NA	NA	NA	NA	NA	NA	7.95617	3.21729	4.39283	0	0	0	51887.6	15.6631	1.28365e-12	1.08947e-10	up	yes
MSTRG.23563	.	NA	NA	NA	NA	NA	NA	11.4521	6.96079	4.65698	0	0	0	76899.5	16.2307	1.29768e-12	1.09935e-10	up	yes
MSTRG.15453	EVM%20prediction%20fragScaff_scaffold_50_pilon.46	NA	NA	NA	NA	NA	NA	0	0	0	1.73979	8.71649	10.4039	1.43815e-05	-16.0854	1.31229e-12	1.10969e-10	down	yes
MSTRG.6659	EVM%20prediction%20fragScaff_scaffold_120_pilon.121	NA	NA	NA	NA	NA	NA	3.57223	0	56.4422	0	0	0	200048	17.61	1.33317e-12	1.12528e-10	up	yes
MSTRG.17925	MERGED%3A%20EVM%20prediction%20fragScaff_scaffold_118_pilon.827%3B%20EVM%20prediction%20fragScaff_scaffold_118_pilon.831	NA	NA	NA	NA	NA	NA	0.983432	1.59516	1.27774	12.3055	11.5104	6.34633	0.127853	-2.96744	1.37834e-12	1.16128e-10	down	yes
MSTRG.10164	EVM%20prediction%20original_scaffold_605_pilon.45	NA	NA	NA	NA	NA	NA	0	0	0	6.91266	3.08352	6.23602	1.84818e-05	-15.7235	1.39951e-12	1.17696e-10	down	yes
MSTRG.5016	EVM%20prediction%20original_scaffold_592_pilon.46	GO:0005634(nucleus);GO:0005737(cytoplasm);GO:0006301(postreplication repair);GO:0031625(ubiquitin protein ligase binding);GO:0061630(ubiquitin protein ligase activity);GO:0070534(protein K63-linked ubiquitination)	NA	NA	NA	ubiquitin-conjugating enzyme E2 variant 1B [Medicago truncatula]	NA	17.9482	21.7863	14.4788	59.8585	46.6346	62.6542	0.320509	-1.64156	1.46639e-12	1.23097e-10	down	yes
MSTRG.2173	EVM%20prediction%20fragScaff_scaffold_67_pilon.411	NA	NA	NA	NA	NA	NA	0	0	0	7.86124	1.55333	5.38426	2.02719e-05	-15.5902	1.50485e-12	1.26095e-10	down	yes
MSTRG.15318	EVM%20prediction%20fragScaff_scaffold_202_pilon.87	NA	NA	NA	NA	NA	NA	130.867	134.421	2.33701	0	0	0	892085	19.7668	1.54348e-12	1.29098e-10	up	yes
MSTRG.9739	EVM%20prediction%20fragScaff_scaffold_164_pilon.293	NA	NA	NA	NA	NA	NA	0	0	0	3.96917	4.84607	2.1049	2.74722e-05	-15.1517	1.55899e-12	1.30158e-10	down	yes
MSTRG.7033	EVM%20prediction%20fragScaff_scaffold_118_pilon.691	NA	NA	NA	NA	NA	NA	8.30089	9.92656	2.89495	0.399349	0.425765	0.542633	15.4432	3.9489	1.75832e-12	1.46465e-10	up	yes
MSTRG.16020	EVM%20prediction%20fragScaff_scaffold_245_pilon.17	NA	NA	NA	NA	NA	NA	0	0	0	0	43.5568	0	6.88755e-06	-17.1476	1.76066e-12	1.46465e-10	down	yes
MSTRG.14330	EVM%20prediction%20fragScaff_scaffold_207_pilon.276	NA	NA	NA	NA	NA	NA	0	0	0	59.8945	0	0	5.00881e-06	-17.6071	1.83719e-12	1.52556e-10	down	yes
MSTRG.764	EVM%20prediction%20fragScaff_scaffold_137_pilon.216	NA	NA	NA	NA	NA	NA	0	0	0	6.46502	3.14713	4.67788	2.09937e-05	-15.5397	1.87798e-12	1.55663e-10	down	yes
MSTRG.2450	MERGED%3A%20EVM%20prediction%20original_scaffold_451_pilon.37%3B%20EVM%20prediction%20original_scaffold_451_pilon.32	NA	NA	NA	NA	NA	NA	1.07035	1.75711	0.810081	8.46699	6.14499	9.44605	0.151199	-2.72548	1.89954e-12	1.57167e-10	down	yes
MSTRG.22561	EVM%20prediction%20fragScaff_scaffold_44_pilon.77	NA	NA	NA	NA	NA	NA	0	0	0	0	0	133.078	2.25432e-06	-18.7589	1.92163e-12	1.5871e-10	down	yes
MSTRG.24407	EVM%20prediction%20fragScaff_scaffold_193_pilon.59	GO:0000139(Golgi membrane);GO:0003824(catalytic activity);GO:0005515(protein binding);GO:0005768(endosome);GO:0005794(Golgi apparatus);GO:0005802(trans-Golgi network);GO:0006486(protein glycosylation);GO:0016020(membrane);GO:0016021(integral component of membrane);GO:0016757(transferase activity, transferring glycosyl groups);GO:0045489(pectin biosynthetic process);GO:0071555(cell wall organizati…	00510(N-Glycan biosynthesis);04141(Protein processing in endoplasmic reticulum)	K01228	EC:3.2.1.106	probable arabinosyltransferase ARAD1 isoform X1 [Medicago truncatula]	NA	19.5198	17.3244	16.823	41.6564	44.8984	53.881	0.382147	-1.3878	1.9495e-12	1.60724e-10	down	yes
MSTRG.19786	EVM%20prediction%20fragScaff_scaffold_60_pilon.113	GO:0005575(cellular_component);GO:0019745(pentacyclic triterpenoid biosynthetic process);GO:0042300(beta-amyrin synthase activity);GO:0042561(alpha-amyrin synthase activity)	00909(Sesquiterpenoid and triterpenoid biosynthesis)	K20658	EC:5.4.99.40;EC:5.4.99.39	mixed-amyrin synthase [Medicago truncatula]	NA	0.239405	0.202936	0.499574	6.86619	4.4235	7.67332	0.0496712	-4.33145	1.9988e-12	1.64494e-10	down	yes
MSTRG.1856	EVM%20prediction%20original_scaffold_1009_pilon.40	GO:0005515(protein binding);GO:0005739(mitochondrion);GO:0006457(protein folding);GO:0009644(response to high light intensity);GO:0009742(brassinosteroid mediated signaling pathway);GO:0042538(hyperosmotic salinity response);GO:0051510(regulation of unidimensional cell growth);GO:1903578(regulation of ATP metabolic process)	NA	NA	NA	uncharacterized protein LOC25479626 isoform X1 [Medicago truncatula]	NA	10.1302	8.21007	12.8305	0.599415	0.615383	1.20065	12.9048	3.68983	2.00574e-12	1.64634e-10	up	yes
MSTRG.591	EVM%20prediction%20fragScaff_scaffold_204_pilon.132	NA	NA	NA	NA	NA	NA	0	0	0	122.967	0	0	2.43967e-06	-18.6449	2.00765e-12	1.64634e-10	down	yes
MSTRG.15017	EVM%20prediction%20fragScaff_scaffold_170_pilon.340	NA	04144(Endocytosis)	K19476	NA	IST1-like protein [Trifolium pratense]	NA	2.74988	3.60314	5.44902	0	0	0	39340.1	15.2637	2.02712e-12	1.65936e-10	up	yes
MSTRG.4649	EVM%20prediction%20fragScaff_scaffold_12_pilon.220	GO:0003918(DNA topoisomerase type II (ATP-hydrolyzing) activity);GO:0006265(DNA topological change);GO:0006268(DNA unwinding involved in DNA replication);GO:0007059(chromosome segregation);GO:0009295(nucleoid);GO:0009330(DNA topoisomerase complex (ATP-hydrolyzing))	NA	NA	NA	DNA gyrase subunit B, chloroplastic/mitochondrial [Medicago truncatula]	NA	0	0	0	2.38813	6.456	2.78101	2.58061e-05	-15.2419	2.03279e-12	1.66105e-10	down	yes
MSTRG.2807	EVM%20prediction%20fragScaff_scaffold_194_pilon.36	NA	NA	NA	NA	NA	NA	3.56636	3.40137	1.87081	0	0	0	29461.8	14.8466	2.1478e-12	1.75192e-10	up	yes
MSTRG.7279	EVM%20prediction%20original_scaffold_925_pilon.40	NA	NA	NA	NA	NA	NA	42.0975	52.7005	18.4877	0.095957	0.835474	0.196756	100.414	6.64982	2.22175e-12	1.80904e-10	up	yes
MSTRG.14339	.	NA	NA	NA	NA	NA	NA	0	0	0.094213	7.26947	10.0201	9.0282	0.00357983	-8.12589	2.23097e-12	1.81334e-10	down	yes
MSTRG.14209	EVM%20prediction%20original_scaffold_514_pilon.26	NA	NA	NA	NA	NA	NA	3.65979	7.07987	4.90191	0	0	0	52138.6	15.6701	2.24897e-12	1.82475e-10	up	yes
MSTRG.16972	EVM%20prediction%20original_scaffold_730_pilon.108	NA	NA	NA	NA	NA	NA	0	0	0	119.354	0	0	2.51354e-06	-18.6019	2.29373e-12	1.8578e-10	down	yes
MSTRG.15151	EVM%20prediction%20fragScaff_scaffold_57_pilon.96	NA	NA	NA	NA	NA	NA	0	0	0	0	0	73.894	4.05987e-06	-17.9101	2.42113e-12	1.95755e-10	down	yes
MSTRG.24458	EVM%20prediction%20fragScaff_scaffold_258_pilon.149	NA	NA	NA	NA	NA	NA	6.05756	3.65633	3.34544	0	0	0	43531.1	15.4098	2.43125e-12	1.96229e-10	up	yes
MSTRG.18804	EVM%20prediction%20original_scaffold_761_pilon.3	NA	NA	NA	NA	NA	NA	0	32.1767	0	0	0	0	107256	16.7107	2.49082e-12	2.00685e-10	up	yes
MSTRG.5122	EVM%20prediction%20original_scaffold_738_pilon.36	NA	NA	NA	NA	NA	NA	39.7991	63.1764	0	0	0	0	343252	18.3889	2.56386e-12	2.0621e-10	up	yes
MSTRG.3494	EVM%20prediction%20original_scaffold_716_pilon.21	NA	NA	NA	NA	NA	NA	0	0	0	0	0	24.0188	1.24902e-05	-16.2888	2.72944e-12	2.19145e-10	down	yes
MSTRG.7296	EVM%20prediction%20fragScaff_scaffold_155_pilon.91	NA	NA	NA	NA	NA	NA	0	0	0	0	121.662	0	2.46584e-06	-18.6295	2.77936e-12	2.22764e-10	down	yes
MSTRG.5452	EVM%20prediction%20fragScaff_scaffold_170_pilon.338	NA	NA	NA	NA	NA	NA	25.4519	19.0871	1.44473	0	0	0	153279	17.2258	2.82546e-12	2.26067e-10	up	yes
MSTRG.21774	EVM%20prediction%20original_scaffold_945_pilon.23	NA	NA	NA	NA	NA	NA	0.720689	0.587191	0.850568	7.72538	16.1352	6.14159	0.071943	-3.797	2.92742e-12	2.33818e-10	down	yes
MSTRG.17592	EVM%20prediction%20fragScaff_scaffold_94_pilon.66	NA	NA	NA	NA	NA	NA	13.9073	13.1702	10.5745	6.79982	7.62227	6.8506	1.76997	0.823723	2.9909e-12	2.38475e-10	up	no
MSTRG.22292	EVM%20prediction%20original_scaffold_702_pilon.66	NA	NA	NA	NA	NA	NA	27.3085	0	0	0	0	0	91028.2	16.474	3.02484e-12	2.40764e-10	up	yes
MSTRG.23838	EVM%20prediction%20original_scaffold_723_pilon.3	GO:0003674(molecular_function);GO:0005737(cytoplasm);GO:0016021(integral component of membrane)	NA	NA	NA	rab GTPase-binding effector protein 1 [Medicago truncatula]	NA	3.10526	2.44786	3.24828	15.5531	11.2226	13.9828	0.21594	-2.2113	3.05681e-12	2.4289e-10	down	yes
MSTRG.8091	EVM%20prediction%20fragScaff_scaffold_180_pilon.219	NA	NA	NA	NA	NA	NA	0	40.8919	0	0	0	0	136306	17.0565	3.06442e-12	2.43076e-10	up	yes
MSTRG.5028	EVM%20prediction%20original_scaffold_592_pilon.17	GO:0043161(proteasome-mediated ubiquitin-dependent protein catabolic process);GO:0061630(ubiquitin protein ligase activity)	NA	NA	NA	E3 ubiquitin protein ligase RIE1 [Medicago truncatula]	NA	3.23222	1.50452	1.38622	16.9823	14.6491	13.7995	0.134775	-2.89137	3.09023e-12	2.44702e-10	down	yes
MSTRG.21577	EVM%20prediction%20fragScaff_scaffold_238_pilon.181	NA	NA	NA	NA	NA	NA	0	0	0	1.48662	2.37283	8.70581	2.38753e-05	-15.3541	3.10288e-12	2.45282e-10	down	yes
MSTRG.14631	EVM%20prediction%20original_scaffold_286_pilon.24	NA	NA	NA	NA	NA	NA	17.7725	28.381	1.56768	0	0	0	159071	17.2793	3.21133e-12	2.5342e-10	up	yes
MSTRG.24634	EVM%20prediction%20fragScaff_scaffold_48_pilon.54	GO:0004028(3-chloroallyl aldehyde dehydrogenase activity);GO:0004029(aldehyde dehydrogenase (NAD) activity)	00010(Glycolysis / Gluconeogenesis);00053(Ascorbate and aldarate metabolism);00620(Pyruvate metabolism);00071(Fatty acid degradation);00561(Glycerolipid metabolism);00280(Valine, leucine and isoleucine degradation);00310(Lysine degradation);00330(Arginine and proline metabolism);00340(Histidine metabolism);00380(Tryptophan metabolism);00410(beta-Alanine metabolism);00903(Limonene and pinene degra…	K00128	EC:1.2.1.3	aldehyde dehydrogenase family 3 member F1 [Medicago truncatula]	NA	12.905	13.7234	11.3475	34.8834	26.5577	30.7298	0.412017	-1.27923	3.24041e-12	2.55278e-10	down	yes
MSTRG.9318	EVM%20prediction%20original_scaffold_564_pilon.174	NA	NA	NA	NA	NA	NA	0	0	160.057	0	0	0	533524	19.0252	3.25653e-12	2.5611e-10	up	yes
MSTRG.19257	EVM%20prediction%20original_scaffold_817_pilon.72	NA	NA	NA	NA	NA	NA	0	0	88.8955	0	0	0	296318	18.1768	3.32267e-12	2.60866e-10	up	yes
MSTRG.9015	EVM%20prediction%20fragScaff_scaffold_172_pilon.7	NA	NA	NA	NA	NA	NA	110.075	0	0	0	0	0	366917	18.4851	3.32949e-12	2.60957e-10	up	yes
MSTRG.7250	EVM%20prediction%20fragScaff_scaffold_204_pilon.227	NA	NA	NA	NA	NA	NA	0	0	0	0	0	45.8263	6.54646e-06	-17.2209	3.45878e-12	2.7063e-10	down	yes
MSTRG.11960	EVM%20prediction%20original_scaffold_422_pilon.2	NA	NA	NA	NA	NA	NA	13.2589	13.8787	1.25113	0	0	0	94629	16.53	3.47288e-12	2.70968e-10	up	yes
MSTRG.12795	EVM%20prediction%20original_scaffold_908_pilon.133	NA	NA	NA	NA	NA	NA	0	0	0	91.8893	16.7176	0	2.76225e-06	-18.4657	3.47486e-12	2.70968e-10	down	yes
MSTRG.9515	EVM%20prediction%20fragScaff_scaffold_182_pilon.175	NA	NA	NA	NA	NA	NA	0	0	0	56.706	0	0	5.29044e-06	-17.5282	3.53896e-12	2.75079e-10	down	yes
MSTRG.17542	EVM%20prediction%20fragScaff_scaffold_222_pilon.55	NA	NA	NA	NA	NA	NA	0	0	0	51.4677	1.94281	24.4245	3.85431e-06	-17.9851	3.53951e-12	2.75079e-10	down	yes
MSTRG.12577	EVM%20prediction%20original_scaffold_808_pilon.297	NA	NA	NA	NA	NA	NA	0	0	0	0.169644	67.0134	0	4.46541e-06	-17.7728	3.56252e-12	2.76401e-10	down	yes
MSTRG.11829	EVM%20prediction%20fragScaff_scaffold_117_pilon.68	GO:0005524(ATP binding);GO:0005634(nucleus);GO:0005886(plasma membrane);GO:0016308(1-phosphatidylinositol-4-phosphate 5-kinase activity)	00562(Inositol phosphate metabolism);04070(Phosphatidylinositol signaling system);04144(Endocytosis)	K00889	EC:2.7.1.68	phosphatidylinositol 4-phosphate 5-kinase 7 isoform X2 [Medicago truncatula]	NA	9.08545	9.13256	6.39905	0.026483	0	0	929.542	9.86038	3.60344e-12	2.79106e-10	up	yes
MSTRG.11170	EVM%20prediction%20original_scaffold_853_pilon.59	NA	NA	NA	NA	NA	NA	0	0	88.7894	0	0	0	295965	18.1751	3.60963e-12	2.79117e-10	up	yes
MSTRG.19532	EVM%20prediction%20original_scaffold_464_pilon.72	GO:0005634(nucleus);GO:0016925(protein sumoylation);GO:0031386(protein tag)	03013(RNA transport)	K12160	NA	small ubiquitin-like modifier 3 [Medicago truncatula]	NA	4.71056	4.45677	2.55993	0.274869	0.065826	0.200857	21.6549	4.43662	3.66467e-12	2.82898e-10	up	yes
MSTRG.19446	EVM%20prediction%20fragScaff_scaffold_108_pilon.169	GO:0004672(protein kinase activity);GO:0004674(protein serine/threonine kinase activity);GO:0005515(protein binding);GO:0005524(ATP binding);GO:0005576(extracellular region);GO:0005886(plasma membrane);GO:0007338(single fertilization);GO:0009506(plasmodesma);GO:0009723(response to ethylene);GO:0009738(abscisic acid-activated signaling pathway);GO:0009741(response to brassinosteroid);GO:0009742(br…	NA	NA	NA	putative protein kinase RLK-Pelle-CrRLK1L-1 family [Medicago truncatula]	NA	11.8972	10.5966	8.98404	2.07425	3.18947	1.85292	4.42313	2.14507	3.72842e-12	2.87063e-10	up	yes
MSTRG.20785	EVM%20prediction%20fragScaff_scaffold_105_pilon.15	NA	NA	NA	NA	NA	NA	46.589	43.8991	0	0	0	0	301627	18.2024	3.73108e-12	2.87063e-10	up	yes
MSTRG.5856	EVM%20prediction%20original_scaffold_287_pilon.7	NA	NA	NA	NA	hypothetical protein MtrunA17_Chr5g0416271 [Medicago truncatula]	NA	0	0	0	9.2934	3.46831	11.9929	1.21189e-05	-16.3324	3.77871e-12	2.90243e-10	down	yes
MSTRG.8017	EVM%20prediction%20fragScaff_scaffold_115_pilon.24	NA	NA	NA	NA	NA	NA	53.5938	23.9392	0	0	0	0	258443	17.9795	3.91368e-12	3.00109e-10	up	yes
MSTRG.2902	EVM%20prediction%20fragScaff_scaffold_37_pilon.14	NA	NA	NA	NA	NA	NA	2.80843	2.71776	2.09026	11.7686	10.7608	7.043	0.257553	-1.95706	4.09234e-12	3.13288e-10	down	yes
MSTRG.8474	EVM%20prediction%20fragScaff_scaffold_110_pilon.13	NA	NA	NA	NA	NA	NA	0	0	0	0	51.5978	0	5.8142e-06	-17.392	4.28433e-12	3.27442e-10	down	yes
MSTRG.6195	EVM%20prediction%20original_scaffold_560_pilon.24	NA	NA	NA	NA	NA	NA	0	0	0	4.65118	5.02391	8.6338	1.63855e-05	-15.8972	4.33191e-12	3.30531e-10	down	yes
MSTRG.9279	.	NA	NA	NA	NA	NA	NA	5.24722	4.22243	3.24188	0.065594	0	0	193.791	7.59836	4.34916e-12	3.31298e-10	up	yes
MSTRG.12795	EVM%20prediction%20original_scaffold_908_pilon.133	NA	NA	NA	NA	NA	NA	0.825635	1.04529	1.06846	11.6855	96.4697	55.8706	0.0179203	-5.80226	4.36359e-12	3.31849e-10	down	yes
MSTRG.21560	EVM%20prediction%20original_scaffold_501_pilon.11	NA	NA	NA	NA	NA	NA	0	18.8438	0.033417	0	0	0	62924.1	15.9413	4.60447e-12	3.49591e-10	up	yes
MSTRG.23933	EVM%20prediction%20fragScaff_scaffold_94_pilon.208	GO:0003682(chromatin binding);GO:0003700(DNA binding transcription factor activity);GO:0003713(transcription coactivator activity);GO:0004402(histone acetyltransferase activity);GO:0005634(nucleus);GO:0006338(chromatin remodeling);GO:0006357(regulation of transcription by RNA polymerase II);GO:0035066(positive regulation of histone acetylation)	NA	NA	NA	transcription factor MYB1R1 [Medicago truncatula]	NA	61.4219	68.5012	98.2354	3.85342	7.68546	7.92433	11.7226	3.55121	4.69385e-12	3.55791e-10	up	yes
MSTRG.18093	EVM%20prediction%20fragScaff_scaffold_149_pilon.43	NA	NA	NA	NA	putative proteinase inhibitor I12, Bowman-Birk [Medicago truncatula]	NA	114.953	100.589	27.7581	0.241443	0.02673	0.644883	266.467	8.05781	4.76036e-12	3.60239e-10	up	yes
MSTRG.15098	EVM%20prediction%20fragScaff_scaffold_7_pilon.338	NA	NA	NA	NA	NA	NA	0	0	0	36.4452	0	0	8.23154e-06	-16.8904	4.82626e-12	3.64628e-10	down	yes
MSTRG.258	EVM%20prediction%20fragScaff_scaffold_126_pilon.1205	NA	NA	NA	NA	NA	NA	0	81.8856	0	0	0	0	272952	18.0583	5.15691e-12	3.88971e-10	up	yes
MSTRG.20365	.	NA	NA	NA	NA	NA	NA	0	0	0	2.97096	4.81993	6.33819	2.12328e-05	-15.5233	5.22806e-12	3.93693e-10	down	yes
MSTRG.12104	EVM%20prediction%20fragScaff_scaffold_154_pilon.79	NA	NA	NA	NA	NA	NA	31.6703	4.44024	4.80939	0	0	0	136400	17.0575	5.36922e-12	4.03664e-10	up	yes
MSTRG.7199	EVM%20prediction%20fragScaff_scaffold_248_pilon.86	NA	NA	NA	NA	NA	NA	5.74254	6.02055	1.26202	0	0	0	43417.1	15.406	5.39682e-12	4.05078e-10	up	yes
evm.TU.fragScaff_scaffold_160_pilon.33	EVM%20prediction%20fragScaff_scaffold_160_pilon.33	NA	NA	NA	NA	uncharacterized protein LOC25491522 [Medicago truncatula]	NA	4.64304	2.99747	1.82741	0	0	0	31559.7	14.9458	5.54776e-12	4.1573e-10	up	yes
MSTRG.18446	EVM%20prediction%20fragScaff_scaffold_54_pilon.71	GO:0005634(nucleus);GO:0005737(cytoplasm);GO:0008408(3'-5' exonuclease activity)	NA	NA	NA	Werner Syndrome-like exonuclease isoform X1 [Medicago truncatula]	NA	7.17939	7.33131	5.69488	19.7134	15.0391	20.0884	0.36844	-1.4405	5.65503e-12	4.23081e-10	down	yes
MSTRG.23580	EVM%20prediction%20fragScaff_scaffold_101_pilon.65	NA	NA	NA	NA	NA	NA	13.6476	12.4111	1.90294	0	0	0	93205.3	16.5081	5.72817e-12	4.27284e-10	up	yes
MSTRG.22397	EVM%20prediction%20original_scaffold_447_pilon.4	NA	NA	NA	NA	NA	NA	0	109.207	0	0	0	0	364022	18.4737	5.72976e-12	4.27284e-10	up	yes
MSTRG.19196	.	NA	NA	NA	NA	NA	NA	5.91928	4.83763	3.97834	1.41306	0.989679	1.22272	4.06438	2.02304	5.74734e-12	4.27903e-10	up	yes
MSTRG.9201	EVM%20prediction%20fragScaff_scaffold_65_pilon.171	NA	NA	NA	NA	NA	NA	3.71132	17.3818	3.48539	0	0	0	81928.3	16.3221	5.7672e-12	4.28677e-10	up	yes
MSTRG.18114	EVM%20prediction%20fragScaff_scaffold_149_pilon.7	NA	NA	NA	NA	NA	NA	0	0	0	0	0	50.0012	5.99986e-06	-17.3466	5.77635e-12	4.28677e-10	down	yes
MSTRG.17903	.	NA	NA	NA	NA	NA	NA	47.9523	0	0	0	0	0	159841	17.2863	6.02865e-12	4.46682e-10	up	yes
MSTRG.23268	.	NA	NA	NA	NA	NA	NA	5.20986	7.65621	5.269	0	0	0	60450.2	15.8835	6.13718e-12	4.53994e-10	up	yes
MSTRG.10270	.	NA	NA	NA	NA	NA	NA	0	0	0	4.45357	2.79717	6.35228	2.20539e-05	-15.4686	6.21118e-12	4.58731e-10	down	yes
MSTRG.2010	EVM%20prediction%20fragScaff_scaffold_270_pilon.75	NA	NA	NA	NA	NA	NA	0	0	0	56.0801	40.8054	2.77712	3.01015e-06	-18.3417	6.38536e-12	4.70251e-10	down	yes
MSTRG.4823	EVM%20prediction%20original_scaffold_628_pilon.17	NA	NA	NA	NA	NA	NA	0	0	0	0	75.7448	0	3.96067e-06	-17.9458	6.38756e-12	4.70251e-10	down	yes
evm.TU.fragScaff_scaffold_135_pilon.60	EVM%20prediction%20fragScaff_scaffold_135_pilon.60	GO:0005515(protein binding);GO:0005634(nucleus);GO:0006355(regulation of transcription, DNA-templated);GO:0008270(zinc ion binding);GO:0009585(red, far-red light phototransduction);GO:0009639(response to red or far red light);GO:0045893(positive regulation of transcription, DNA-templated)	NA	NA	NA	protein FAR1-related sequence 5-like [Trifolium pratense]	NA	0	0	0	1.37052	4.5906	1.60165	3.9668e-05	-14.6217	6.65601e-12	4.89233e-10	down	yes
MSTRG.5785	EVM%20prediction%20original_scaffold_732_pilon.96	NA	NA	NA	NA	NA	NA	0	324.142	0	0	0	0	1.08047e+06	20.0432	6.72943e-12	4.93842e-10	up	yes
MSTRG.19888	EVM%20prediction%20fragScaff_scaffold_159_pilon.136	NA	NA	NA	NA	NA	NA	35.3498	34.3472	27.3252	59.3981	55.1134	50.1601	0.589186	-0.763205	6.77195e-12	4.95446e-10	down	no
MSTRG.13314	.	NA	NA	NA	NA	NA	NA	14.0669	10.1941	1.64822	0	0	0	86364	16.3981	6.77279e-12	4.95446e-10	up	yes
MSTRG.10997	EVM%20prediction%20original_scaffold_602_pilon.23	NA	NA	NA	NA	NA	NA	98.0937	0	0	0	0	0	326979	18.3188	6.86241e-12	5.01082e-10	up	yes
MSTRG.18246	EVM%20prediction%20original_scaffold_993_pilon.53	NA	NA	NA	NA	NA	NA	0	0	0	40.7808	0	0	7.35639e-06	-17.0526	6.87158e-12	5.01082e-10	down	yes
MSTRG.24488	.	NA	NA	NA	NA	NA	NA	0	0	34.3347	0	0	0	114449	16.8043	7.0152e-12	5.10747e-10	up	yes
MSTRG.6824	EVM%20prediction%20fragScaff_scaffold_205_pilon.278	NA	NA	NA	NA	uncharacterized protein LOC112419965 [Medicago truncatula]	NA	0	0	0	3.00767	1.26468	2.822	4.22872e-05	-14.5294	7.21312e-12	5.24328e-10	down	yes
MSTRG.5840	EVM%20prediction%20original_scaffold_287_pilon.69	NA	NA	NA	NA	NA	NA	0	45.7042	1.5e-05	0	0	0	152347	17.217	7.40656e-12	5.37542e-10	up	yes
MSTRG.19149	EVM%20prediction%20fragScaff_scaffold_62_pilon.103	NA	NA	NA	NA	NA	NA	0	0	0	1.25133	2.57836	2.01492	5.13293e-05	-14.2499	7.55002e-12	5.47091e-10	down	yes
MSTRG.16290	EVM%20prediction%20fragScaff_scaffold_209_pilon.29	NA	NA	NA	NA	NA	NA	801.34	524.24	566.064	173.125	127.428	139.776	4.29598	2.10299	7.70797e-12	5.5766e-10	up	yes
MSTRG.20808	EVM%20prediction%20fragScaff_scaffold_205_pilon.103	NA	NA	NA	NA	NA	NA	0	0	0	16.2614	3.0878	41.7174	4.91267e-06	-17.6351	7.80979e-12	5.64141e-10	down	yes
MSTRG.1399	EVM%20prediction%20original_scaffold_814_pilon.97	GO:0003824(catalytic activity);GO:0005634(nucleus);GO:0009058(biosynthetic process)	NA	NA	NA	putative trans-2,3-dihydro-3-hydroxyanthranilate isomerase [Medicago truncatula]	NA	0.125574	0.20795	0.050329	3.27783	8.74678	2.42176	0.0265709	-5.23401	7.87257e-12	5.67786e-10	down	yes
MSTRG.18310	EVM%20prediction%20fragScaff_scaffold_253_pilon.41	GO:0009813(flavonoid biosynthetic process);GO:0043231(intracellular membrane-bounded organelle);GO:0052696(flavonoid glucuronidation);GO:0080043(quercetin 3-O-glucosyltransferase activity);GO:0080044(quercetin 7-O-glucosyltransferase activity)	NA	NA	NA	soyasapogenol B glucuronide galactosyltransferase [Medicago truncatula]	NA	7.16947	5.97676	1.29968	0.009513	0	0	1518.54	10.5685	8.0331e-12	5.78459e-10	up	yes
MSTRG.4268	EVM%20prediction%20original_scaffold_330_pilon.31	NA	NA	NA	NA	NA	NA	2.96029	3.14528	1.81022	0	0	0	26386	14.6875	8.12818e-12	5.84392e-10	up	yes
MSTRG.8747	EVM%20prediction%20fragScaff_scaffold_111_pilon.20	NA	NA	NA	NA	NA	NA	0	0	0	0.102077	0	16.9912	1.75508e-05	-15.7981	8.22122e-12	5.90161e-10	down	yes
MSTRG.17066	EVM%20prediction%20fragScaff_scaffold_138_pilon.14	NA	NA	NA	NA	NA	NA	0	0	0	0	37.9806	0	7.89877e-06	-16.9499	8.47813e-12	6.07149e-10	down	yes
MSTRG.9421	.	NA	NA	NA	NA	NA	NA	0.539938	0.524172	0.143004	6.95754	4.17294	5.74088	0.0715481	-3.80494	8.48422e-12	6.07149e-10	down	yes
MSTRG.16972	EVM%20prediction%20original_scaffold_730_pilon.108	NA	NA	NA	NA	NA	NA	0	0	0	0	0	67.0709	4.47288e-06	-17.7704	8.52877e-12	6.09391e-10	down	yes
MSTRG.17458	EVM%20prediction%20fragScaff_scaffold_68_pilon.117	GO:0009699(phenylpropanoid biosynthetic process);GO:0042349(guiding stereospecific synthesis activity)	00970(Aminoacyl-tRNA biosynthesis)	K01870	EC:6.1.1.5	dirigent protein 2 [Medicago truncatula]	NA	18.3822	17.4263	13.8664	7.18381	7.87013	5.92663	2.36766	1.24346	8.61984e-12	6.14797e-10	up	yes
MSTRG.5173	EVM%20prediction%20original_scaffold_626_pilon.8	NA	NA	NA	NA	NA	NA	0	0	0	1.04735	0	14.3138	1.95298e-05	-15.644	8.63111e-12	6.14797e-10	down	yes
MSTRG.4321	EVM%20prediction%20fragScaff_scaffold_102_pilon.121	NA	NA	NA	NA	NA	NA	0	0	32.0288	0	0	0	106763	16.704	8.68358e-12	6.17579e-10	up	yes
MSTRG.8814	EVM%20prediction%20original_scaffold_631_pilon.33	NA	NA	NA	NA	NA	NA	0	5.08213	64.4393	0	0	0	231738	17.8221	8.78184e-12	6.22593e-10	up	yes
MSTRG.8677	EVM%20prediction%20fragScaff_scaffold_7_pilon.216	GO:0003677(DNA binding);GO:0003700(DNA binding transcription factor activity);GO:0005515(protein binding);GO:0005634(nucleus);GO:0006351(transcription, DNA-templated);GO:0009409(response to cold);GO:0010440(stomatal lineage progression);GO:0045893(positive regulation of transcription, DNA-templated);GO:0046983(protein dimerization activity);GO:0050826(response to freezing)	04016(MAPK signaling pathway - plant);04075(Plant hormone signal transduction)	K13422	NA	transcription factor ICE1 [Medicago truncatula]	NA	0	0	0	4.5207	6.04645	1.17865	2.5541e-05	-15.2568	8.79096e-12	6.22593e-10	down	yes
MSTRG.9532	.	NA	NA	NA	NA	NA	NA	5.59041	4.44293	3.23565	0	0	0	44230	15.4327	8.7946e-12	6.22593e-10	up	yes
MSTRG.10772	EVM%20prediction%20fragScaff_scaffold_212_pilon.1	NA	NA	NA	NA	NA	NA	0	0	0	60.7054	0	0	4.9419e-06	-17.6265	8.83797e-12	6.24703e-10	down	yes
MSTRG.10751	EVM%20prediction%20fragScaff_scaffold_212_pilon.58	GO:0004144(diacylglycerol O-acyltransferase activity);GO:0005886(plasma membrane);GO:0019432(triglyceride biosynthetic process);GO:0047196(long-chain-alcohol O-fatty-acyltransferase activity)	NA	NA	NA	O-acyltransferase WSD1 [Medicago truncatula]	NA	0.205781	0.886467	0.081233	16.5369	20.0429	20.5954	0.0205243	-5.60652	8.86122e-12	6.25388e-10	down	yes
MSTRG.7654	EVM%20prediction%20fragScaff_scaffold_78_pilon.45	NA	NA	NA	NA	NA	NA	0	0	0	6.4931	5.02863	4.72964	1.846e-05	-15.7252	8.88348e-12	6.26e-10	down	yes
evm.TU.fragScaff_scaffold_118_pilon.381	EVM%20prediction%20fragScaff_scaffold_118_pilon.381	GO:0005829(cytosol);GO:0008964(phosphoenolpyruvate carboxylase activity)	00620(Pyruvate metabolism);00710(Carbon fixation in photosynthetic organisms)	K01595	EC:4.1.1.31	PREDICTED: phosphoenolpyruvate carboxylase 4 isoform X2 [Fragaria vesca subsp. vesca]	NA	2.17786	2.25084	2.15503	0	0	0	21945.8	14.4217	8.94589e-12	6.29436e-10	up	yes
MSTRG.22216	EVM%20prediction%20fragScaff_scaffold_19_pilon.225	NA	NA	NA	NA	NA	NA	0	0	0	0	0	29.7526	1.00832e-05	-16.5977	8.98983e-12	6.31563e-10	down	yes
MSTRG.19584	EVM%20prediction%20fragScaff_scaffold_129_pilon.44	NA	NA	NA	NA	NA	NA	7.1689	5.24393	1.29029	0	0	0	45677.1	15.4792	9.5153e-12	6.67461e-10	up	yes
MSTRG.12786	EVM%20prediction%20original_scaffold_908_pilon.144	GO:0005576(extracellular region);GO:0016042(lipid catabolic process);GO:0016788(hydrolase activity, acting on ester bonds);GO:0052689(carboxylic ester hydrolase activity)	NA	NA	NA	GDSL esterase/lipase At4g26790 isoform X2 [Medicago truncatula]	NA	8.52938	8.14973	9.21567	32.4006	24.8144	30.654	0.294698	-1.76269	9.55405e-12	6.69161e-10	down	yes
MSTRG.7712	EVM%20prediction%20original_scaffold_749_pilon.22	NA	NA	NA	NA	NA	NA	0	0	0	0	0	70.1383	4.27726e-06	-17.8349	9.72149e-12	6.79855e-10	down	yes
MSTRG.3456	EVM%20prediction%20original_scaffold_962_pilon.59	GO:0000184(nuclear-transcribed mRNA catabolic process, nonsense-mediated decay);GO:0003729(mRNA binding);GO:0005634(nucleus);GO:0005730(nucleolus);GO:0005737(cytoplasm);GO:0009611(response to wounding);GO:0009863(salicylic acid mediated signaling pathway);GO:0009867(jasmonic acid mediated signaling pathway);GO:0042742(defense response to bacterium);GO:0045727(positive regulation of translation);G…	03013(RNA transport);03015(mRNA surveillance pathway)	K14328	NA	regulator of nonsense transcripts UPF3 isoform X2 [Medicago truncatula]	NA	0	0	0	0.955547	5.63997	2.27632	3.38149e-05	-14.852	9.93676e-12	6.93857e-10	down	yes
MSTRG.19279	EVM%20prediction%20fragScaff_scaffold_96_pilon.111	GO:0006629(lipid metabolic process);GO:0016020(membrane);GO:0016298(lipase activity)	00561(Glycerolipid metabolism)	K01054	EC:3.1.1.23	hypothetical protein TSUD_167250 [Trifolium subterraneum]	NA	0	0	0	1.42285	7.35664	5.51147	2.09923e-05	-15.5398	1.05401e-11	7.33225e-10	down	yes
MSTRG.303	EVM%20prediction%20fragScaff_scaffold_274_pilon.20	NA	NA	NA	NA	NA	NA	17.4992	8.69427	10.8804	0.771382	0.207396	0.244561	30.3055	4.92151	1.05438e-11	7.33225e-10	up	yes
MSTRG.20273	EVM%20prediction%20fragScaff_scaffold_162_pilon.89	NA	NA	NA	NA	NA	NA	0	0	12.1423	0	0	0	40474.4	15.3047	1.05483e-11	7.33225e-10	up	yes
MSTRG.4812	EVM%20prediction%20fragScaff_scaffold_119_pilon.126	NA	NA	NA	NA	NA	NA	0	0	0	0	47.2692	0	6.34662e-06	-17.2656	1.10638e-11	7.67902e-10	down	yes
MSTRG.9228	.	NA	NA	NA	NA	NA	NA	1.2379	5.66013	10.9046	0	0	0	59342.2	15.8568	1.11931e-11	7.75709e-10	up	yes
MSTRG.8855	EVM%20prediction%20fragScaff_scaffold_25_pilon.74	NA	NA	NA	NA	NA	NA	1.10927	7.35173	4.99133	0	0	0	44841.1	15.4525	1.15438e-11	7.98813e-10	up	yes
MSTRG.8418	EVM%20prediction%20fragScaff_scaffold_123_pilon.58	GO:0004190(aspartic-type endopeptidase activity);GO:0006508(proteolysis);GO:0030163(protein catabolic process)	NA	NA	NA	aspartic proteinase nepenthesin-1 [Medicago truncatula]	NA	8.40198	8.04484	7.02922	17.1546	22.8215	16.5334	0.415435	-1.2673	1.17095e-11	8.08556e-10	down	yes
MSTRG.1361	EVM%20prediction%20fragScaff_scaffold_57_pilon.247	NA	NA	NA	NA	NA	NA	0	0	0	0	33.32	0	9.0036e-06	-16.7611	1.17197e-11	8.08556e-10	down	yes
MSTRG.815	EVM%20prediction%20fragScaff_scaffold_54_pilon.369	NA	NA	NA	NA	NA	NA	0	0	0	0	0	24.9839	1.20077e-05	-16.3457	1.21578e-11	8.37528e-10	down	yes
MSTRG.10419	.	NA	NA	NA	NA	NA	NA	0	0	0	5.86161	3.49922	6.59438	1.88026e-05	-15.6987	1.21915e-11	8.38595e-10	down	yes
evm.TU.fragScaff_scaffold_190_pilon.27	EVM%20prediction%20fragScaff_scaffold_190_pilon.27	GO:0009908(flower development);GO:0048262(determination of dorsal/ventral asymmetry)	NA	NA	NA	MYB transcription factor MYB57 [Glycine max]	NA	0	0	0	0.975887	1.59858	1.64987	7.10171e-05	-13.7815	1.23039e-11	8.45062e-10	down	yes
MSTRG.24565	MERGED%3A%20EVM%20prediction%20original_scaffold_617_pilon.12%3B%20EVM%20prediction%20original_scaffold_617_pilon.15	NA	NA	NA	NA	NA	NA	0	41.0437	0	0	0	0	136812	17.0618	1.26603e-11	8.6825e-10	up	yes
MSTRG.24122	EVM%20prediction%20original_scaffold_822_pilon.3	NA	NA	NA	NA	NA	NA	0	0	0	15.124	0.221347	0	1.95499e-05	-15.6425	1.27057e-11	8.7007e-10	down	yes
MSTRG.285	EVM%20prediction%20fragScaff_scaffold_49_pilon.20	NA	NA	NA	NA	NA	NA	0	0	0	0	25.6171	0	1.17109e-05	-16.3818	1.27307e-11	8.70484e-10	down	yes
MSTRG.18621	EVM%20prediction%20original_scaffold_351_pilon.8	NA	NA	NA	NA	NA	NA	0	0	0	2.58517	2.18415	1.9361	4.474e-05	-14.4481	1.29185e-11	8.81421e-10	down	yes
MSTRG.18770	.	NA	NA	NA	NA	NA	NA	17.633	14.9663	3.56668	0	0	0	120553	16.8793	1.29289e-11	8.81421e-10	up	yes
MSTRG.21560	EVM%20prediction%20original_scaffold_501_pilon.11	NA	NA	NA	NA	NA	NA	0	0	14.2412	0	0	0	47470.7	15.5347	1.30113e-11	8.8573e-10	up	yes
MSTRG.8766	EVM%20prediction%20original_scaffold_766_pilon.71	NA	NA	NA	NA	NA	NA	0	0	0	63.4424	0	0	4.7287e-06	-17.6901	1.33919e-11	9.10297e-10	down	yes
MSTRG.7880	EVM%20prediction%20original_scaffold_442_pilon.4	NA	NA	NA	NA	NA	NA	0	0	0	0	0	30.4468	9.85325e-06	-16.631	1.36026e-11	9.23254e-10	down	yes
MSTRG.10407	EVM%20prediction%20fragScaff_scaffold_246_pilon.127	NA	NA	NA	NA	NA	NA	0.796239	120.591	0	0	0	0	404624	18.6262	1.36771e-11	9.26943e-10	up	yes
MSTRG.18613	EVM%20prediction%20original_scaffold_351_pilon.31	NA	NA	NA	NA	NA	NA	10.4592	9.36074	8.55639	14.9758	16.6963	15.7851	0.597935	-0.741941	1.38099e-11	9.34574e-10	down	no
MSTRG.3347	EVM%20prediction%20fragScaff_scaffold_1_pilon.55	GO:0005634(nucleus);GO:0008270(zinc ion binding)	NA	NA	NA	uncharacterized protein LOC11433343 isoform X1 [Medicago truncatula]	NA	1.95638	1.73647	1.6216	3.33595	3.99511	3.66134	0.483466	-1.04851	1.4018e-11	9.47263e-10	down	yes
MSTRG.17240	EVM%20prediction%20fragScaff_scaffold_201_pilon.40	NA	NA	NA	NA	NA	NA	0	0	0	6.70518	2.83173	5.32486	2.0186e-05	-15.5963	1.45651e-11	9.8279e-10	down	yes
MSTRG.3692	EVM%20prediction%20fragScaff_scaffold_18_pilon.37	NA	NA	NA	NA	NA	NA	3.95043	3.37768	2.26487	8.12294	9.60646	9.88872	0.347344	-1.52556	1.5174e-11	1.02238e-09	down	yes
MSTRG.23800	EVM%20prediction%20fragScaff_scaffold_116_pilon.110	NA	NA	NA	NA	NA	NA	0	33.6175	0	0	0	0	112058	16.7739	1.52129e-11	1.02351e-09	up	yes
MSTRG.3422	EVM%20prediction%20fragScaff_scaffold_185_pilon.2	NA	NA	NA	NA	NA	NA	2.76406	2.5271	2.25306	18.0876	26.5676	10.5085	0.136761	-2.87027	1.52407e-11	1.02388e-09	down	yes
MSTRG.5173	EVM%20prediction%20original_scaffold_626_pilon.8	NA	NA	NA	NA	NA	NA	0	0	0	12.994	0	0.102639	2.29066e-05	-15.4139	1.54816e-11	1.03855e-09	down	yes
MSTRG.19956	EVM%20prediction%20original_scaffold_696_pilon.13	NA	NA	NA	NA	NA	NA	0	0	0	2.43575	3.77884	0.632258	4.38158e-05	-14.4782	1.55166e-11	1.03938e-09	down	yes
MSTRG.5885	EVM%20prediction%20fragScaff_scaffold_98_pilon.12	NA	NA	NA	NA	NA	NA	0	0	0	0	21.9532	0	1.36654e-05	-16.1591	1.57607e-11	1.05421e-09	down	yes
MSTRG.13165	.	NA	NA	NA	NA	NA	NA	0	0	0	0	17.3934	0	1.72479e-05	-15.8232	1.60912e-11	1.07475e-09	down	yes
MSTRG.10696	EVM%20prediction%20fragScaff_scaffold_212_pilon.136	NA	NA	NA	NA	NA	NA	0	0	0	12.8841	0	0	2.32845e-05	-15.3903	1.61939e-11	1.07949e-09	down	yes
MSTRG.10407	EVM%20prediction%20fragScaff_scaffold_246_pilon.127	NA	NA	NA	NA	NA	NA	0	0	0	0	0.964807	90.8214	3.26846e-06	-18.223	1.6209e-11	1.07949e-09	down	yes
MSTRG.20338	.	NA	NA	NA	NA	NA	NA	11.9251	16.6646	1.96707	0	0	0	101856	16.6362	1.63081e-11	1.08452e-09	up	yes
MSTRG.15367	EVM%20prediction%20original_scaffold_478_pilon.2	NA	NA	NA	NA	NA	NA	75.1394	0	0	0	0	0	250465	17.9342	1.64298e-11	1.09105e-09	up	yes
MSTRG.445	EVM%20prediction%20original_scaffold_664_pilon.86	NA	NA	NA	NA	NA	NA	0	0	0	25.955	0	0.059088	1.15322e-05	-16.404	1.64876e-11	1.09331e-09	down	yes
MSTRG.1501	EVM%20prediction%20original_scaffold_624_pilon.89	GO:0005215(transporter activity);GO:0005737(cytoplasm);GO:0006897(endocytosis);GO:0016020(membrane);GO:0016192(vesicle-mediated transport);GO:0042626(ATPase activity, coupled to transmembrane movement of substances);GO:0055085(transmembrane transport)	NA	NA	NA	uncharacterized protein At1g03900 [Medicago truncatula]	NA	5.59275	4.89553	3.31398	1.27147	0.863492	1.11623	4.24528	2.08586	1.65336e-11	1.09478e-09	up	yes
MSTRG.3279	EVM%20prediction%20original_scaffold_994_pilon.88	NA	NA	NA	NA	NA	NA	0	0	0	0	11.2912	0	2.65694e-05	-15.1999	1.72585e-11	1.14114e-09	down	yes
MSTRG.23783	EVM%20prediction%20original_scaffold_843_pilon.2	NA	NA	NA	NA	uncharacterized protein LOC25502047 [Medicago truncatula]	NA	2.05984	0.981714	1.10812	0	0	0	13832.2	13.7557	1.74055e-11	1.14921e-09	up	yes
MSTRG.921	.	NA	NA	NA	NA	NA	NA	1.10393	0.814282	0.760724	5.96624	12.4739	5.48482	0.111973	-3.15878	1.76524e-11	1.16384e-09	down	yes
MSTRG.2364	EVM%20prediction%20fragScaff_scaffold_121_pilon.48	GO:0004066(asparagine synthase (glutamine-hydrolyzing) activity);GO:0005829(cytosol);GO:0006529(asparagine biosynthetic process);GO:0006541(glutamine metabolic process);GO:0042803(protein homodimerization activity)	NA	NA	NA	stem-specific protein TSJT1 [Medicago truncatula]	NA	27.9905	25.8709	25.9041	12.7183	12.4451	12.3774	2.12477	1.08731	1.77801e-11	1.16812e-09	up	yes
MSTRG.6560	EVM%20prediction%20fragScaff_scaffold_252_pilon.126	NA	NA	NA	NA	NA	NA	0	0	23.1413	0	0	0	77137.6	16.2351	1.77846e-11	1.16812e-09	up	yes
MSTRG.10365	EVM%20prediction%20fragScaff_scaffold_107_pilon.59	NA	NA	NA	NA	NA	NA	0	0	0	0	0	29.4098	1.02007e-05	-16.581	1.77932e-11	1.16812e-09	down	yes
MSTRG.23800	EVM%20prediction%20fragScaff_scaffold_116_pilon.110	NA	NA	NA	NA	NA	NA	0	0	0	20.0118	0	0	1.49911e-05	-16.0255	1.79556e-11	1.1771e-09	down	yes
MSTRG.17045	EVM%20prediction%20fragScaff_scaffold_266_pilon.74	NA	NA	NA	NA	NA	NA	27.6744	12.8916	0.972164	0	0	0	138460	17.0791	1.80689e-11	1.18285e-09	up	yes
MSTRG.3791	EVM%20prediction%20original_scaffold_811_pilon.17	NA	NA	NA	NA	NA	NA	0	0	0	0.317126	31.3907	0	9.46139e-06	-16.6895	1.81401e-11	1.1858e-09	down	yes
MSTRG.10420	EVM%20prediction%20original_scaffold_898_pilon.105	NA	NA	NA	NA	NA	NA	0	0	0	0	48.1379	0	6.23209e-06	-17.2919	1.81655e-11	1.1858e-09	down	yes
MSTRG.11251	EVM%20prediction%20original_scaffold_458_pilon.127	GO:0004674(protein serine/threonine kinase activity);GO:0005886(plasma membrane);GO:0006468(protein phosphorylation);GO:0006952(defense response);GO:0009506(plasmodesma)	NA	NA	NA	putative protein kinase RLK-Pelle-DLSV family [Medicago truncatula]	NA	2.20994	2.08722	1.55363	8.91316	5.52639	7.8921	0.261995	-1.93239	1.82289e-11	1.18826e-09	down	yes
MSTRG.9040	EVM%20prediction%20fragScaff_scaffold_172_pilon.76	NA	NA	NA	NA	NA	NA	0	0	0	45.463	0	0.920363	6.46783e-06	-17.2383	1.83182e-11	1.19008e-09	down	yes
MSTRG.9515	EVM%20prediction%20fragScaff_scaffold_182_pilon.175	NA	NA	NA	NA	NA	NA	49.8616	0	0	0	0	0	166205	17.3426	1.83279e-11	1.19008e-09	up	yes
MSTRG.17869	EVM%20prediction%20fragScaff_scaffold_2_pilon.8	NA	NA	NA	NA	NA	NA	0	0	38.4853	0	0	0	128284	16.969	1.83344e-11	1.19008e-09	up	yes
MSTRG.24344	EVM%20prediction%20original_scaffold_382_pilon.58	GO:0003676(nucleic acid binding);GO:0004407(histone deacetylase activity);GO:0005634(nucleus);GO:0005730(nucleolus);GO:0006351(transcription, DNA-templated);GO:0007275(multicellular organism development);GO:0008270(zinc ion binding);GO:0009414(response to water deprivation);GO:0009651(response to salt stress);GO:0009737(response to abscisic acid);GO:0016569(covalent chromatin modification);GO:001…	NA	NA	NA	histone deacetylase HDT1 [Medicago truncatula]	NA	33.7936	29.9115	29.4663	15.0231	14.5443	15.016	2.08982	1.06338	1.83956e-11	1.19237e-09	up	yes
MSTRG.528	EVM%20prediction%20fragScaff_scaffold_204_pilon.34	NA	NA	NA	NA	NA	NA	127.744	129.073	117.383	223.863	228.848	255.146	0.528637	-0.91965	1.86869e-11	1.20956e-09	down	no
MSTRG.13410	EVM%20prediction%20original_scaffold_294_pilon.6	NA	NA	NA	NA	NA	NA	0	0	0	0	0	28.0288	1.07033e-05	-16.5116	1.88976e-11	1.22148e-09	down	yes
MSTRG.22898	EVM%20prediction%20fragScaff_scaffold_64_pilon.93	NA	NA	NA	NA	NA	NA	0	0	58.4032	0	0	0	194677	17.5707	1.94523e-11	1.25404e-09	up	yes
MSTRG.15385	EVM%20prediction%20original_scaffold_473_pilon.1	NA	NA	NA	NA	NA	NA	0.635315	0.360698	0.066755	8.58189	9.68624	7.96635	0.0405103	-4.62557	1.94557e-11	1.25404e-09	down	yes
MSTRG.13033	EVM%20prediction%20original_scaffold_461_pilon.6	NA	NA	NA	NA	NA	NA	0	0	0	0	0.000126	20.5795	1.45775e-05	-16.0659	1.95841e-11	1.26055e-09	down	yes
MSTRG.9515	EVM%20prediction%20fragScaff_scaffold_182_pilon.175	NA	NA	NA	NA	NA	NA	0	0	0	41.4368	0	0	7.23993e-06	-17.0756	1.96639e-11	1.26392e-09	down	yes
MSTRG.16585	EVM%20prediction%20fragScaff_scaffold_126_pilon.298	NA	NA	NA	NA	NA	NA	0	0	0	0	25.1566	0	1.19253e-05	-16.3556	1.97494e-11	1.26765e-09	down	yes
MSTRG.7645	EVM%20prediction%20fragScaff_scaffold_78_pilon.61	NA	NA	NA	NA	NA	NA	0	0	0	0	0	42.2799	7.09558e-06	-17.1046	2.01479e-11	1.29143e-09	down	yes
MSTRG.4300	EVM%20prediction%20fragScaff_scaffold_258_pilon.128	NA	NA	NA	NA	NA	NA	0.496904	0.984617	1.11877	7.1303	7.5189	8.70003	0.111365	-3.16663	2.04323e-11	1.30783e-09	down	yes
MSTRG.920	EVM%20prediction%20fragScaff_scaffold_65_pilon.310	NA	NA	NA	NA	NA	NA	8.57193	5.80445	6.01861	33.1472	81.1056	51.191	0.123274	-3.02005	2.06635e-11	1.3208e-09	down	yes
MSTRG.5499	EVM%20prediction%20fragScaff_scaffold_257_pilon.100	GO:0005886(plasma membrane);GO:0009834(plant-type secondary cell wall biogenesis);GO:0031225(anchored component of membrane)	NA	NA	NA	fasciclin-like arabinogalactan protein 12 [Medicago truncatula]	NA	10.6387	10.5697	7.6311	37.9531	41.4962	24.6103	0.277144	-1.85129	2.09004e-11	1.3341e-09	down	yes
MSTRG.19257	EVM%20prediction%20original_scaffold_817_pilon.72	NA	NA	NA	NA	NA	NA	53.37	7.49369	0	0	0	0	202879	17.6303	2.09738e-11	1.33693e-09	up	yes
MSTRG.3296	.	NA	NA	NA	NA	NA	NA	9.82157	9.26045	4.34529	0.684816	0.367545	0.860377	12.2481	3.61448	2.12765e-11	1.35435e-09	up	yes
MSTRG.10407	EVM%20prediction%20fragScaff_scaffold_246_pilon.127	NA	NA	NA	NA	NA	NA	101.056	6.30944	0	0	0	0	357883	18.4491	2.1462e-11	1.36427e-09	up	yes
MSTRG.7610	.	NA	NA	NA	NA	NA	NA	4.03867	5.41384	3.46589	0	0	0	43061.3	15.3941	2.1966e-11	1.39439e-09	up	yes
MSTRG.14670	EVM%20prediction%20original_scaffold_450_pilon.29	NA	NA	NA	NA	NA	NA	0	0	27.5755	0	0	0	91918.3	16.4881	2.21005e-11	1.40021e-09	up	yes
MSTRG.436	EVM%20prediction%20original_scaffold_664_pilon.77	NA	NA	NA	NA	NA	NA	0	0	0	27.2871	0	0	1.09942e-05	-16.4729	2.21185e-11	1.40021e-09	down	yes
MSTRG.982	EVM%20prediction%20fragScaff_scaffold_228_pilon.23	GO:0003674(molecular_function);GO:0008150(biological_process);GO:0009295(nucleoid);GO:0009507(chloroplast);GO:0009508(plastid chromosome)	NA	NA	NA	uncharacterized protein LOC11412437 [Medicago truncatula]	NA	0	0	0	70.7829	0	0	4.23831e-06	-17.8481	2.26288e-11	1.43055e-09	down	yes
MSTRG.7689	EVM%20prediction%20original_scaffold_688_pilon.64	NA	NA	NA	NA	NA	NA	21.5947	8.04772	3.95638	0	0	0.021528	1560.7	10.608	2.28272e-11	1.43973e-09	up	yes
MSTRG.7350	EVM%20prediction%20fragScaff_scaffold_3_pilon.225	NA	NA	NA	NA	NA	NA	0	0.090761	0	7.96158	4.99372	7.86177	0.00435993	-7.84148	2.28366e-11	1.43973e-09	down	yes
MSTRG.5122	EVM%20prediction%20original_scaffold_738_pilon.36	NA	NA	NA	NA	NA	NA	0	43.1635	0	0	0	0	143878	17.1345	2.30643e-11	1.45211e-09	up	yes
MSTRG.16177	EVM%20prediction%20fragScaff_scaffold_59_pilon.28	NA	NA	NA	NA	NA	NA	0	0	0	9.0826	0	0	3.30302e-05	-14.8859	2.32359e-11	1.46092e-09	down	yes
MSTRG.23884	EVM%20prediction%20original_scaffold_728_pilon.18	NA	NA	NA	NA	NA	NA	0.043313	0	0	20.3232	5.95063	16.3	0.00101736	-9.94095	2.32695e-11	1.46103e-09	down	yes
MSTRG.7614	EVM%20prediction%20original_scaffold_656_pilon.19	NA	NA	NA	NA	NA	NA	0	19.9465	0	0	0	0	66488.3	16.0208	2.33787e-11	1.46589e-09	up	yes
evm.TU.original_scaffold_960_pilon.82	EVM%20prediction%20original_scaffold_960_pilon.82	GO:0003674(molecular_function);GO:0005886(plasma membrane);GO:0008150(biological_process);GO:0031225(anchored component of membrane);GO:0046658(anchored component of plasma membrane)	NA	NA	NA	uncharacterized GPI-anchored protein At4g28100 [Medicago truncatula]	NA	1.97137	1.84304	1.17578	4.07621	4.25327	4.39858	0.392062	-1.35085	2.36189e-11	1.47465e-09	down	yes
MSTRG.10836	EVM%20prediction%20original_scaffold_931_pilon.38	NA	NA	NA	NA	NA	NA	0	0	0	0	39.6799	0	7.56051e-06	-17.0131	2.36189e-11	1.47465e-09	down	yes
MSTRG.6228	EVM%20prediction%20fragScaff_scaffold_126_pilon.265	GO:0004566(beta-glucuronidase activity);GO:0005576(extracellular region);GO:0005765(lysosomal membrane);GO:0009505(plant-type cell wall)	00531(Glycosaminoglycan degradation)	K07964	EC:3.2.1.166	putative glycosidase [Medicago truncatula]	NA	0	0	0	0	22.3037	0	1.34507e-05	-16.182	2.36189e-11	1.47465e-09	down	yes
MSTRG.12888	MERGED%3A%20EVM%20prediction%20fragScaff_scaffold_86_pilon.127%3B%20EVM%20prediction%20fragScaff_scaffold_86_pilon.132	NA	NA	NA	NA	NA	NA	0	0	0	0	51.5625	0.053722	5.81213e-06	-17.3925	2.36464e-11	1.47465e-09	down	yes
MSTRG.1629	EVM%20prediction%20fragScaff_scaffold_67_pilon.263	NA	NA	NA	NA	NA	NA	6.90461	6.81902	5.2516	3.10454	2.6415	3.01413	2.16608	1.11509	2.38332e-11	1.4843e-09	up	yes
MSTRG.3189	EVM%20prediction%20original_scaffold_759_pilon.86	NA	NA	NA	NA	NA	NA	0	0	0	33.4081	0	0	8.97987e-06	-16.7649	2.42457e-11	1.50794e-09	down	yes
MSTRG.6508	EVM%20prediction%20fragScaff_scaffold_187_pilon.97	NA	NA	NA	NA	NA	NA	63.44	59.0272	5.85463	0	0	0	427740	18.7064	2.46007e-11	1.52796e-09	up	yes
MSTRG.4229	EVM%20prediction%20fragScaff_scaffold_255_pilon.66	NA	NA	NA	NA	NA	NA	0	0	0	0	43.038	0	6.97058e-06	-17.1303	2.46747e-11	1.5305e-09	down	yes
MSTRG.4533	EVM%20prediction%20original_scaffold_492_pilon.34	NA	NA	NA	NA	NA	NA	0	0	0	0	18.9565	0	1.58257e-05	-15.9474	2.48379e-11	1.53757e-09	down	yes
MSTRG.8473	.	NA	NA	NA	NA	NA	NA	5.13336	5.10264	7.49535	0	0	0	59104.5	15.851	2.48554e-11	1.53757e-09	up	yes
MSTRG.22922	EVM%20prediction%20fragScaff_scaffold_60_pilon.158	NA	NA	NA	NA	NA	NA	0	0	0	0	0	23.8398	1.2584e-05	-16.2781	2.49354e-11	1.54045e-09	down	yes
MSTRG.7756	EVM%20prediction%20fragScaff_scaffold_162_pilon.27	NA	NA	NA	NA	NA	NA	0	0	0	0.038285	27.1371	0	1.10394e-05	-16.467	2.49919e-11	1.54187e-09	down	yes
MSTRG.723	EVM%20prediction%20fragScaff_scaffold_137_pilon.359	NA	NA	NA	NA	NA	NA	0	0	0	0	28.7059	0	1.04508e-05	-16.546	2.50474e-11	1.54323e-09	down	yes
MSTRG.15963	EVM%20prediction%20fragScaff_scaffold_160_pilon.333	NA	NA	NA	NA	NA	NA	0	0	0	0	48.1561	0	6.22975e-06	-17.2924	2.51932e-11	1.55014e-09	down	yes
MSTRG.7887	EVM%20prediction%20fragScaff_scaffold_74_pilon.17	GO:0004372(glycine hydroxymethyltransferase activity);GO:0005515(protein binding);GO:0005737(cytoplasm);GO:0005829(cytosol);GO:0005886(plasma membrane);GO:0006544(glycine metabolic process);GO:0006563(L-serine metabolic process);GO:0007623(circadian rhythm);GO:0009506(plasmodesma);GO:0016020(membrane);GO:0019264(glycine biosynthetic process from serine);GO:0030170(pyridoxal phosphate binding);GO:…	00630(Glyoxylate and dicarboxylate metabolism);00260(Glycine, serine and threonine metabolism);00460(Cyanoamino acid metabolism);00670(One carbon pool by folate)	K00600	EC:2.1.2.1	serine hydroxymethyltransferase 4 [Medicago truncatula]	NA	71.4997	71.8059	53.8413	95.6531	109.302	101.551	0.643206	-0.636647	2.57086e-11	1.57974e-09	down	no
MSTRG.24536	EVM%20prediction%20original_scaffold_299_pilon.90	NA	NA	NA	NA	NA	NA	0	0	0	0	0	13.5785	2.20937e-05	-15.466	2.59903e-11	1.59267e-09	down	yes
MSTRG.134	EVM%20prediction%20original_scaffold_785_pilon.43	NA	NA	NA	NA	NA	NA	0	0	0	0	0	20.3222	1.47622e-05	-16.0477	2.60145e-11	1.59267e-09	down	yes
MSTRG.5628	EVM%20prediction%20original_scaffold_564_pilon.193	NA	NA	NA	NA	NA	NA	0	0	0	16.6524	0	0	1.80154e-05	-15.7604	2.60227e-11	1.59267e-09	down	yes
MSTRG.1296	EVM%20prediction%20fragScaff_scaffold_170_pilon.50	NA	NA	NA	NA	NA	NA	0	0	0	0	0	34.6665	8.65389e-06	-16.8182	2.68341e-11	1.64015e-09	down	yes
MSTRG.10177	EVM%20prediction%20original_scaffold_578_pilon.8	NA	NA	NA	NA	NA	NA	0	0	0	0	20.2973	0	1.47803e-05	-16.046	2.7068e-11	1.65226e-09	down	yes
MSTRG.18422	EVM%20prediction%20fragScaff_scaffold_274_pilon.234	GO:0005576(extracellular region);GO:0016042(lipid catabolic process);GO:0016787(hydrolase activity);GO:0048046(apoplast);GO:0052689(carboxylic ester hydrolase activity)	NA	NA	NA	GDSL esterase/lipase CPRD49 [Medicago truncatula]	NA	0	0	70.8384	0	0	0	236128	17.8492	2.7659e-11	1.68418e-09	up	yes
MSTRG.7050	EVM%20prediction%20fragScaff_scaffold_31_pilon.66	NA	NA	NA	NA	hypothetical protein LSAT_7X3621 [Lactuca sativa]	NA	0	0	0	3.57675	1.99278	5.29539	2.76118e-05	-15.1444	2.7664e-11	1.68418e-09	down	yes
MSTRG.10365	EVM%20prediction%20fragScaff_scaffold_107_pilon.59	NA	NA	NA	NA	NA	NA	0	0	0	25.7132	0	0	1.16672e-05	-16.3872	2.79954e-11	1.7021e-09	down	yes
MSTRG.3502	EVM%20prediction%20original_scaffold_716_pilon.40	NA	NA	NA	NA	NA	NA	0	0	0	21.4881	0	0	1.39612e-05	-16.1282	2.87518e-11	1.74579e-09	down	yes
MSTRG.7097	EVM%20prediction%20original_scaffold_900_pilon.39	GO:0009813(flavonoid biosynthetic process);GO:0043231(intracellular membrane-bounded organelle);GO:0052696(flavonoid glucuronidation);GO:0080043(quercetin 3-O-glucosyltransferase activity);GO:0080044(quercetin 7-O-glucosyltransferase activity)	00908(Zeatin biosynthesis)	K13493	EC:2.4.1.-	UDP-glycosyltransferase 76B1 [Medicago truncatula]	NA	0	0.080482	0.077027	6.21448	7.41545	6.0861	0.00798888	-6.96779	2.9412e-11	1.78353e-09	down	yes
MSTRG.8675	.	NA	NA	NA	NA	NA	NA	3.41359	2.71659	1.31957	12.5626	18.0052	14.1924	0.166437	-2.58695	3.02351e-11	1.83103e-09	down	yes
MSTRG.16077	EVM%20prediction%20original_scaffold_761_pilon.42	NA	NA	NA	NA	NA	NA	0	0	0	0	41.7777	0	7.18087e-06	-17.0874	3.04953e-11	1.84437e-09	down	yes
MSTRG.20459	EVM%20prediction%20fragScaff_scaffold_242_pilon.21	NA	NA	NA	NA	NA	NA	0	0	0	0	0	16.3933	1.83002e-05	-15.7378	3.07652e-11	1.85825e-09	down	yes
evm.TU.fragScaff_scaffold_53_pilon.78	EVM%20prediction%20fragScaff_scaffold_53_pilon.78	NA	NA	NA	NA	NA	NA	0	0	0	1.8412	1.93041	2.795	4.56857e-05	-14.4179	3.1156e-11	1.87939e-09	down	yes
MSTRG.16062	EVM%20prediction%20fragScaff_scaffold_226_pilon.30	NA	NA	NA	NA	NA	NA	0	0	6.03062	0	0	0	20102.1	14.2951	3.16036e-11	1.9039e-09	up	yes
MSTRG.10725	EVM%20prediction%20fragScaff_scaffold_212_pilon.51	NA	NA	NA	NA	NA	NA	0	0	0	11.4518	0	0	2.61967e-05	-15.2203	3.18258e-11	1.91478e-09	down	yes
MSTRG.22552	EVM%20prediction%20original_scaffold_774_pilon.45	NA	NA	NA	NA	NA	NA	0	0	0	0	21.7739	0	1.3778e-05	-16.1473	3.19954e-11	1.92248e-09	down	yes
MSTRG.10892	EVM%20prediction%20fragScaff_scaffold_55_pilon.25	NA	NA	NA	NA	NA	NA	0	0	0	6.69714	1.12473	2.12537	3.01591e-05	-15.017	3.2661e-11	1.95991e-09	down	yes
MSTRG.5083	EVM%20prediction%20fragScaff_scaffold_119_pilon.212	NA	NA	NA	NA	NA	NA	0	0	0	0	15.7825	0	1.90084e-05	-15.683	3.27302e-11	1.96152e-09	down	yes
MSTRG.16234	EVM%20prediction%20original_scaffold_871_pilon.24	NA	NA	NA	NA	NA	NA	0	0	0	0	15.4126	0	1.94646e-05	-15.6488	3.27887e-11	1.96247e-09	down	yes
MSTRG.5515	EVM%20prediction%20fragScaff_scaffold_257_pilon.67	NA	NA	NA	NA	NA	NA	0	0	0	0	30.4747	0	9.84424e-06	-16.6323	3.2855e-11	1.96389e-09	down	yes
MSTRG.20520	EVM%20prediction%20original_scaffold_404_pilon.38	NA	NA	NA	NA	NA	NA	0	0	0	0	0	12.2653	2.44592e-05	-15.3193	3.33937e-11	1.9935e-09	down	yes
MSTRG.11383	EVM%20prediction%20original_scaffold_768_pilon.6	NA	NA	NA	NA	NA	NA	0	0	0	24.2529	0	0	1.23696e-05	-16.3028	3.35383e-11	1.99954e-09	down	yes
MSTRG.15326	EVM%20prediction%20fragScaff_scaffold_202_pilon.107	NA	NA	NA	NA	NA	NA	0	0	0	0	0	7.24147	4.1428e-05	-14.559	3.36076e-11	2.00109e-09	down	yes
MSTRG.10714	EVM%20prediction%20fragScaff_scaffold_212_pilon.104	NA	NA	NA	NA	NA	NA	0	0	0	9.56875	0.938321	10.8427	1.40517e-05	-16.1189	3.36744e-11	2.00247e-09	down	yes
MSTRG.21021	EVM%20prediction%20original_scaffold_778_pilon.31	NA	NA	NA	NA	NA	NA	0	0	0	0	12.4643	0.010889	2.40477e-05	-15.3437	3.39101e-11	2.01389e-09	down	yes
MSTRG.16077	EVM%20prediction%20original_scaffold_761_pilon.42	NA	NA	NA	NA	NA	NA	0	82.5712	0	0	0	0	275237	18.0703	3.40099e-11	2.01722e-09	up	yes
MSTRG.9475	EVM%20prediction%20original_scaffold_769_pilon.109	NA	NA	NA	NA	NA	NA	0	70.4297	0	0	0	0	234766	17.8409	3.46087e-11	2.0501e-09	up	yes
MSTRG.14277	EVM%20prediction%20original_scaffold_623_pilon.40	NA	NA	NA	NA	NA	NA	0	101.958	0	0	0	0	339859	18.3746	3.54691e-11	2.09837e-09	up	yes
MSTRG.11958	MERGED%3A%20EVM%20prediction%20original_scaffold_422_pilon.3%3B%20EVM%20prediction%20original_scaffold_422_pilon.6	NA	NA	NA	NA	NA	NA	0	0	0	20.2172	1.60205	32.8698	5.48556e-06	-17.4759	3.55218e-11	2.09879e-09	down	yes
evm.TU.fragScaff_scaffold_181_pilon.284	EVM%20prediction%20fragScaff_scaffold_181_pilon.284	NA	NA	NA	NA	uncharacterized protein LOC112416619 [Medicago truncatula]	NA	1.14477	1.14411	0.525561	0	0	0	9381.44	13.1956	3.60041e-11	2.12457e-09	up	yes
evm.TU.fragScaff_scaffold_203_pilon.54	EVM%20prediction%20fragScaff_scaffold_203_pilon.54	GO:0005524(ATP binding);GO:0005618(cell wall);GO:0005634(nucleus);GO:0005739(mitochondrion);GO:0005774(vacuolar membrane);GO:0005794(Golgi apparatus);GO:0005829(cytosol);GO:0005886(plasma membrane);GO:0006351(transcription, DNA-templated);GO:0006355(regulation of transcription, DNA-templated);GO:0006457(protein folding);GO:0006986(response to unfolded protein);GO:0009266(response to temperature s…	03040(Spliceosome);04141(Protein processing in endoplasmic reticulum);04144(Endocytosis)	K03283	NA	heat shock cognate 70 kDa protein-like [Arachis hypogaea]	NA	1.24479	0.828417	0.309786	0	0	0	7943.32	12.9555	3.61568e-11	2.13085e-09	up	yes
MSTRG.12065	.	NA	NA	NA	NA	NA	NA	11.9656	13.5357	3.23006	0	0	0	95771	16.5473	3.67518e-11	2.16119e-09	up	yes
MSTRG.11899	EVM%20prediction%20fragScaff_scaffold_258_pilon.85	NA	NA	NA	NA	NA	NA	20.5461	0	0	0	0	0	68487	16.0635	3.67654e-11	2.16119e-09	up	yes
MSTRG.10027	EVM%20prediction%20fragScaff_scaffold_157_pilon.41	GO:0005096(GTPase activator activity);GO:0007165(signal transduction);GO:0009507(chloroplast)	NA	NA	NA	rho GTPase-activating protein 1 [Medicago truncatula]	NA	2.76534	2.45361	1.21905	0.115752	0.230353	0.245765	10.8774	3.44326	3.74186e-11	2.19678e-09	up	yes
MSTRG.19881	EVM%20prediction%20fragScaff_scaffold_159_pilon.117	NA	NA	NA	NA	NA	NA	0	0	0	21.1243	0	0	1.42017e-05	-16.1036	3.80278e-11	2.22971e-09	down	yes
MSTRG.7920	EVM%20prediction%20fragScaff_scaffold_88_pilon.27	GO:0005576(extracellular region);GO:0005783(endoplasmic reticulum);GO:0005794(Golgi apparatus);GO:0005886(plasma membrane);GO:0006869(lipid transport);GO:0008289(lipid binding);GO:0009505(plant-type cell wall);GO:0031225(anchored component of membrane);GO:0042335(cuticle development);GO:0046658(anchored component of plasma membrane);GO:0050832(defense response to fungus)	NA	NA	NA	non-specific lipid transfer protein GPI-anchored 1 [Medicago truncatula]	NA	41.7556	39.6529	37.9723	81.2865	87.1754	69.6902	0.50128	-0.996312	3.88353e-11	2.27416e-09	down	no
MSTRG.21439	EVM%20prediction%20original_scaffold_745_pilon.19	NA	NA	NA	NA	NA	NA	0	0	0	30.4657	0	0	9.84713e-06	-16.6319	3.89968e-11	2.27808e-09	down	yes
MSTRG.3454	EVM%20prediction%20original_scaffold_962_pilon.56	NA	NA	NA	NA	NA	NA	119.207	121.247	112.41	3.4904	0.872177	0.335525	75.1078	6.23089	3.90012e-11	2.27808e-09	up	yes
MSTRG.3372	EVM%20prediction%20fragScaff_scaffold_126_pilon.948	NA	NA	NA	NA	NA	NA	22.4441	0	0	0	0	0	74813.7	16.191	4.03572e-11	2.35431e-09	up	yes
MSTRG.19079	.	NA	NA	NA	NA	NA	NA	5.20489	8.55244	3.63158	0	0	0	57963	15.8228	4.11797e-11	2.39925e-09	up	yes
MSTRG.13726	.	NA	NA	NA	NA	NA	NA	17.3874	1.9949	25.6151	0	0	0	149991	17.1945	4.14989e-11	2.41479e-09	up	yes
MSTRG.7764	EVM%20prediction%20fragScaff_scaffold_162_pilon.11	GO:0005385(zinc ion transmembrane transporter activity);GO:0005886(plasma membrane);GO:0071577(zinc II ion transmembrane transport)	NA	NA	NA	zinc transporter 5 [Medicago truncatula]	NA	1.86245	2.29385	2.18464	0.189604	0.039706	0.097243	19.4178	4.27931	4.1976e-11	2.43948e-09	up	yes
MSTRG.21575	EVM%20prediction%20original_scaffold_501_pilon.26	GO:0000398(mRNA splicing, via spliceosome);GO:0003674(molecular_function);GO:0003723(RNA binding);GO:0005634(nucleus);GO:0005681(spliceosomal complex)	03040(Spliceosome)	K12863	NA	hypothetical protein TSUD_35250, partial [Trifolium subterraneum]	NA	12.4378	8.99452	5.77892	33.4184	49.2863	43.409	0.215768	-2.21245	4.24852e-11	2.46596e-09	down	yes
MSTRG.10696	EVM%20prediction%20fragScaff_scaffold_212_pilon.136	NA	NA	NA	NA	NA	NA	16.0683	0	0.022816	0	0	0	53637.2	15.7109	4.29352e-11	2.48894e-09	up	yes
MSTRG.16692	EVM%20prediction%20fragScaff_scaffold_155_pilon.148	NA	NA	NA	NA	NA	NA	0	0	9.73561	0	0	0	32452	14.986	4.3948e-11	2.54446e-09	up	yes
MSTRG.2436	EVM%20prediction%20fragScaff_scaffold_33_pilon.336	NA	NA	NA	NA	NA	NA	8.42704	11.835	4.97564	0	0	0.069785	361.649	8.49845	4.43008e-11	2.56166e-09	up	yes
MSTRG.1452	EVM%20prediction%20original_scaffold_442_pilon.252	NA	NA	NA	NA	NA	NA	0	11.7404	0	0	0	0	39134.7	15.2562	4.43791e-11	2.56298e-09	up	yes
MSTRG.22492	EVM%20prediction%20original_scaffold_795_pilon.4	NA	NA	NA	NA	NA	NA	0	0	0	16.6754	0	0	1.79906e-05	-15.7624	4.5136e-11	2.60266e-09	down	yes
MSTRG.3487	EVM%20prediction%20original_scaffold_716_pilon.7	GO:0005515(protein binding)	00195(Photosynthesis)	K02639	NA	ferredoxin [Medicago truncatula]	NA	0	0	95.808	0	0	0	319360	18.2848	4.51791e-11	2.60266e-09	up	yes
evm.TU.fragScaff_scaffold_175_pilon.78	EVM%20prediction%20fragScaff_scaffold_175_pilon.78	GO:0000266(mitochondrial fission);GO:0003924(GTPase activity);GO:0005525(GTP binding);GO:0005737(cytoplasm);GO:0005739(mitochondrion);GO:0005773(vacuole);GO:0005774(vacuolar membrane);GO:0005874(microtubule);GO:0005886(plasma membrane);GO:0007049(cell cycle);GO:0008017(microtubule binding);GO:0009506(plasmodesma);GO:0009524(phragmoplast);GO:0016192(vesicle-mediated transport);GO:0046686(response …	04144(Endocytosis)	K01528	EC:3.6.5.5	dynamin-related protein 1E [Medicago truncatula]	NA	3.14733	4.36329	3.3085	0.927881	1.24219	0.986409	3.42759	1.77719	4.58749e-11	2.63944e-09	up	yes
MSTRG.20280	EVM%20prediction%20fragScaff_scaffold_162_pilon.74	NA	NA	NA	NA	NA	NA	0	0	48.0424	0	0	0	160141	17.289	4.59578e-11	2.64091e-09	up	yes
MSTRG.10406	EVM%20prediction%20fragScaff_scaffold_246_pilon.111	GO:0005737(cytoplasm);GO:0009807(lignan biosynthetic process);GO:0032442(phenylcoumaran benzylic ether reductase activity);GO:0046686(response to cadmium ion);GO:0050664(oxidoreductase activity, acting on NAD(P)H, oxygen as acceptor);GO:0055114(oxidation-reduction process)	NA	NA	NA	isoflavone reductase homolog PCBER [Medicago truncatula]	NA	2.96091	3.06714	1.12026	13.6788	18.0192	18.3277	0.142893	-2.80699	4.62983e-11	2.65716e-09	down	yes
MSTRG.8330	.	NA	NA	NA	NA	NA	NA	5.40295	4.32291	2.83681	0	0	0	41875.5	15.3538	4.66059e-11	2.67149e-09	up	yes
MSTRG.14152	EVM%20prediction%20fragScaff_scaffold_90_pilon.59	NA	NA	NA	NA	NA	NA	39.8469	0	0	0	0	0	132823	17.0191	4.68336e-11	2.68121e-09	up	yes
MSTRG.1365	EVM%20prediction%20original_scaffold_814_pilon.128	NA	NA	NA	NA	NA	NA	2.1485	1.39638	2.47904	0	0	0	20079.7	14.2935	4.70166e-11	2.68835e-09	up	yes
MSTRG.19426	EVM%20prediction%20fragScaff_scaffold_108_pilon.99	NA	NA	NA	NA	NA	NA	0	0	27.5069	0	0	0	91689.7	16.4845	4.71642e-11	2.69345e-09	up	yes
MSTRG.17481	.	NA	NA	NA	NA	NA	NA	0	0	0	3.6146	5.43608	4.76357	2.17167e-05	-15.4908	4.75687e-11	2.71318e-09	down	yes
MSTRG.3310	EVM%20prediction%20original_scaffold_994_pilon.11	NA	NA	NA	NA	NA	NA	0	0	0	7.05579	0.119441	0	4.18105e-05	-14.5458	4.78326e-11	2.72486e-09	down	yes
MSTRG.7397	EVM%20prediction%20fragScaff_scaffold_58_pilon.39	GO:0005515(protein binding);GO:0005634(nucleus);GO:0006355(regulation of transcription, DNA-templated);GO:0008270(zinc ion binding);GO:0009585(red, far-red light phototransduction);GO:0009639(response to red or far red light);GO:0045893(positive regulation of transcription, DNA-templated)	NA	NA	NA	protein FAR1-RELATED SEQUENCE 5-like [Medicago truncatula]	NA	0	0	0	2.16437	4.39034	1.66458	3.64995e-05	-14.7418	4.81623e-11	2.74025e-09	down	yes
MSTRG.20811	EVM%20prediction%20fragScaff_scaffold_205_pilon.106	NA	NA	NA	NA	NA	NA	0	0	0	0	13.5432	0.009619	2.21355e-05	-15.4633	4.84414e-11	2.75274e-09	down	yes
MSTRG.10810	EVM%20prediction%20fragScaff_scaffold_185_pilon.44	NA	NA	NA	NA	NA	NA	15.1978	10.1809	6.87769	1.26932	0.509067	0.578143	13.6881	3.77485	4.86017e-11	2.75845e-09	up	yes
MSTRG.2932	EVM%20prediction%20original_scaffold_675_pilon.139	NA	NA	NA	NA	NA	NA	0	0	0	0	8.04913	0	3.72711e-05	-14.7116	4.90675e-11	2.77935e-09	down	yes
MSTRG.20730	.	NA	NA	NA	NA	NA	NA	3.84164	4.10119	2.75195	0	0	0	35649.2	15.1216	4.90906e-11	2.77935e-09	up	yes
MSTRG.12664	EVM%20prediction%20fragScaff_scaffold_6_pilon.171	NA	NA	NA	NA	NA	NA	0	0	0	34.1203	0	0	8.79241e-06	-16.7953	4.93683e-11	2.79164e-09	down	yes
MSTRG.19139	EVM%20prediction%20fragScaff_scaffold_35_pilon.430	NA	NA	NA	NA	NA	NA	0	0	49.6831	0	0	0	165610	17.3374	4.97762e-11	2.81126e-09	up	yes
MSTRG.10408	EVM%20prediction%20fragScaff_scaffold_246_pilon.127	NA	NA	NA	NA	NA	NA	0	0	0	0	0	96.9944	3.09296e-06	-18.3026	5.00621e-11	2.82394e-09	down	yes
MSTRG.8441	EVM%20prediction%20fragScaff_scaffold_2_pilon.346	NA	NA	NA	NA	NA	NA	6.91724	12.7173	3.88682	0	0	0	78404.4	16.2586	5.04097e-11	2.84008e-09	up	yes
MSTRG.1635	EVM%20prediction%20original_scaffold_735_pilon.43	NA	NA	NA	NA	NA	NA	0	0	0	19.2453	0	0	1.55882e-05	-15.9692	5.07204e-11	2.85227e-09	down	yes
MSTRG.5105	EVM%20prediction%20fragScaff_scaffold_6_pilon.337	NA	NA	NA	NA	NA	NA	0	0	19.1656	0	0	0	63885.3	15.9632	5.075e-11	2.85227e-09	up	yes
MSTRG.16473	EVM%20prediction%20fragScaff_scaffold_8_pilon.118	NA	NA	NA	NA	NA	NA	27.9548	0	0	0	0	0	93182.6	16.5078	5.16584e-11	2.89979e-09	up	yes
MSTRG.16434	EVM%20prediction%20fragScaff_scaffold_185_pilon.266	NA	NA	NA	NA	NA	NA	0	0	0	0	12.5064	0	2.39876e-05	-15.3473	5.28278e-11	2.96183e-09	down	yes
MSTRG.16625	.	NA	NA	NA	NA	NA	NA	10.5703	12.0875	10.967	3.58944	3.1646	3.6283	3.23865	1.69539	5.34666e-11	2.994e-09	up	yes
MSTRG.9875	EVM%20prediction%20fragScaff_scaffold_40_pilon.26	NA	NA	NA	NA	NA	NA	0	0	0	15.2403	0	0	1.96846e-05	-15.6326	5.40046e-11	3.02046e-09	down	yes
MSTRG.4411	EVM%20prediction%20fragScaff_scaffold_250_pilon.289	NA	NA	NA	NA	NA	NA	0	0	0	0	28.6626	0	1.04666e-05	-16.5438	5.42605e-11	3.03109e-09	down	yes
MSTRG.3799	EVM%20prediction%20original_scaffold_811_pilon.32	NA	NA	NA	NA	NA	NA	16.2041	49.5732	31.9747	0.749418	1.9499	1.85166	21.4793	4.42488	5.44287e-11	3.03592e-09	up	yes
MSTRG.4255	EVM%20prediction%20fragScaff_scaffold_67_pilon.574	NA	NA	NA	NA	NA	NA	0	0	0	0	0	8.82773	3.39838e-05	-14.8448	5.44788e-11	3.03592e-09	down	yes
MSTRG.3846	EVM%20prediction%20fragScaff_scaffold_152_pilon.57	NA	NA	NA	NA	NA	NA	0	29.5853	0	0	0	0	98617.7	16.5896	5.4675e-11	3.04318e-09	up	yes
evm.TU.original_scaffold_442_pilon.52	EVM%20prediction%20original_scaffold_442_pilon.52	GO:0005829(cytosol);GO:0008171(O-methyltransferase activity);GO:0008757(S-adenosylmethionine-dependent methyltransferase activity);GO:0019438(aromatic compound biosynthetic process)	00945(Stilbenoid, diarylheptanoid and gingerol biosynthesis)	K16040	EC:2.1.1.240	acetylserotonin O-methyltransferase [Medicago truncatula]	NA	0.264243	0.134695	0.171884	1.05309	1.45117	1.77754	0.133314	-2.9071	5.47937e-11	3.04611e-09	down	yes
MSTRG.22397	EVM%20prediction%20original_scaffold_447_pilon.4	NA	NA	NA	NA	NA	NA	48.1266	0	0	0	0	0	160422	17.2915	5.53236e-11	3.07186e-09	up	yes
MSTRG.4197	EVM%20prediction%20fragScaff_scaffold_250_pilon.413	NA	NA	NA	NA	NA	NA	38.6692	0	0	0	0	0	128897	16.9759	5.59547e-11	3.10317e-09	up	yes
MSTRG.9682	EVM%20prediction%20fragScaff_scaffold_160_pilon.157	NA	NA	NA	NA	NA	NA	22.4256	0	0	0	0	0	74752.2	16.1898	5.66664e-11	3.13885e-09	up	yes
MSTRG.19402	EVM%20prediction%20fragScaff_scaffold_169_pilon.178	GO:0003674(molecular_function);GO:0008150(biological_process);GO:0009507(chloroplast)	NA	NA	NA	putative The fantastic four family protein [Medicago truncatula]	NA	28.28	27.8155	16.0913	7.26125	5.99639	5.17209	3.91687	1.9697	5.73564e-11	3.17326e-09	up	yes
MSTRG.10261	EVM%20prediction%20original_scaffold_656_pilon.96	NA	NA	NA	NA	NA	NA	0	0	0	10.6126	26.6715	1.36118	7.76292e-06	-16.975	5.77704e-11	3.19234e-09	down	yes
MSTRG.20811	EVM%20prediction%20fragScaff_scaffold_205_pilon.106	NA	NA	NA	NA	NA	NA	0	43.4927	0	0	0	0	144976	17.1455	5.85064e-11	3.22913e-09	up	yes
MSTRG.18112	EVM%20prediction%20fragScaff_scaffold_149_pilon.22	NA	NA	NA	NA	NA	NA	0	0	0	0	22.5853	0	1.3283e-05	-16.2001	5.87363e-11	3.23795e-09	down	yes
MSTRG.17957	EVM%20prediction%20fragScaff_scaffold_161_pilon.109	NA	NA	NA	NA	NA	NA	0	0	0	0.317478	0.672019	0.603919	0.000188275	-12.3749	5.92247e-11	3.26097e-09	down	yes
MSTRG.21084	EVM%20prediction%20fragScaff_scaffold_109_pilon.100	NA	NA	NA	NA	NA	NA	0	0	0	26.2366	0	0	1.14344e-05	-16.4163	5.93628e-11	3.26467e-09	down	yes
MSTRG.10322	EVM%20prediction%20original_scaffold_845_pilon.20	NA	NA	NA	NA	NA	NA	0	0	0	0	12.3238	0	2.43431e-05	-15.3261	5.9611e-11	3.26802e-09	down	yes
MSTRG.4355	EVM%20prediction%20original_scaffold_860_pilon.25	GO:0000427(plastid-encoded plastid RNA polymerase complex);GO:0009508(plastid chromosome);GO:0009534(chloroplast thylakoid);GO:0009658(chloroplast organization);GO:0010027(thylakoid membrane organization);GO:0016279(protein-lysine N-methyltransferase activity);GO:0018026(peptidyl-lysine monomethylation);GO:0042793(plastid transcription)	NA	NA	NA	protein PLASTID TRANSCRIPTIONALLY ACTIVE 14 [Medicago truncatula]	NA	0	0	0.031785	9.05638	28.6989	4.89836	0.000745188	-10.3901	5.96298e-11	3.26802e-09	down	yes
MSTRG.16536	EVM%20prediction%20fragScaff_scaffold_126_pilon.363	NA	NA	NA	NA	NA	NA	17.5366	5.48639	6.50705	0	0	0	98433.5	16.5869	5.96364e-11	3.26802e-09	up	yes
MSTRG.7662	EVM%20prediction%20original_scaffold_688_pilon.20	NA	NA	NA	NA	NA	NA	0	0	0	19.586	0.031289	0	1.52926e-05	-15.9968	6.04076e-11	3.30635e-09	down	yes
MSTRG.4936	EVM%20prediction%20fragScaff_scaffold_65_pilon.23	NA	NA	NA	NA	NA	NA	0	0	0	0	0	13.2516	2.26388e-05	-15.4308	6.08348e-11	3.32578e-09	down	yes
MSTRG.19361	.	NA	NA	NA	NA	NA	NA	0	0	27.2429	0	0	0	90809.6	16.4706	6.13668e-11	3.35089e-09	up	yes
MSTRG.14704	EVM%20prediction%20fragScaff_scaffold_179_pilon.68	NA	NA	NA	NA	NA	NA	0	0	12.0661	0	0	0	40220.2	15.2956	6.26405e-11	3.41639e-09	up	yes
MSTRG.20667	EVM%20prediction%20fragScaff_scaffold_16_pilon.38	NA	NA	NA	NA	NA	NA	12.0692	0.015364	0	0	0	0	40281.8	15.2978	6.30348e-11	3.43383e-09	up	yes
MSTRG.15052	EVM%20prediction%20fragScaff_scaffold_267_pilon.68	NA	NA	NA	NA	NA	NA	0	22.1914	0.097648	0	0	0	74296.9	16.181	6.31937e-11	3.43842e-09	up	yes
MSTRG.9744	EVM%20prediction%20fragScaff_scaffold_23_pilon.68	NA	NA	NA	NA	NA	NA	0	0	0	0	28.3108	0	1.05966e-05	-16.526	6.41804e-11	3.48799e-09	down	yes
evm.TU.fragScaff_scaffold_94_pilon.178	EVM%20prediction%20fragScaff_scaffold_94_pilon.178	NA	NA	NA	NA	putative S-adenosyl-L-methionine-dependent methyltransferase [Medicago truncatula]	NA	0	0	0	1.20052	1.68556	1.67602	6.57592e-05	-13.8924	6.45733e-11	3.50521e-09	down	yes
MSTRG.18830	EVM%20prediction%20fragScaff_scaffold_74_pilon.215	NA	NA	NA	NA	NA	NA	0	0	0	9.36083	0	0	3.20484e-05	-14.9294	6.51904e-11	3.53455e-09	down	yes
MSTRG.11789	EVM%20prediction%20original_scaffold_477_pilon.24	NA	NA	NA	NA	NA	NA	0	0	0	9.98997	0	0	3.00301e-05	-15.0232	6.54609e-11	3.54504e-09	down	yes
MSTRG.22399	EVM%20prediction%20original_scaffold_447_pilon.2	NA	NA	NA	NA	NA	NA	0	14.3294	0	0	0	0	47764.6	15.5437	6.59019e-11	3.56474e-09	up	yes
MSTRG.9336	EVM%20prediction%20fragScaff_scaffold_234_pilon.74	NA	NA	NA	NA	NA	NA	0	0	0	2.69785	3.81367	11.3789	1.67687e-05	-15.8639	6.66744e-11	3.60229e-09	down	yes
MSTRG.12337	EVM%20prediction%20fragScaff_scaffold_6_pilon.208	NA	NA	NA	NA	NA	NA	0	0	18.3302	0	0	0	61100.7	15.8989	6.68454e-11	3.6073e-09	up	yes
MSTRG.14649	EVM%20prediction%20fragScaff_scaffold_66_pilon.39	NA	NA	NA	NA	NA	NA	19.9532	0	0	0	0	0	66510.7	16.0213	6.70478e-11	3.614e-09	up	yes
MSTRG.15085	EVM%20prediction%20original_scaffold_1020_pilon.20	NA	NA	NA	NA	hypothetical protein MTR_6g088625 [Medicago truncatula]	NA	0	0	0	1.44255	0.70353	1.35042	8.58001e-05	-13.5087	6.72965e-11	3.62117e-09	down	yes
MSTRG.16926	EVM%20prediction%20original_scaffold_467_pilon.63	NA	NA	NA	NA	NA	NA	11.773	0	0.213325	0	0	0	39954.5	15.2861	6.7338e-11	3.62117e-09	up	yes
MSTRG.12520	EVM%20prediction%20original_scaffold_478_pilon.110	NA	NA	NA	NA	NA	NA	0	0	0	0	7.60245	0	3.94609e-05	-14.6292	6.74263e-11	3.62169e-09	down	yes
MSTRG.5152	EVM%20prediction%20fragScaff_scaffold_89_pilon.29	NA	NA	NA	NA	NA	NA	0	0	0	0	0	34.8032	8.61989e-06	-16.8239	6.82839e-11	3.66349e-09	down	yes
MSTRG.18367	EVM%20prediction%20fragScaff_scaffold_54_pilon.131	GO:0000302(response to reactive oxygen species);GO:0004322(ferroxidase activity);GO:0005506(iron ion binding);GO:0005737(cytoplasm);GO:0005739(mitochondrion);GO:0006826(iron ion transport);GO:0006879(cellular iron ion homeostasis);GO:0006880(intracellular sequestering of iron ion);GO:0008199(ferric iron binding);GO:0009409(response to cold);GO:0009507(chloroplast);GO:0009535(chloroplast thylakoid…	NA	NA	NA	ferritin-1, chloroplastic [Medicago truncatula]	NA	1.3175	1.23112	0.560026	0	0	0	10362.1	13.339	6.87159e-11	3.68012e-09	up	yes
MSTRG.5091	EVM%20prediction%20fragScaff_scaffold_119_pilon.178	NA	NA	NA	NA	NA	NA	0.05173	0	20.6491	0	0	0	69002.9	16.0744	6.87538e-11	3.68012e-09	up	yes
MSTRG.7945	EVM%20prediction%20fragScaff_scaffold_88_pilon.66	NA	NA	NA	NA	NA	NA	0	0	0	6.00554	0	0	4.99538e-05	-14.289	6.90622e-11	3.68178e-09	down	yes
MSTRG.19885	EVM%20prediction%20fragScaff_scaffold_159_pilon.131	GO:0005783(endoplasmic reticulum);GO:0010025(wax biosynthetic process);GO:0010143(cutin biosynthetic process);GO:0043668(exine);GO:0048653(anther development)	00073(Cutin, suberine and wax biosynthesis)	K15404	EC:4.1.99.5	protein ECERIFERUM 1 [Medicago truncatula]	NA	5.03632	5.37116	2.11551	87.0455	30.2722	95.3927	0.0588734	-4.08624	6.9082e-11	3.68178e-09	down	yes
MSTRG.22313	EVM%20prediction%20original_scaffold_702_pilon.18	NA	NA	NA	NA	NA	NA	16.1777	16.6178	28.1313	0.130781	0	0.126975	236.374	7.88493	6.9102e-11	3.68178e-09	up	yes
MSTRG.11154	EVM%20prediction%20fragScaff_scaffold_212_pilon.225	NA	NA	NA	NA	NA	NA	12.5915	13.5687	7.69009	2.06174	1.24604	2.224	6.11925	2.61335	6.91043e-11	3.68178e-09	up	yes
MSTRG.7885	EVM%20prediction%20original_scaffold_826_pilon.5	NA	NA	NA	NA	NA	NA	11.6778	0	0	0	0	0	38926.1	15.2485	6.99469e-11	3.72237e-09	up	yes
MSTRG.4741	EVM%20prediction%20original_scaffold_852_pilon.21	NA	NA	NA	NA	NA	NA	0	0	0	25.8362	0	0	1.16116e-05	-16.3941	7.03263e-11	3.73763e-09	down	yes
MSTRG.21538	EVM%20prediction%20fragScaff_scaffold_107_pilon.91	NA	NA	NA	NA	NA	NA	0	0	0	0	0	28.1158	1.06702e-05	-16.5161	7.03958e-11	3.73763e-09	down	yes
MSTRG.2418	EVM%20prediction%20fragScaff_scaffold_33_pilon.298	NA	NA	NA	NA	NA	NA	0	0	0	0	0	11.6726	2.57011e-05	-15.2478	7.09922e-11	3.76173e-09	down	yes
MSTRG.23425	EVM%20prediction%20fragScaff_scaffold_244_pilon.93	NA	NA	NA	NA	NA	NA	0	0	0	6.44239	4.90102	3.11339	2.07515e-05	-15.5564	7.10131e-11	3.76173e-09	down	yes
MSTRG.19349	EVM%20prediction%20fragScaff_scaffold_96_pilon.206	NA	NA	NA	NA	NA	NA	0	0	0	0	0	9.38884	3.19528e-05	-14.9337	7.10959e-11	3.7618e-09	down	yes
MSTRG.11926	EVM%20prediction%20original_scaffold_422_pilon.63	NA	NA	NA	NA	NA	NA	0	0	0	0	12.3223	0	2.43461e-05	-15.326	7.19571e-11	3.803e-09	down	yes
MSTRG.24247	EVM%20prediction%20original_scaffold_708_pilon.32	NA	NA	NA	NA	NA	NA	0	0	0	0	12.4833	0	2.40321e-05	-15.3447	7.20426e-11	3.80316e-09	down	yes
MSTRG.18048	EVM%20prediction%20fragScaff_scaffold_119_pilon.132	NA	NA	NA	NA	NA	NA	0	10.8408	0	0	0	0	36135.9	15.1411	7.2394e-11	3.81733e-09	up	yes
MSTRG.18595	EVM%20prediction%20fragScaff_scaffold_169_pilon.106	GO:0003824(catalytic activity);GO:0005739(mitochondrion)	NA	NA	NA	succinate dehydrogenase assembly factor 1, mitochondrial [Medicago truncatula]	NA	3.4309	2.54114	1.56444	0	0	0	25121.6	14.6166	7.32485e-11	3.85798e-09	up	yes
MSTRG.16131	EVM%20prediction%20fragScaff_scaffold_259_pilon.8	NA	NA	NA	NA	NA	NA	0	0	0	0	8.04254	0	3.73016e-05	-14.7104	7.35228e-11	3.86801e-09	down	yes
MSTRG.14534	EVM%20prediction%20fragScaff_scaffold_273_pilon.155	NA	NA	NA	NA	NA	NA	20.9183	4.665	13.3069	0.686739	0.459968	0.524436	23.2716	4.5405	7.40301e-11	3.89025e-09	up	yes
MSTRG.22432	EVM%20prediction%20fragScaff_scaffold_64_pilon.13	NA	NA	NA	NA	NA	NA	42.6495	0	0	0	0	0	142165	17.1172	7.42888e-11	3.89463e-09	up	yes
MSTRG.6018	EVM%20prediction%20fragScaff_scaffold_9_pilon.366	NA	NA	NA	NA	NA	NA	0	0	29.5624	0	0	0	98541.3	16.5884	7.43083e-11	3.89463e-09	up	yes
MSTRG.1081	EVM%20prediction%20fragScaff_scaffold_33_pilon.6	NA	NA	NA	NA	NA	NA	0	0	0	13.5785	0	0	2.20937e-05	-15.466	7.4367e-11	3.89463e-09	down	yes
MSTRG.11322	.	NA	NA	NA	NA	NA	NA	0	0	0	0	28.6987	0	1.04535e-05	-16.5457	7.45067e-11	3.89752e-09	down	yes
MSTRG.19640	EVM%20prediction%20original_scaffold_565_pilon.15	NA	NA	NA	NA	NA	NA	4.14167	3.49129	7.09137	0	0	0	49081.1	15.5829	7.48973e-11	3.91351e-09	up	yes
MSTRG.18246	EVM%20prediction%20original_scaffold_993_pilon.53	NA	NA	NA	NA	NA	NA	0	0	18.2668	0	0	0	60889.2	15.8939	7.52284e-11	3.92636e-09	up	yes
MSTRG.23022	EVM%20prediction%20fragScaff_scaffold_35_pilon.448	NA	NA	NA	NA	receptor-like protein 19 [Medicago truncatula]	NA	0	0	0	2.27204	3.26071	2.35734	3.80224e-05	-14.6828	7.56619e-11	3.94452e-09	down	yes
MSTRG.23907	EVM%20prediction%20fragScaff_scaffold_15_pilon.37	NA	NA	NA	NA	NA	NA	13.2039	0.006199	0	0	0	0	44033.7	15.4263	7.68096e-11	3.99983e-09	up	yes
MSTRG.4613	EVM%20prediction%20fragScaff_scaffold_118_pilon.292	NA	NA	NA	NA	NA	NA	0	0	0	7.8986	0	0	3.79814e-05	-14.6843	7.70432e-11	4.00746e-09	down	yes
MSTRG.7131	EVM%20prediction%20fragScaff_scaffold_221_pilon.127	NA	NA	NA	NA	NA	NA	0	0	0	0	87.9277	0	3.41189e-06	-18.161	7.77434e-11	4.03933e-09	down	yes
MSTRG.18045	EVM%20prediction%20fragScaff_scaffold_119_pilon.135	NA	NA	NA	NA	NA	NA	0.80496	1.18065	0.143824	24.7174	15.8563	27.738	0.0311723	-5.00359	7.92944e-11	4.11527e-09	down	yes
MSTRG.16222	EVM%20prediction%20fragScaff_scaffold_181_pilon.31	NA	NA	NA	NA	NA	NA	0	0	0	0	12.3999	0	2.41938e-05	-15.335	7.95162e-11	4.12057e-09	down	yes
MSTRG.17814	EVM%20prediction%20fragScaff_scaffold_83_pilon.38	GO:0000398(mRNA splicing, via spliceosome);GO:0005689(U12-type spliceosomal complex);GO:0030626(U12 snRNA binding);GO:0032502(developmental process);GO:0097157(pre-mRNA intronic binding)	NA	NA	NA	U11/U12 small nuclear ribonucleoprotein 65 kDa protein [Medicago truncatula]	NA	0	0	0	7.77006	0.068204	0	3.82738e-05	-14.6733	7.95754e-11	4.12057e-09	down	yes
MSTRG.15690	EVM%20prediction%20fragScaff_scaffold_27_pilon.12	GO:0003677(DNA binding);GO:0003713(transcription coactivator activity);GO:0005515(protein binding);GO:0005634(nucleus);GO:0005667(transcription factor complex);GO:0006351(transcription, DNA-templated);GO:0006355(regulation of transcription, DNA-templated);GO:0060261(positive regulation of transcription initiation from RNA polymerase II promoter)	NA	NA	NA	RNA polymerase II transcriptional coactivator KIWI isoform X1 [Cicer arietinum]	NA	50.9293	51.1542	33.3502	3.47417	1.54936	5.04758	13.4477	3.74929	8.18773e-11	4.23363e-09	up	yes
MSTRG.13120	EVM%20prediction%20fragScaff_scaffold_24_pilon.9	NA	NA	NA	NA	NA	NA	0	0	0	0	110.068	0	2.72559e-06	-18.485	8.19425e-11	4.23363e-09	down	yes
MSTRG.12843	EVM%20prediction%20original_scaffold_908_pilon.71	NA	NA	NA	NA	NA	NA	0.112291	0.343555	0	31.9792	136.115	82.3567	0.0018201	-9.10177	8.2609e-11	4.26329e-09	down	yes
MSTRG.3791	EVM%20prediction%20original_scaffold_811_pilon.17	NA	NA	NA	NA	NA	NA	0	0	0	0	15.9327	0	1.88292e-05	-15.6967	8.3262e-11	4.29218e-09	down	yes
MSTRG.9749	.	NA	NA	NA	NA	NA	NA	1.58254	1.97012	1.34994	6.7267	12.6178	6.83955	0.187236	-2.41707	8.36278e-11	4.30623e-09	down	yes
MSTRG.8721	EVM%20prediction%20original_scaffold_517_pilon.38	NA	NA	NA	NA	NA	NA	16.2713	22.784	12.6106	5.21594	5.12195	5.07206	3.35276	1.74535	8.43438e-11	4.33824e-09	up	yes
MSTRG.8757	EVM%20prediction%20original_scaffold_766_pilon.91	NA	NA	NA	NA	NA	NA	0	24.2665	0	0	0	0	80888.4	16.3036	8.66076e-11	4.44972e-09	up	yes
MSTRG.21122	EVM%20prediction%20fragScaff_scaffold_222_pilon.32	NA	NA	NA	NA	NA	NA	0	19.8299	0	0	0	0	66099.8	16.0124	8.70246e-11	4.46617e-09	up	yes
MSTRG.19104	EVM%20prediction%20fragScaff_scaffold_35_pilon.318	NA	NA	NA	NA	NA	NA	0	0	0	8.02542	0.027742	0	3.72525e-05	-14.7123	8.75244e-11	4.48682e-09	down	yes
MSTRG.21683	EVM%20prediction%20fragScaff_scaffold_12_pilon.291	NA	NA	NA	NA	NA	NA	0	0	0	12.8538	0	0	2.33393e-05	-15.3869	8.83588e-11	4.52456e-09	down	yes
MSTRG.16943	EVM%20prediction%20original_scaffold_467_pilon.29	NA	NA	NA	NA	NA	NA	9.1527	8.57239	4.61368	0.110396	0	0	202.351	7.66072	9.02147e-11	4.61447e-09	up	yes
MSTRG.9722	EVM%20prediction%20fragScaff_scaffold_36_pilon.102	NA	NA	NA	NA	NA	NA	0	0	0	0	22.0679	0	1.35944e-05	-16.1666	9.12532e-11	4.66241e-09	down	yes
MSTRG.8504	EVM%20prediction%20fragScaff_scaffold_135_pilon.45	NA	NA	NA	NA	NA	NA	0	0	0	0	0	15.9208	1.88432e-05	-15.6956	9.25073e-11	4.72125e-09	down	yes
MSTRG.19707	EVM%20prediction%20fragScaff_scaffold_103_pilon.57	NA	NA	NA	NA	NA	NA	0	0	0	0	25.6549	0	1.16937e-05	-16.3839	9.28512e-11	4.73356e-09	down	yes
MSTRG.4269	EVM%20prediction%20fragScaff_scaffold_67_pilon.512	NA	NA	NA	NA	NA	NA	0	0	0	17.4805	0	0	1.7162e-05	-15.8304	9.31828e-11	4.74522e-09	down	yes
MSTRG.18512	EVM%20prediction%20original_scaffold_751_pilon.12	GO:0004817(cysteine-tRNA ligase activity);GO:0005739(mitochondrion);GO:0005829(cytosol);GO:0006423(cysteinyl-tRNA aminoacylation);GO:0009507(chloroplast)	00970(Aminoacyl-tRNA biosynthesis)	K01883	EC:6.1.1.16	cysteinyl-tRNA synthetase [Medicago truncatula]	NA	2.03302	2.24462	1.27754	0	0	0	18517.3	14.1766	9.33495e-11	4.74846e-09	up	yes
MSTRG.1997	EVM%20prediction%20original_scaffold_454_pilon.29	NA	NA	NA	NA	NA	NA	0	0.027834	0.074514	5.98541	13.7297	8.49698	0.00362781	-8.10669	9.3703e-11	4.76119e-09	down	yes
MSTRG.24628	EVM%20prediction%20fragScaff_scaffold_48_pilon.46	NA	NA	NA	NA	NA	NA	0	0	0	0	7.00199	0	4.2845e-05	-14.5105	9.42685e-11	4.78465e-09	down	yes
MSTRG.16244	EVM%20prediction%20fragScaff_scaffold_181_pilon.169	GO:0004674(protein serine/threonine kinase activity);GO:0005886(plasma membrane);GO:0006468(protein phosphorylation)	04626(Plant-pathogen interaction)	K13465	EC:3.2.1.8	putative non-specific serine/threonine protein kinase [Medicago truncatula]	NA	0.085179	0.014559	0.033139	0.711016	0.706128	0.582706	0.0664435	-3.91173	9.47127e-11	4.7975e-09	down	yes
MSTRG.3858	EVM%20prediction%20fragScaff_scaffold_152_pilon.31	NA	NA	NA	NA	NA	NA	0	0	0	0	0	8.22933	3.6455e-05	-14.7435	9.473e-11	4.7975e-09	down	yes
MSTRG.1880	.	NA	NA	NA	NA	NA	NA	0.20047	0	0	7.13819	5.41083	6.07242	0.0107655	-6.53743	9.50153e-11	4.80667e-09	down	yes
MSTRG.5323	.	NA	NA	NA	NA	NA	NA	0	0	0	16.0292	0	0	1.87159e-05	-15.7054	9.62986e-11	4.86225e-09	down	yes
MSTRG.17832	EVM%20prediction%20fragScaff_scaffold_163_pilon.101	NA	NA	NA	NA	NA	NA	2.84235	9.15983	1.07906	0	0	0	43604.1	15.4122	9.6325e-11	4.86225e-09	up	yes
MSTRG.841	EVM%20prediction%20original_scaffold_864_pilon.37	NA	NA	NA	NA	NA	NA	22.2384	0	0	0	0	0	74127.9	16.1777	9.7566e-11	4.9195e-09	up	yes
MSTRG.10179	EVM%20prediction%20original_scaffold_578_pilon.11	NA	NA	NA	NA	NA	NA	0	14.216	0	0	0	0	47386.7	15.5322	9.79691e-11	4.93443e-09	up	yes
MSTRG.2389	EVM%20prediction%20fragScaff_scaffold_121_pilon.139	NA	NA	NA	NA	NA	NA	42.6474	0	0	0	0	0	142158	17.1171	9.82943e-11	4.9454e-09	up	yes
MSTRG.11108	EVM%20prediction%20original_scaffold_278_pilon.8	NA	NA	NA	NA	NA	NA	0	0	0	0	16.9221	0	1.77283e-05	-15.7836	9.90129e-11	4.97613e-09	down	yes
MSTRG.4482	EVM%20prediction%20fragScaff_scaffold_95_pilon.19	NA	NA	NA	NA	NA	NA	0	0	0	22.1355	0	0	1.35529e-05	-16.171	9.92585e-11	4.98304e-09	down	yes
MSTRG.8250	EVM%20prediction%20original_scaffold_335_pilon.27	NA	NA	NA	NA	NA	NA	23.3209	0	0	0	0	0	77736.3	16.2463	9.94496e-11	4.9872e-09	up	yes
MSTRG.9922	EVM%20prediction%20fragScaff_scaffold_268_pilon.91	NA	NA	NA	NA	NA	NA	0	0	0	7.51736	0	0	3.99076e-05	-14.613	1.01896e-10	5.10433e-09	down	yes
MSTRG.22492	EVM%20prediction%20original_scaffold_795_pilon.4	NA	NA	NA	NA	NA	NA	0	0	0	107.669	13.0074	2.54034	2.43473e-06	-18.6478	1.02069e-10	5.10465e-09	down	yes
MSTRG.13259	.	NA	NA	NA	NA	NA	NA	0	0	0	0	0	18.744	1.60051e-05	-15.9311	1.02124e-10	5.10465e-09	down	yes
MSTRG.7880	EVM%20prediction%20original_scaffold_442_pilon.4	NA	NA	NA	NA	NA	NA	0	0	0	0	11.9015	0	2.52068e-05	-15.2758	1.03723e-10	5.17895e-09	down	yes
MSTRG.18417	EVM%20prediction%20fragScaff_scaffold_274_pilon.228	GO:0005576(extracellular region);GO:0016042(lipid catabolic process);GO:0016787(hydrolase activity);GO:0048046(apoplast);GO:0052689(carboxylic ester hydrolase activity)	NA	NA	NA	GDSL esterase/lipase CPRD49 isoform X1 [Medicago truncatula]	NA	0	0	0	4.92761	1.24798	2.77098	3.35324e-05	-14.8641	1.04711e-10	5.22168e-09	down	yes
MSTRG.467	EVM%20prediction%20original_scaffold_664_pilon.126	NA	NA	NA	NA	NA	NA	0	0	38.5334	0	0	0	128445	16.9708	1.04805e-10	5.22168e-09	up	yes
MSTRG.13111	EVM%20prediction%20fragScaff_scaffold_116_pilon.35	NA	NA	NA	NA	NA	NA	0	0	0	0	12.4765	0	2.40452e-05	-15.3439	1.05261e-10	5.23565e-09	down	yes
MSTRG.7813	EVM%20prediction%20fragScaff_scaffold_250_pilon.482	NA	NA	NA	NA	NA	NA	0	0	0	0	10.3854	0	2.88867e-05	-15.0792	1.05313e-10	5.23565e-09	down	yes
MSTRG.16898	EVM%20prediction%20original_scaffold_976_pilon.212	NA	NA	NA	NA	NA	NA	0	0	24.1832	0	0	0	80610.5	16.2987	1.05955e-10	5.26189e-09	up	yes
MSTRG.24181	EVM%20prediction%20original_scaffold_907_pilon.1	NA	NA	NA	NA	NA	NA	0	0	0	8.21151	0	0	3.65341e-05	-14.7404	1.06087e-10	5.2628e-09	down	yes
MSTRG.24133	EVM%20prediction%20original_scaffold_470_pilon.22	NA	NA	NA	NA	NA	NA	0	0	0	0	11.3316	0	2.64747e-05	-15.205	1.08323e-10	5.36793e-09	down	yes
MSTRG.16268	.	NA	NA	NA	NA	NA	NA	0	0	0	11.8055	3.64353	6.43392	1.37093e-05	-16.1545	1.08565e-10	5.37414e-09	down	yes
MSTRG.9140	EVM%20prediction%20original_scaffold_600_pilon.129	NA	NA	NA	NA	NA	NA	0	0	9.41519	0	0	0	31384	14.9377	1.08842e-10	5.38205e-09	up	yes
MSTRG.9870	EVM%20prediction%20fragScaff_scaffold_40_pilon.41	NA	NA	NA	NA	NA	NA	0	0	0	0	7.08917	0	4.23181e-05	-14.5284	1.08962e-10	5.38221e-09	down	yes
evm.TU.original_scaffold_606_pilon.9	EVM%20prediction%20original_scaffold_606_pilon.9	GO:0003674(molecular_function);GO:0005634(nucleus);GO:0008150(biological_process)	NA	NA	NA	DUF789 family protein [Medicago truncatula]	NA	2.32621	0.909484	1.92945	0	0	0	17217.2	14.0716	1.10886e-10	5.47139e-09	up	yes
MSTRG.8623	EVM%20prediction%20fragScaff_scaffold_5_pilon.68	NA	NA	NA	NA	NA	NA	9.80794	0	0	0	0	0	32693.1	14.9967	1.11119e-10	5.47703e-09	up	yes
evm.TU.original_scaffold_994_pilon.168	EVM%20prediction%20original_scaffold_994_pilon.168	GO:0004672(protein kinase activity);GO:0004674(protein serine/threonine kinase activity);GO:0005524(ATP binding);GO:0005829(cytosol);GO:0005886(plasma membrane);GO:0006468(protein phosphorylation);GO:0007169(transmembrane receptor protein tyrosine kinase signaling pathway);GO:0016021(integral component of membrane)	NA	NA	NA	probable inactive receptor kinase At5g10020 [Medicago truncatula]	NA	0	0	0	1.0712	0.89705	0.643893	0.000114848	-13.088	1.11512e-10	5.49053e-09	down	yes
MSTRG.5885	EVM%20prediction%20fragScaff_scaffold_98_pilon.12	NA	NA	NA	NA	NA	NA	0	0	0	0	0	16.0591	1.8681e-05	-15.7081	1.12934e-10	5.55158e-09	down	yes
MSTRG.14142	EVM%20prediction%20fragScaff_scaffold_90_pilon.108	NA	NA	NA	NA	NA	NA	0	0	0	14.1487	0.278727	0	2.07937e-05	-15.5535	1.12993e-10	5.55158e-09	down	yes
MSTRG.7344	EVM%20prediction%20fragScaff_scaffold_3_pilon.215	NA	NA	NA	NA	NA	NA	10.5987	9.08912	5.33619	0	0	0.107154	233.534	7.86749	1.13241e-10	5.55784e-09	up	yes
MSTRG.5616	EVM%20prediction%20fragScaff_scaffold_263_pilon.23	GO:0005618(cell wall);GO:0005886(plasma membrane);GO:0006952(defense response);GO:0007165(signal transduction);GO:0009506(plasmodesma);GO:0009507(chloroplast);GO:0016020(membrane);GO:0048046(apoplast)	NA	NA	NA	DNA damage-repair/toleration protein DRT100 [Medicago truncatula]	NA	3.17797	4.14275	2.24428	10.9407	9.41321	8.8583	0.327432	-1.61073	1.13371e-10	5.55832e-09	down	yes
MSTRG.2179	EVM%20prediction%20fragScaff_scaffold_67_pilon.392	NA	NA	NA	NA	NA	NA	0	0	24.4171	0	0	0	81390.4	16.3126	1.14277e-10	5.59677e-09	up	yes
evm.TU.fragScaff_scaffold_31_pilon.36	EVM%20prediction%20fragScaff_scaffold_31_pilon.36	NA	NA	NA	NA	protein FAR1-RELATED SEQUENCE 5 [Medicago truncatula]	NA	3.11322	1.90457	2.4735	0	0	0	24970.9	14.608	1.14598e-10	5.60653e-09	up	yes
MSTRG.8273	EVM%20prediction%20original_scaffold_335_pilon.74	NA	NA	NA	NA	NA	NA	0	0	0	6.61633	1.68338	17.4947	1.16304e-05	-16.3917	1.15075e-10	5.6239e-09	down	yes
MSTRG.24150	EVM%20prediction%20fragScaff_scaffold_65_pilon.261	NA	NA	NA	NA	NA	NA	0	0	0	0	0	8.71687	3.4416e-05	-14.8266	1.16602e-10	5.69248e-09	down	yes
MSTRG.5109	EVM%20prediction%20fragScaff_scaffold_6_pilon.351	NA	NA	NA	NA	NA	NA	0	0	0	22.1271	0.107798	0	1.34923e-05	-16.1775	1.1684e-10	5.69806e-09	down	yes
MSTRG.15983	EVM%20prediction%20fragScaff_scaffold_54_pilon.491	GO:0003677(DNA binding);GO:0003700(DNA binding transcription factor activity);GO:0005634(nucleus);GO:0006351(transcription, DNA-templated);GO:0006355(regulation of transcription, DNA-templated)	04933(AGE-RAGE signaling pathway in diabetic complications)	K06236	NA	myb-related protein 2 isoform X1 [Medicago truncatula]	NA	27.839	25.5779	19.2796	7.94458	7.87259	5.16457	3.46475	1.79275	1.18588e-10	5.77721e-09	up	yes
MSTRG.15742	EVM%20prediction%20fragScaff_scaffold_19_pilon.49	NA	NA	NA	NA	NA	NA	0	0	0	3.66998	0.947122	1.79162	4.68112e-05	-14.3828	1.20402e-10	5.85937e-09	down	yes
MSTRG.11825	EVM%20prediction%20fragScaff_scaffold_117_pilon.51	NA	NA	NA	NA	NA	NA	0	0	0	12.2923	0	0	2.44055e-05	-15.3224	1.21339e-10	5.89278e-09	down	yes
MSTRG.16473	EVM%20prediction%20fragScaff_scaffold_8_pilon.118	NA	NA	NA	NA	NA	NA	0	19.4527	0	0	0	0	64842.2	15.9846	1.21344e-10	5.89278e-09	up	yes
MSTRG.20667	EVM%20prediction%20fragScaff_scaffold_16_pilon.38	GO:0003825(alpha,alpha-trehalose-phosphate synthase (UDP-forming) activity);GO:0005576(extracellular region);GO:0005618(cell wall);GO:0005737(cytoplasm);GO:0005773(vacuole);GO:0005991(trehalose metabolic process);GO:0005992(trehalose biosynthetic process);GO:0009793(embryo development ending in seed dormancy);GO:0009832(plant-type cell wall biogenesis);GO:0010182(sugar mediated signaling pathway)…	00500(Starch and sucrose metabolism)	K16055	EC:2.4.1.15;EC:3.1.3.12	alpha,alpha-trehalose-phosphate synthase [UDP-forming] 1 [Medicago truncatula]	NA	0	0	0	6.33566	0	0	4.7351e-05	-14.3662	1.23006e-10	5.96721e-09	down	yes
MSTRG.11125	.	NA	NA	NA	NA	NA	NA	0	0	0	4.0895	29.4716	3.80782	8.02807e-06	-16.9265	1.25629e-10	6.08805e-09	down	yes
MSTRG.12888	MERGED%3A%20EVM%20prediction%20fragScaff_scaffold_86_pilon.127%3B%20EVM%20prediction%20fragScaff_scaffold_86_pilon.132	NA	NA	NA	NA	NA	NA	0.516187	0.416135	0.13389	6.13911	33.7211	9.59096	0.0215609	-5.53544	1.26245e-10	6.11148e-09	down	yes
MSTRG.12104	EVM%20prediction%20fragScaff_scaffold_154_pilon.79	NA	NA	NA	NA	NA	NA	0	0	0	6.00728	55.6531	2.54979	4.67216e-06	-17.7075	1.26584e-10	6.12145e-09	down	yes
MSTRG.18218	EVM%20prediction%20original_scaffold_993_pilon.5	NA	NA	NA	NA	NA	NA	0	0	0	27.8238	0.403619	0	1.0628e-05	-16.5218	1.27469e-10	6.15778e-09	down	yes
MSTRG.10197	EVM%20prediction%20fragScaff_scaffold_244_pilon.106	NA	NA	NA	NA	NA	NA	60.7781	76.3716	61.6248	6.59644	1.81098	4.69189	15.1744	3.92357	1.28318e-10	6.19231e-09	up	yes
MSTRG.13156	EVM%20prediction%20original_scaffold_1009_pilon.69	GO:0005634(nucleus);GO:0005737(cytoplasm);GO:0008150(biological_process);GO:0008270(zinc ion binding);GO:0009507(chloroplast);GO:0043231(intracellular membrane-bounded organelle)	NA	NA	NA	PPR containing plant-like protein [Medicago truncatula]	NA	2.77968	2.66695	10.2994	0.125832	0.143215	0.14099	38.4014	5.26309	1.28913e-10	6.21454e-09	up	yes
evm.TU.fragScaff_scaffold_77_pilon.10	EVM%20prediction%20fragScaff_scaffold_77_pilon.10	GO:0003677(DNA binding);GO:0003700(DNA binding transcription factor activity);GO:0005634(nucleus);GO:0006351(transcription, DNA-templated);GO:0006355(regulation of transcription, DNA-templated);GO:0008289(lipid binding);GO:0009855(determination of bilateral symmetry);GO:0009944(polarity specification of adaxial/abaxial axis);GO:0009955(adaxial/abaxial pattern specification);GO:0010014(meristem in…	NA	NA	NA	homeobox-leucine zipper protein ATHB-14 isoform X2 [Medicago truncatula]	NA	1.17695	1.33682	0.819877	0	0	0	11112.2	13.4399	1.30476e-10	6.27624e-09	up	yes
MSTRG.7057	EVM%20prediction%20fragScaff_scaffold_31_pilon.30	NA	NA	NA	NA	NA	NA	0	10.143	0	0	0	0	33809.9	15.0452	1.30548e-10	6.27624e-09	up	yes
MSTRG.611	EVM%20prediction%20original_scaffold_464_pilon.121	NA	NA	NA	NA	NA	NA	0	0	0	0	0	19.2867	1.55548e-05	-15.9723	1.30602e-10	6.27624e-09	down	yes
MSTRG.12209	EVM%20prediction%20original_scaffold_688_pilon.119	NA	NA	NA	NA	NA	NA	8.6574	17.1539	2.24524	0	0	0	93521.6	16.513	1.30982e-10	6.28794e-09	up	yes
MSTRG.5590	EVM%20prediction%20original_scaffold_879_pilon.101	NA	NA	NA	NA	NA	NA	0	0	0	9.49519	0	0	3.15949e-05	-14.9499	1.31245e-10	6.29405e-09	down	yes
MSTRG.723	EVM%20prediction%20fragScaff_scaffold_137_pilon.359	NA	NA	NA	NA	NA	NA	0	0	17.9608	0	0	0	59869.3	15.8695	1.3361e-10	6.4008e-09	up	yes
MSTRG.3100	EVM%20prediction%20fragScaff_scaffold_2_pilon.356	NA	NA	NA	NA	NA	NA	0	0	0	0	0	8.62757	3.47722e-05	-14.8117	1.35481e-10	6.48365e-09	down	yes
MSTRG.1511	EVM%20prediction%20original_scaffold_624_pilon.66	NA	NA	NA	NA	NA	NA	0	0	9.84151	0	0	0	32805	15.0016	1.36701e-10	6.53527e-09	up	yes
MSTRG.1150	EVM%20prediction%20fragScaff_scaffold_190_pilon.62	NA	NA	NA	NA	NA	NA	0	0	0	42.4346	0	0	7.0697e-06	-17.1099	1.37047e-10	6.54501e-09	down	yes
MSTRG.1454	EVM%20prediction%20original_scaffold_442_pilon.242	NA	NA	NA	NA	NA	NA	0	0	21.4338	0	0	0	71446.1	16.1246	1.37225e-10	6.54675e-09	up	yes
MSTRG.19524	.	NA	NA	NA	NA	NA	NA	4.90391	5.91434	7.67318	0.188762	0.046495	0	78.601	6.29648	1.38137e-10	6.58342e-09	up	yes
MSTRG.14003	EVM%20prediction%20fragScaff_scaffold_128_pilon.76	NA	NA	NA	NA	NA	NA	0	0	0	0	0.017918	6.04335	4.94946e-05	-14.3024	1.39336e-10	6.6337e-09	down	yes
evm.TU.fragScaff_scaffold_6_pilon.426	EVM%20prediction%20fragScaff_scaffold_6_pilon.426	GO:0005634(nucleus);GO:0008150(biological_process)	NA	NA	NA	hypothetical protein MtrunA17_Chr5g0396881 [Medicago truncatula]	NA	0.106484	0	0.016661	5.80028	15.769	5.45696	0.00455649	-7.77786	1.39825e-10	6.65013e-09	down	yes
MSTRG.11424	EVM%20prediction%20fragScaff_scaffold_126_pilon.1110	NA	NA	NA	NA	NA	NA	0	12.1107	0	0	0	0	40368.8	15.301	1.41946e-10	6.74403e-09	up	yes
evm.TU.original_scaffold_391_pilon.41	EVM%20prediction%20original_scaffold_391_pilon.41	GO:0003674(molecular_function);GO:0008150(biological_process);GO:0009506(plasmodesma)	NA	NA	NA	protein MIZU-KUSSEI 1 [Medicago truncatula]	NA	0.530151	0.475173	0.370612	1.30824	1.26999	1.19505	0.364652	-1.45541	1.42648e-10	6.77039e-09	down	yes
MSTRG.9666	MERGED%3A%20EVM%20prediction%20fragScaff_scaffold_160_pilon.203%3B%20EVM%20prediction%20fragScaff_scaffold_160_pilon.209	NA	NA	NA	NA	NA	NA	0	0	0	1.69164	0	56.1891	5.18307e-06	-17.5578	1.43558e-10	6.8066e-09	down	yes
MSTRG.15742	EVM%20prediction%20fragScaff_scaffold_19_pilon.49	NA	NA	NA	NA	NA	NA	32.7252	0	0	0	0	0	109084	16.7351	1.44351e-10	6.83716e-09	up	yes
MSTRG.723	EVM%20prediction%20fragScaff_scaffold_137_pilon.359	NA	NA	NA	NA	NA	NA	0	0	0	0	0	12.9301	2.32017e-05	-15.3954	1.47435e-10	6.97607e-09	down	yes
MSTRG.4494	EVM%20prediction%20original_scaffold_991_pilon.264	NA	NA	NA	NA	NA	NA	0	0	0	0	16.6731	0	1.7993e-05	-15.7622	1.48198e-10	7.00496e-09	down	yes
MSTRG.19940	.	NA	NA	NA	NA	NA	NA	0	0	24.2794	0	0	0	80931.3	16.3044	1.48561e-10	7.01492e-09	up	yes
MSTRG.1317	EVM%20prediction%20fragScaff_scaffold_26_pilon.36	NA	NA	NA	NA	NA	NA	0	0	0	0	0	13.9096	2.15678e-05	-15.5008	1.48739e-10	7.01617e-09	down	yes
MSTRG.2828	EVM%20prediction%20fragScaff_scaffold_118_pilon.992	NA	NA	NA	NA	NA	NA	0	0	0	0	10.4575	0	2.86875e-05	-15.0892	1.51828e-10	7.15454e-09	down	yes
MSTRG.20086	EVM%20prediction%20fragScaff_scaffold_130_pilon.88	NA	NA	NA	NA	NA	NA	0	0	0	0	0	7.20339	4.1647e-05	-14.5514	1.53967e-10	7.24367e-09	down	yes
MSTRG.14730	EVM%20prediction%20fragScaff_scaffold_179_pilon.8	NA	NA	NA	NA	NA	NA	0	0	19.7442	0	0	0	65814	16.0061	1.54034e-10	7.24367e-09	up	yes
MSTRG.22955	MERGED%3A%20EVM%20prediction%20original_scaffold_518_pilon.7%3B%20EVM%20prediction%20original_scaffold_518_pilon.8	NA	NA	NA	NA	NA	NA	0	0.194416	11.0858	0	0	0	37600.6	15.1985	1.54523e-10	7.25288e-09	up	yes
MSTRG.712	EVM%20prediction%20fragScaff_scaffold_256_pilon.109	NA	NA	NA	NA	NA	NA	0	0	0	0	7.94366	0.042342	3.75657e-05	-14.7002	1.54573e-10	7.25288e-09	down	yes
MSTRG.9491	EVM%20prediction%20fragScaff_scaffold_160_pilon.41	NA	NA	NA	NA	NA	NA	0	0	0	0	19.7606	0	1.51817e-05	-16.0073	1.54702e-10	7.25288e-09	down	yes
MSTRG.13849	EVM%20prediction%20fragScaff_scaffold_264_pilon.31	GO:0005739(mitochondrion);GO:0009507(chloroplast);GO:0009536(plastid);GO:0009793(embryo development ending in seed dormancy);GO:0009941(chloroplast envelope)	03440(Homologous recombination)	K10901	EC:3.6.4.12	NLR family CARD domain-containing protein 3 isoform X1 [Medicago truncatula]	NA	0	0	0	19.768	18.0261	0.643861	7.80477e-06	-16.9672	1.55208e-10	7.26407e-09	down	yes
MSTRG.592	EVM%20prediction%20fragScaff_scaffold_10_pilon.160	NA	NA	NA	NA	NA	NA	7.50665	1.58855	5.97856	0	0	0	50245.9	15.6167	1.55256e-10	7.26407e-09	up	yes
MSTRG.2191	EVM%20prediction%20fragScaff_scaffold_126_pilon.112	GO:0008375(acetylglucosaminyltransferase activity);GO:0009506(plasmodesma);GO:0016020(membrane);GO:0016757(transferase activity, transferring glycosyl groups)	NA	NA	NA	putative glycosyl transferase, family 14 [Medicago truncatula]	NA	6.09613	5.97385	5.55654	10.6613	12.6113	12.802	0.488613	-1.03323	1.55989e-10	7.291e-09	down	yes
MSTRG.18049	EVM%20prediction%20fragScaff_scaffold_119_pilon.134	NA	NA	NA	NA	NA	NA	0	0	0	5.14165	0	0	5.8347e-05	-14.065	1.56978e-10	7.32364e-09	down	yes
MSTRG.21329	EVM%20prediction%20original_scaffold_524_pilon.43	NA	NA	NA	NA	NA	NA	0	0	0	0	21.5164	0	1.39428e-05	-16.1301	1.57006e-10	7.32364e-09	down	yes
MSTRG.9822	EVM%20prediction%20original_scaffold_803_pilon.3	NA	NA	NA	NA	NA	NA	0	26.4933	0	0	0	0	88310.9	16.4303	1.57672e-10	7.34727e-09	up	yes
MSTRG.11493	EVM%20prediction%20original_scaffold_673_pilon.33	GO:0051213(dioxygenase activity)	00941(Flavonoid biosynthesis)	K05278	EC:1.14.20.6	putative thebaine 6-O-demethylase [Medicago truncatula]	NA	10.2617	8.70845	2.4355	0.507134	0.378604	0.398844	16.6635	4.05862	1.58236e-10	7.36615e-09	up	yes
MSTRG.23749	.	NA	NA	NA	NA	NA	NA	5.56578	5.41588	1.98652	0.089817	0	0.065518	83.4852	6.38345	1.60933e-10	7.48411e-09	up	yes
MSTRG.3977	EVM%20prediction%20fragScaff_scaffold_58_pilon.332	NA	NA	NA	NA	NA	NA	0	0	12.3986	0	0	0	41328.8	15.3349	1.62877e-10	7.56689e-09	up	yes
MSTRG.18402	EVM%20prediction%20original_scaffold_511_pilon.22	NA	NA	NA	NA	NA	NA	0	0	0	0	0	17.8077	1.68467e-05	-15.8572	1.63357e-10	7.58155e-09	down	yes
evm.TU.fragScaff_scaffold_104_pilon.70	EVM%20prediction%20fragScaff_scaffold_104_pilon.70	GO:0005737(cytoplasm);GO:0006979(response to oxidative stress);GO:0055114(oxidation-reduction process)	NA	NA	NA	NADP-dependent alkenal double bond reductase p1-like protein [Trifolium pratense]	NA	2.83466	3.04303	2.08879	0	0	0	26554.9	14.6967	1.63781e-10	7.59356e-09	up	yes
MSTRG.369	EVM%20prediction%20fragScaff_scaffold_2_pilon.259	NA	NA	NA	NA	NA	NA	0	0	0	0	0	7.61741	3.93834e-05	-14.6321	1.65145e-10	7.64913e-09	down	yes
MSTRG.24059	MERGED%3A%20EVM%20prediction%20fragScaff_scaffold_77_pilon.33%3B%20EVM%20prediction%20fragScaff_scaffold_77_pilon.34	NA	NA	NA	NA	NA	NA	0	0	10.0027	0	0	0	33342.5	15.0251	1.65956e-10	7.67898e-09	up	yes
MSTRG.20429	EVM%20prediction%20fragScaff_scaffold_218_pilon.79	NA	NA	NA	NA	NA	NA	0	0	0	0	0	11.9583	2.50871e-05	-15.2827	1.67019e-10	7.72042e-09	down	yes
MSTRG.17023	EVM%20prediction%20original_scaffold_730_pilon.9	NA	NA	NA	NA	NA	NA	0	0	0	0	0	5.43162	5.52321e-05	-14.1441	1.67868e-10	7.75187e-09	down	yes
MSTRG.2091	EVM%20prediction%20fragScaff_scaffold_79_pilon.66	NA	NA	NA	NA	NA	NA	0	0	0	11.2531	0	0	2.66594e-05	-15.195	1.68376e-10	7.76752e-09	down	yes
MSTRG.18329	.	NA	NA	NA	NA	NA	NA	5.55785	5.78722	1.76145	0	0	0	43688.4	15.415	1.68995e-10	7.78829e-09	up	yes
MSTRG.1241	MERGED%3A%20EVM%20prediction%20fragScaff_scaffold_214_pilon.46%3B%20EVM%20prediction%20fragScaff_scaffold_214_pilon.47	NA	NA	NA	NA	NA	NA	0	0	0	0	10.7283	0	2.79634e-05	-15.1261	1.69687e-10	7.81236e-09	down	yes
MSTRG.11001	EVM%20prediction%20fragScaff_scaffold_173_pilon.32	NA	NA	NA	NA	NA	NA	0	0	0	0	0	43.4198	6.90929e-06	-17.143	1.69902e-10	7.81449e-09	down	yes
MSTRG.17564	EVM%20prediction%20fragScaff_scaffold_94_pilon.133	NA	NA	NA	NA	NA	NA	0	0	0	4.7604	0	0	6.30199e-05	-13.9538	1.71235e-10	7.86791e-09	down	yes
MSTRG.10643	EVM%20prediction%20fragScaff_scaffold_199_pilon.128	NA	NA	NA	NA	NA	NA	0	14.6689	0	0	0	0	48896.2	15.5774	1.71589e-10	7.87634e-09	up	yes
MSTRG.9845	EVM%20prediction%20fragScaff_scaffold_27_pilon.152	NA	NA	NA	NA	NA	NA	0	0	0	0	21.8097	0	1.37554e-05	-16.1496	1.7476e-10	8.01393e-09	down	yes
MSTRG.12260	EVM%20prediction%20fragScaff_scaffold_183_pilon.367	NA	NA	NA	NA	NA	NA	0	0	0	0	0	8.61103	3.4839e-05	-14.8089	1.75862e-10	8.05642e-09	down	yes
MSTRG.9142	EVM%20prediction%20original_scaffold_600_pilon.131	NA	NA	NA	NA	NA	NA	2.43249	3.9922	2.15245	9.9545	11.768	13.7527	0.241778	-2.04824	1.76228e-10	8.06518e-09	down	yes
MSTRG.10802	EVM%20prediction%20fragScaff_scaffold_86_pilon.51	GO:0005634(nucleus);GO:0008150(biological_process)	NA	NA	NA	DUF724 domain-containing protein 3 [Medicago truncatula]	NA	7.01743	5.93636	1.75757	0	0	0	49037.9	15.5816	1.77642e-10	8.12185e-09	up	yes
MSTRG.12888	EVM%20prediction%20fragScaff_scaffold_87_pilon.73	NA	NA	NA	NA	NA	NA	0	10.2081	0	0	0	0	34026.8	15.0544	1.7852e-10	8.1507e-09	up	yes
MSTRG.23912	EVM%20prediction%20fragScaff_scaffold_15_pilon.54	GO:0000105(histidine biosynthetic process);GO:0003879(ATP phosphoribosyltransferase activity);GO:0009570(chloroplast stroma)	00340(Histidine metabolism)	K00765	EC:2.4.2.17	ATP phosphoribosyltransferase 2, chloroplastic [Medicago truncatula]	NA	0	0	21.8249	0	0	0	72749.6	16.1507	1.78627e-10	8.1507e-09	up	yes
MSTRG.18549	EVM%20prediction%20fragScaff_scaffold_68_pilon.238	NA	NA	NA	NA	NA	NA	9.81666	9.31805	7.23463	41.8366	25.7171	45.9918	0.232236	-2.10634	1.79419e-10	8.17874e-09	down	yes
MSTRG.9496	EVM%20prediction%20fragScaff_scaffold_160_pilon.52	NA	NA	NA	NA	NA	NA	0	0	0	0	0	6.72794	4.45902e-05	-14.4529	1.81445e-10	8.26294e-09	down	yes
MSTRG.11769	EVM%20prediction%20original_scaffold_590_pilon.7	NA	NA	NA	NA	NA	NA	0	0	0	5.98795	0	0	5.01006e-05	-14.2848	1.8262e-10	8.30823e-09	down	yes
MSTRG.17828	EVM%20prediction%20fragScaff_scaffold_163_pilon.95	NA	NA	NA	NA	NA	NA	0	0	0	0	0	9.87693	3.03738e-05	-15.0068	1.83626e-10	8.34575e-09	down	yes
MSTRG.1599	EVM%20prediction%20fragScaff_scaffold_205_pilon.169	NA	NA	NA	NA	NA	NA	0	0	0	0	28.5499	0	1.05079e-05	-16.5382	1.8462e-10	8.38267e-09	down	yes
MSTRG.1675	EVM%20prediction%20original_scaffold_561_pilon.4	GO:0002221(pattern recognition receptor signaling pathway);GO:0004675(transmembrane receptor protein serine/threonine kinase activity);GO:0005515(protein binding);GO:0005524(ATP binding);GO:0005886(plasma membrane);GO:0006468(protein phosphorylation);GO:0007166(cell surface receptor signaling pathway);GO:0009617(response to bacterium);GO:0016301(kinase activity);GO:0042742(defense response to bac…	NA	NA	NA	kinase 1B [Medicago truncatula]	NA	8.48887	6.85137	5.02059	2.43043	2.24004	2.48368	2.84601	1.50894	1.85195e-10	8.39371e-09	up	yes
MSTRG.6815	.	NA	NA	NA	NA	NA	NA	0	0	0	0	37.5454	0	7.99033e-06	-16.9333	1.85228e-10	8.39371e-09	down	yes
MSTRG.41	EVM%20prediction%20original_scaffold_817_pilon.191	NA	NA	NA	NA	NA	NA	16.965	0.016344	0	0	0	0	56604.4	15.7886	1.86065e-10	8.42058e-09	up	yes
MSTRG.14153	EVM%20prediction%20fragScaff_scaffold_90_pilon.57	NA	NA	NA	NA	NA	NA	23.4808	0	0	0	0	0	78269.3	16.2562	1.86186e-10	8.42058e-09	up	yes
MSTRG.7544	EVM%20prediction%20fragScaff_scaffold_93_pilon.62	NA	NA	NA	NA	NA	NA	36.3551	0	0	0	0	0	121184	16.8868	1.89304e-10	8.5532e-09	up	yes
MSTRG.23894	EVM%20prediction%20original_scaffold_525_pilon.47	GO:0005634(nucleus);GO:0005737(cytoplasm);GO:0009793(embryo development ending in seed dormancy);GO:0017126(nucleologenesis);GO:0051302(regulation of cell division)	NA	NA	NA	hypothetical protein MtrunA17_Chr4g0060741 [Medicago truncatula]	NA	17.839	17.2414	14.9152	6.38006	8.49529	6.87391	2.29873	1.20083	1.90235e-10	8.58686e-09	up	yes
MSTRG.3636	.	NA	NA	NA	NA	NA	NA	0	0	0	5.24533	2.23683	5.17224	2.37072e-05	-15.3643	1.96959e-10	8.88166e-09	down	yes
MSTRG.19576	EVM%20prediction%20original_scaffold_719_pilon.10	NA	NA	NA	NA	NA	NA	0	0	0	0	32.326	0	9.28045e-06	-16.7174	1.97403e-10	8.89295e-09	down	yes
MSTRG.9261	EVM%20prediction%20original_scaffold_564_pilon.2	GO:0003674(molecular_function);GO:0005739(mitochondrion);GO:0009408(response to heat);GO:0009507(chloroplast);GO:0009644(response to high light intensity);GO:0042542(response to hydrogen peroxide)	04141(Protein processing in endoplasmic reticulum)	K13993	NA	26.5 kDa heat shock protein, mitochondrial isoform X1 [Medicago truncatula]	NA	7.10379	6.3012	5.84786	2.32907	2.23444	2.80695	2.61216	1.38525	1.97889e-10	8.90614e-09	up	yes
MSTRG.10281	.	NA	NA	NA	NA	NA	NA	0	0	0	0	9.73535	0	3.08155e-05	-14.986	2.04111e-10	9.17725e-09	down	yes
MSTRG.20675	EVM%20prediction%20original_scaffold_345_pilon.17	NA	NA	NA	NA	NA	NA	0	18.0728	0	0	0	0	60242.7	15.8785	2.05383e-10	9.22544e-09	up	yes
MSTRG.7640	EVM%20prediction%20fragScaff_scaffold_78_pilon.71	GO:0004029(aldehyde dehydrogenase (NAD) activity)	00260(Glycine, serine and threonine metabolism)	K00130	EC:1.2.1.8	NAD-dependent aldehyde dehydrogenase family protein [Medicago truncatula]	NA	0	0.032963	0	1.25813	3.26851	2.10948	0.0049672	-7.65335	2.0561e-10	9.22661e-09	down	yes
MSTRG.16024	EVM%20prediction%20fragScaff_scaffold_169_pilon.181	NA	NA	NA	NA	NA	NA	0	0	0	2.34798	9.77512	10.117	1.34891e-05	-16.1778	2.08348e-10	9.34039e-09	down	yes
MSTRG.7392	EVM%20prediction%20fragScaff_scaffold_58_pilon.46	NA	NA	NA	NA	NA	NA	91.2101	91.2906	123.322	9.78831	2.68413	4.49023	18.0292	4.17226	2.10977e-10	9.44905e-09	up	yes
MSTRG.15622	.	NA	NA	NA	NA	NA	NA	10.021	9.1929	1.07554	0	0	0	67631.4	16.0454	2.11374e-10	9.45766e-09	up	yes
MSTRG.20466	EVM%20prediction%20fragScaff_scaffold_268_pilon.150	NA	NA	NA	NA	NA	NA	0	0	0	0	16.5188	0	1.81612e-05	-15.7488	2.11979e-10	9.47553e-09	down	yes
MSTRG.5688	EVM%20prediction%20original_scaffold_991_pilon.116	NA	NA	NA	NA	NA	NA	0.000305	0	6.93516	0	0	0	23118.2	14.4967	2.13077e-10	9.51537e-09	up	yes
MSTRG.8466	EVM%20prediction%20original_scaffold_993_pilon.82	GO:0003700(DNA binding transcription factor activity);GO:0005634(nucleus);GO:0008270(zinc ion binding);GO:0009585(red, far-red light phototransduction);GO:0009639(response to red or far red light);GO:0010018(far-red light signaling pathway);GO:0042753(positive regulation of circadian rhythm);GO:0045893(positive regulation of transcription, DNA-templated)	NA	NA	NA	hypothetical protein TSUD_352810 [Trifolium subterraneum]	NA	0.286922	8.51011	0	0	0	0	29323.5	14.8398	2.14154e-10	9.55421e-09	up	yes
MSTRG.18341	EVM%20prediction%20original_scaffold_600_pilon.28	NA	NA	NA	NA	NA	NA	0	0	0	0	20.9522	0	1.43183e-05	-16.0918	2.16812e-10	9.66346e-09	down	yes
MSTRG.271	EVM%20prediction%20fragScaff_scaffold_126_pilon.1248	NA	NA	NA	NA	NA	NA	0	0	0	9.29622	0	0	3.22712e-05	-14.9194	2.1736e-10	9.67849e-09	down	yes
MSTRG.10730	EVM%20prediction%20fragScaff_scaffold_212_pilon.85	NA	NA	NA	NA	NA	NA	0	16.1799	0	0	0	0	53933	15.7189	2.20325e-10	9.80107e-09	up	yes
MSTRG.15298	.	NA	NA	NA	NA	NA	NA	0	0	0	2.13683	6.25048	5.82857	2.11032e-05	-15.5322	2.22021e-10	9.86696e-09	down	yes
evm.TU.original_scaffold_822_pilon.16	EVM%20prediction%20original_scaffold_822_pilon.16	GO:0032259(methylation);GO:0046539(histamine N-methyltransferase activity)	NA	NA	NA	uncharacterized protein LOC11440446 [Medicago truncatula]	NA	0	0	0	0	3.43336	0	8.73779e-05	-13.4824	2.24786e-10	9.98024e-09	down	yes
MSTRG.17624	EVM%20prediction%20fragScaff_scaffold_130_pilon.181	GO:0005768(endosome);GO:0005774(vacuolar membrane);GO:0005802(trans-Golgi network);GO:0008757(S-adenosylmethionine-dependent methyltransferase activity);GO:0032259(methylation)	NA	NA	NA	unknown [Lotus japonicus]	NA	2.08781	2.77539	1.23812	0	0	0	20337.7	14.3119	2.27437e-10	1.00882e-08	up	yes
MSTRG.14670	EVM%20prediction%20original_scaffold_450_pilon.29	NA	NA	NA	NA	NA	NA	0	0	0	7.021	0	0	4.27289e-05	-14.5144	2.28373e-10	1.012e-08	down	yes
MSTRG.8207	EVM%20prediction%20fragScaff_scaffold_48_pilon.77	NA	NA	NA	NA	NA	NA	0	0	0	0	0	8.61393	3.48273e-05	-14.8094	2.29026e-10	1.01392e-08	down	yes
MSTRG.2628	EVM%20prediction%20original_scaffold_522_pilon.11	NA	NA	NA	NA	NA	NA	32.5733	0	0	0	0	0	108578	16.7284	2.30175e-10	1.01768e-08	up	yes
MSTRG.2385	EVM%20prediction%20original_scaffold_1023_pilon.7	NA	NA	NA	NA	NA	NA	0	0	0	0	9.17643	0	3.26924e-05	-14.9007	2.30317e-10	1.01768e-08	down	yes
MSTRG.4495	EVM%20prediction%20original_scaffold_991_pilon.256	NA	NA	NA	NA	NA	NA	0	0	6.12555	0	0	0	20418.5	14.3176	2.32111e-10	1.02462e-08	up	yes
MSTRG.16911	.	NA	NA	NA	NA	NA	NA	0	0	0	0	14.9535	0	2.00622e-05	-15.6052	2.35283e-10	1.03763e-08	down	yes
MSTRG.3671	EVM%20prediction%20fragScaff_scaffold_263_pilon.62	NA	NA	NA	NA	NA	NA	0	0	0	0	8.6372	0	3.47335e-05	-14.8133	2.3807e-10	1.04892e-08	down	yes
MSTRG.18017	EVM%20prediction%20fragScaff_scaffold_0_pilon.40	NA	NA	NA	NA	NA	NA	0.543051	0.407495	0.471233	4.29917	2.13508	5.08839	0.12339	-3.0187	2.39124e-10	1.05256e-08	down	yes
MSTRG.22670	EVM%20prediction%20original_scaffold_948_pilon.18	NA	NA	NA	NA	NA	NA	4.26686	4.86183	17.5696	0	0	0	88994.2	16.4414	2.39676e-10	1.05315e-08	up	yes
MSTRG.12237	EVM%20prediction%20original_scaffold_688_pilon.156	NA	NA	NA	NA	NA	NA	0	0	6.46229	0	0	0	21541	14.3948	2.39761e-10	1.05315e-08	up	yes
MSTRG.4838	.	NA	NA	NA	NA	NA	NA	3.80103	3.19695	4.39403	0	0	0	37973.3	15.2127	2.39944e-10	1.05315e-08	up	yes
evm.TU.fragScaff_scaffold_81_pilon.79	EVM%20prediction%20fragScaff_scaffold_81_pilon.79	GO:0000923(equatorial microtubule organizing center);GO:0000930(gamma-tubulin complex);GO:0005200(structural constituent of cytoskeleton);GO:0005813(centrosome);GO:0005816(spindle pole body);GO:0031122(cytoplasmic microtubule organization);GO:0043015(gamma-tubulin binding);GO:0051011(microtubule minus-end binding);GO:0051298(centrosome duplication);GO:0051415(microtubule nucleation by interphase …	NA	NA	NA	uncharacterized protein LOC11435005 [Medicago truncatula]	NA	3.08282	4.18453	2.41065	0.055517	0	0	174.325	7.44563	2.402e-10	1.05327e-08	up	yes
MSTRG.4608	EVM%20prediction%20fragScaff_scaffold_118_pilon.303	NA	NA	NA	NA	NA	NA	25.8472	0	0	0	0	0	86157.3	16.3947	2.41967e-10	1.06001e-08	up	yes
MSTRG.20201	EVM%20prediction%20fragScaff_scaffold_207_pilon.468	GO:0005515(protein binding);GO:0005524(ATP binding);GO:0005576(extracellular region);GO:0006952(defense response);GO:0043531(ADP binding)	NA	NA	NA	disease resistance protein RGA2 [Medicago truncatula]	NA	0	0	0	0	4.4065	0.00176	6.80541e-05	-13.843	2.46284e-10	1.0779e-08	down	yes
MSTRG.23648	EVM%20prediction%20fragScaff_scaffold_118_pilon.733	NA	NA	NA	NA	NA	NA	0.011822	0	0.006852	1.88491	5.04693	3.63645	0.00176698	-9.1445	2.48539e-10	1.08609e-08	down	yes
MSTRG.16937	EVM%20prediction%20original_scaffold_467_pilon.38	NA	NA	NA	NA	NA	NA	0	0	0	4.12032	0	0	7.28099e-05	-13.7455	2.48628e-10	1.08609e-08	down	yes
MSTRG.6249	EVM%20prediction%20fragScaff_scaffold_126_pilon.209	NA	NA	NA	NA	NA	NA	27.1062	0	0	0	0	0	90353.8	16.4633	2.50035e-10	1.0912e-08	up	yes
MSTRG.5355	EVM%20prediction%20original_scaffold_500_pilon.73	NA	NA	NA	NA	NA	NA	7.49812	1.49425	2.5154	0	0	0	38359.3	15.2273	2.51447e-10	1.09633e-08	up	yes
MSTRG.24458	EVM%20prediction%20fragScaff_scaffold_258_pilon.149	GO:0000723(telomere maintenance);GO:0000781(chromosome, telomeric region);GO:0003697(single-stranded DNA binding);GO:0005515(protein binding);GO:0006457(protein folding);GO:0009408(response to heat);GO:0009507(chloroplast);GO:0010521(telomerase inhibitor activity);GO:0019827(stem cell population maintenance);GO:0044183(protein binding involved in protein folding);GO:0048367(shoot system developme…	NA	NA	NA	CST complex subunit TEN1 isoform X1 [Medicago truncatula]	NA	0.508967	1.05777	0.242177	6.68339	6.21031	7.51613	0.0886298	-3.49606	2.52962e-10	1.10189e-08	down	yes
MSTRG.11363	EVM%20prediction%20fragScaff_scaffold_68_pilon.267	NA	NA	NA	NA	NA	NA	0	0	8.01861	0	0	0	26728.7	14.7061	2.54278e-10	1.10658e-08	up	yes
MSTRG.22385	EVM%20prediction%20original_scaffold_447_pilon.30	NA	NA	NA	NA	NA	NA	21.2084	0	0	0	0	0	70694.7	16.1093	2.55096e-10	1.10776e-08	up	yes
MSTRG.6816	.	NA	NA	NA	NA	NA	NA	0	0	0	0	23.6665	0	1.26762e-05	-16.2675	2.55153e-10	1.10776e-08	down	yes
MSTRG.4875	EVM%20prediction%20fragScaff_scaffold_12_pilon.157	NA	NA	NA	NA	NA	NA	0	0	0	0	0	3.7058	8.09541e-05	-13.5925	2.55271e-10	1.10776e-08	down	yes
MSTRG.5065	EVM%20prediction%20original_scaffold_637_pilon.60	NA	NA	NA	NA	NA	NA	0	0	11.3987	0	0	0	37995.8	15.2136	2.57407e-10	1.11598e-08	up	yes
MSTRG.16926	EVM%20prediction%20original_scaffold_467_pilon.63	NA	NA	NA	NA	NA	NA	6.72127	0.029171	0	0	0	0	22501.5	14.4577	2.60085e-10	1.12653e-08	up	yes
MSTRG.21306	EVM%20prediction%20original_scaffold_524_pilon.125	NA	NA	NA	NA	NA	NA	11.4572	0	0	0	0	0	38190.6	15.2209	2.60329e-10	1.12653e-08	up	yes
MSTRG.475	EVM%20prediction%20original_scaffold_664_pilon.141	NA	NA	NA	NA	NA	NA	0	0	0	0	6.41169	0	4.67896e-05	-14.3835	2.60722e-10	1.12717e-08	down	yes
MSTRG.2976	EVM%20prediction%20fragScaff_scaffold_269_pilon.83	GO:0000287(magnesium ion binding);GO:0003824(catalytic activity);GO:0005524(ATP binding);GO:0005634(nucleus);GO:0005829(cytosol);GO:0010264(myo-inositol hexakisphosphate biosynthetic process);GO:0016310(phosphorylation);GO:0032957(inositol trisphosphate metabolic process);GO:0047325(inositol tetrakisphosphate 1-kinase activity);GO:0052725(inositol-1,3,4-trisphosphate 6-kinase activity);GO:0052726…	00562(Inositol phosphate metabolism)	K01765	EC:2.7.1.159	inositol 1,3,4-trisphosphate 5/6-kinase 4 [Medicago truncatula]	NA	0	0	0	0	7.34289	0	4.08559e-05	-14.5791	2.65819e-10	1.14813e-08	down	yes
MSTRG.4327	.	NA	NA	NA	NA	NA	NA	9.79395	8.90286	5.64137	0.497842	0.537623	1.23381	10.7251	3.42292	2.67681e-10	1.15509e-08	up	yes
evm.TU.fragScaff_scaffold_56_pilon.144	EVM%20prediction%20fragScaff_scaffold_56_pilon.144	GO:0005049(nuclear export signal receptor activity);GO:0005643(nuclear pore);GO:0005737(cytoplasm);GO:0006611(protein export from nucleus);GO:0008536(Ran GTPase binding)	NA	NA	NA	exportin-7 isoform X1 [Medicago truncatula]	NA	0.741181	0.68319	0.596665	1.42309	2.03552	1.68613	0.392836	-1.348	2.68232e-10	1.15639e-08	down	yes
MSTRG.5293	EVM%20prediction%20fragScaff_scaffold_195_pilon.42	GO:0003677(DNA binding);GO:0003700(DNA binding transcription factor activity);GO:0005634(nucleus);GO:0006355(regulation of transcription, DNA-templated);GO:0007275(multicellular organism development);GO:0010158(abaxial cell fate specification);GO:0046872(metal ion binding)	NA	NA	NA	putative axial regulator YABBY 2 isoform X1 [Medicago truncatula]	NA	32.2562	0.03803	0	0	0	0	107647	16.716	2.69219e-10	1.15956e-08	up	yes
MSTRG.5006	EVM%20prediction%20fragScaff_scaffold_204_pilon.346	GO:0004812(aminoacyl-tRNA ligase activity);GO:0005524(ATP binding);GO:0005737(cytoplasm);GO:0005739(mitochondrion);GO:0006418(tRNA aminoacylation for protein translation);GO:0009507(chloroplast);GO:0016020(membrane)	00970(Aminoacyl-tRNA biosynthesis)	K01876	EC:6.1.1.12	aspartate--tRNA ligase, chloroplastic/mitochondrial [Medicago truncatula]	NA	24.3821	0	0	0	0	0	81273.8	16.3105	2.70515e-10	1.16405e-08	up	yes
MSTRG.9513	EVM%20prediction%20fragScaff_scaffold_182_pilon.159	NA	NA	NA	NA	NA	NA	0	0	0	0	27.7262	0	1.08201e-05	-16.4959	2.71579e-10	1.16754e-08	down	yes
MSTRG.4735	EVM%20prediction%20fragScaff_scaffold_194_pilon.64	NA	NA	NA	NA	NA	NA	0	0	0	0	14.6352	0	2.04985e-05	-15.5741	2.72259e-10	1.16892e-08	down	yes
MSTRG.20257	EVM%20prediction%20fragScaff_scaffold_87_pilon.26	GO:0003674(molecular_function);GO:0008150(biological_process);GO:0009507(chloroplast)	NA	NA	NA	uncharacterized protein LOC25500802 [Medicago truncatula]	NA	38.1825	37.0234	34.8387	14.5732	17.8092	17.4904	2.20651	1.14176	2.72409e-10	1.16892e-08	up	yes
MSTRG.23909	EVM%20prediction%20fragScaff_scaffold_15_pilon.44	NA	NA	NA	NA	NA	NA	3.26802	2.92942	3.96323	15.4332	16.7442	11.5343	0.232447	-2.10502	2.73804e-10	1.17382e-08	down	yes
MSTRG.22894	EVM%20prediction%20fragScaff_scaffold_213_pilon.36	NA	04626(Plant-pathogen interaction)	K13459	NA	uncharacterized protein LOC25490945 isoform X4 [Medicago truncatula]	NA	2.37586	2.91238	2.29738	0.408672	0.178673	0.391107	7.75268	2.95469	2.77463e-10	1.1884e-08	up	yes
MSTRG.11246	EVM%20prediction%20original_scaffold_458_pilon.142	NA	NA	NA	NA	NA	NA	0	18.3987	0	0	0	0	61329	15.9043	2.77752e-10	1.18853e-08	up	yes
MSTRG.10537	EVM%20prediction%20original_scaffold_606_pilon.78	NA	NA	NA	NA	NA	NA	0	0	0	0	0	16.2899	1.84164e-05	-15.7287	2.8654e-10	1.225e-08	down	yes
evm.TU.original_scaffold_814_pilon.122	EVM%20prediction%20original_scaffold_814_pilon.122	GO:0005871(kinesin complex);GO:0007018(microtubule-based movement);GO:0008574(ATP-dependent microtubule motor activity, plus-end-directed)	04144(Endocytosis)	K12483	NA	calcium-binding EF hand protein [Medicago truncatula]	NA	1.95299	2.75667	0.842228	0	0	0	18506.3	14.1757	2.87737e-10	1.22898e-08	up	yes
MSTRG.4174	EVM%20prediction%20original_scaffold_621_pilon.11	NA	NA	NA	NA	NA	NA	0	0	0	0	0	13.661	2.19603e-05	-15.4747	2.88584e-10	1.23145e-08	down	yes
MSTRG.4696	EVM%20prediction%20fragScaff_scaffold_157_pilon.205	NA	NA	NA	NA	NA	NA	0	0	0	0	9.72282	0	3.08553e-05	-14.9841	2.90768e-10	1.23962e-08	down	yes
MSTRG.4731	EVM%20prediction%20fragScaff_scaffold_194_pilon.84	NA	NA	NA	NA	NA	NA	0	0	0	0	14.3745	0	2.08703e-05	-15.5482	2.92035e-10	1.24225e-08	down	yes
MSTRG.13404	EVM%20prediction%20original_scaffold_607_pilon.54	NA	NA	NA	NA	NA	NA	0	0	7.66606	0	0	0	25553.5	14.6412	2.92115e-10	1.24225e-08	up	yes
MSTRG.620	EVM%20prediction%20original_scaffold_464_pilon.86	NA	NA	NA	NA	NA	NA	19.3616	0	0	0	0	0	64538.7	15.9779	2.92192e-10	1.24225e-08	up	yes
MSTRG.14828	EVM%20prediction%20fragScaff_scaffold_137_pilon.128	NA	NA	NA	NA	NA	NA	0	0	0	0	7.19096	0	4.17191e-05	-14.5489	2.93437e-10	1.24639e-08	down	yes
MSTRG.6539	EVM%20prediction%20original_scaffold_668_pilon.57	NA	NA	NA	NA	NA	NA	1.16627	0.78906	0.142045	14.9469	13.1488	11.2076	0.0533637	-4.228	2.95483e-10	1.25341e-08	down	yes
MSTRG.21551	EVM%20prediction%20fragScaff_scaffold_156_pilon.229	NA	NA	NA	NA	NA	NA	0	0.196434	19.106	0	0	0	64341.4	15.9735	2.95633e-10	1.25341e-08	up	yes
MSTRG.3130	EVM%20prediction%20fragScaff_scaffold_2_pilon.434	NA	NA	NA	NA	NA	NA	0	0	16.7331	0	0	0	55777.2	15.7674	2.98622e-10	1.26491e-08	up	yes
MSTRG.17663	EVM%20prediction%20fragScaff_scaffold_151_pilon.427	GO:0005737(cytoplasm);GO:0006952(defense response);GO:0007165(signal transduction);GO:0016021(integral component of membrane);GO:0043531(ADP binding)	NA	NA	NA	TIR; AAA ATPase [Medicago truncatula]	NA	0	0	0	0	3.10621	0	9.65808e-05	-13.3379	2.99138e-10	1.26594e-08	down	yes
MSTRG.1916	EVM%20prediction%20fragScaff_scaffold_196_pilon.64	NA	NA	NA	NA	NA	NA	10.1536	0	0	0	0	0	33845.5	15.0467	2.9962e-10	1.26682e-08	up	yes
MSTRG.8881	.	NA	NA	NA	NA	NA	NA	0	0	0	0	9.18196	0	3.26728e-05	-14.9016	3.01657e-10	1.27426e-08	down	yes
MSTRG.7334	EVM%20prediction%20fragScaff_scaffold_2_pilon.611	GO:0005737(cytoplasm);GO:0016740(transferase activity)	NA	NA	NA	spermidine sinapoyl-CoA acyltransferase [Medicago truncatula]	NA	42.7866	46.6146	99.3701	1.05244	0.690438	3.03064	39.5455	5.30544	3.03809e-10	1.28217e-08	up	yes
MSTRG.22281	EVM%20prediction%20original_scaffold_702_pilon.89	GO:0004753(saccharopine dehydrogenase activity);GO:0005737(cytoplasm);GO:0005739(mitochondrion);GO:0005829(cytosol);GO:0019477(L-lysine catabolic process);GO:0033512(L-lysine catabolic process to acetyl-CoA via saccharopine);GO:0047130(saccharopine dehydrogenase (NADP+, L-lysine-forming) activity);GO:0047131(saccharopine dehydrogenase (NAD+, L-glutamate-forming) activity);GO:0055114(oxidation-red…	00310(Lysine degradation)	K14157	EC:1.5.1.8;EC:1.5.1.9	alpha-aminoadipic semialdehyde synthase isoform X1 [Medicago truncatula]	NA	9.27971	10.5173	10.2392	0.885275	1.55156	1.98937	6.786	2.76256	3.07154e-10	1.2951e-08	up	yes
evm.TU.original_scaffold_887_pilon.2	EVM%20prediction%20original_scaffold_887_pilon.2	GO:0005737(cytoplasm);GO:0030001(metal ion transport);GO:0046914(transition metal ion binding);GO:0046916(cellular transition metal ion homeostasis)	NA	NA	NA	uncharacterized protein LOC11435532 [Medicago truncatula]	NA	0.101267	0.157423	0.035073	0.926785	1.15829	0.902541	0.0983269	-3.34627	3.12662e-10	1.31713e-08	down	yes
MSTRG.852	EVM%20prediction%20original_scaffold_1020_pilon.57	NA	NA	NA	NA	NA	NA	0	0	12.1665	0	0	0	40555.1	15.3076	3.17384e-10	1.33579e-08	up	yes
MSTRG.14230	EVM%20prediction%20fragScaff_scaffold_151_pilon.633	NA	NA	NA	NA	NA	NA	0	0	8.35618	0	0	0	27853.9	14.7656	3.20038e-10	1.34574e-08	up	yes
MSTRG.3295	EVM%20prediction%20original_scaffold_994_pilon.32	NA	NA	NA	NA	NA	NA	5.94702	3.46511	6.15829	0.293513	0.288236	0.063426	24.1336	4.59297	3.22439e-10	1.3546e-08	up	yes
MSTRG.1317	EVM%20prediction%20fragScaff_scaffold_26_pilon.36	NA	NA	NA	NA	NA	NA	0	0	13.3591	0	0	0	44530.4	15.4425	3.22794e-10	1.35485e-08	up	yes
MSTRG.11898	EVM%20prediction%20fragScaff_scaffold_258_pilon.86	GO:0008150(biological_process);GO:0016021(integral component of membrane)	NA	NA	NA	protein trichome birefringence-like 14 [Medicago truncatula]	NA	0	0	0	0	0	7.20129	4.16592e-05	-14.551	3.24905e-10	1.36247e-08	down	yes
evm.TU.fragScaff_scaffold_183_pilon.88	EVM%20prediction%20fragScaff_scaffold_183_pilon.88	GO:0003674(molecular_function);GO:0008150(biological_process);GO:0016021(integral component of membrane)	NA	NA	NA	protein NUCLEAR FUSION DEFECTIVE 4 [Medicago truncatula]	NA	1.22985	1.49941	0.913195	3.45601	2.8508	2.99747	0.391481	-1.35298	3.25454e-10	1.36353e-08	down	yes
MSTRG.7894	EVM%20prediction%20original_scaffold_748_pilon.3	NA	NA	NA	NA	NA	NA	0	22.2543	0	0	0	0	74181.1	16.1788	3.27481e-10	1.37078e-08	up	yes
MSTRG.7881	EVM%20prediction%20original_scaffold_442_pilon.3	NA	NA	NA	NA	NA	NA	0	0	22.2552	0	0	0	74184	16.1788	3.27997e-10	1.37169e-08	up	yes
MSTRG.23574	EVM%20prediction%20fragScaff_scaffold_99_pilon.140	NA	NA	NA	NA	NA	NA	3.04407	6.85816	1.83094	0	0	0	39110.6	15.2553	3.29657e-10	1.37663e-08	up	yes
MSTRG.17959	EVM%20prediction%20fragScaff_scaffold_161_pilon.112	NA	NA	NA	NA	NA	NA	0	0	0	0	9.84647	0	3.04678e-05	-15.0024	3.29774e-10	1.37663e-08	down	yes
MSTRG.4066	EVM%20prediction%20fragScaff_scaffold_250_pilon.135	NA	NA	NA	NA	NA	NA	0	0	0	0	12.4813	0	2.40359e-05	-15.3444	3.30857e-10	1.37907e-08	down	yes
MSTRG.7293	EVM%20prediction%20fragScaff_scaffold_155_pilon.104	NA	NA	NA	NA	NA	NA	2.05762	2.10036	3.08307	0	0	0	24136.8	14.5589	3.30958e-10	1.37907e-08	up	yes
evm.TU.fragScaff_scaffold_53_pilon.77	EVM%20prediction%20fragScaff_scaffold_53_pilon.77	NA	NA	NA	NA	NA	NA	0	0	0	7.64852	1.83802	7.47907	1.76828e-05	-15.7873	3.31991e-10	1.38151e-08	down	yes
MSTRG.11123	EVM%20prediction%20original_scaffold_394_pilon.22	NA	NA	NA	NA	NA	NA	0	0	0	0	0	10.1974	2.94192e-05	-15.0529	3.32367e-10	1.38151e-08	down	yes
MSTRG.6877	EVM%20prediction%20original_scaffold_813_pilon.12	GO:0003723(RNA binding);GO:0003729(mRNA binding);GO:0005515(protein binding);GO:0005634(nucleus);GO:0005829(cytosol);GO:0008283(cell proliferation);GO:0009507(chloroplast);GO:0035196(production of miRNAs involved in gene silencing by miRNA);GO:0048638(regulation of developmental growth)	NA	NA	NA	FHA domain-containing protein DDL isoform X1 [Medicago truncatula]	NA	13.4313	12.1422	0.758261	0	0	0	87772.7	16.4215	3.32442e-10	1.38151e-08	up	yes
MSTRG.11717	.	NA	NA	NA	NA	NA	NA	2.35479	6.12305	3.57726	0	0	0	40183.7	15.2943	3.33221e-10	1.38296e-08	up	yes
MSTRG.7691	EVM%20prediction%20original_scaffold_387_pilon.4	NA	NA	NA	NA	NA	NA	0	0	0	0	22.8436	0	1.31328e-05	-16.2165	3.3351e-10	1.38296e-08	down	yes
MSTRG.258	EVM%20prediction%20fragScaff_scaffold_126_pilon.1205	NA	NA	NA	NA	NA	NA	0	0	0	0	0	6.73666	4.45325e-05	-14.4548	3.33691e-10	1.38296e-08	down	yes
MSTRG.24428	EVM%20prediction%20fragScaff_scaffold_108_pilon.25	NA	NA	NA	NA	MLP-like protein 28 [Medicago truncatula]	NA	0.125841	0	0.134798	2.97616	2.30791	2.55286	0.0332578	-4.91016	3.3711e-10	1.39587e-08	down	yes
evm.TU.original_scaffold_622_pilon.51	EVM%20prediction%20original_scaffold_622_pilon.51	GO:0008270(zinc ion binding);GO:0016021(integral component of membrane);GO:0016567(protein ubiquitination);GO:0046872(metal ion binding)	NA	NA	NA	RING-H2 finger protein ATL78 [Medicago truncatula]	NA	0	0	0	1.2514	1.51114	2.17084	6.08101e-05	-14.0053	3.3809e-10	1.39867e-08	down	yes
MSTRG.18581	EVM%20prediction%20fragScaff_scaffold_58_pilon.3	NA	NA	NA	NA	NA	NA	0	0	0	0	8.04472	0	3.72915e-05	-14.7108	3.4095e-10	1.40822e-08	down	yes
MSTRG.13759	EVM%20prediction%20fragScaff_scaffold_113_pilon.34	NA	NA	NA	NA	NA	NA	0	0	0	0.00012	0	6.86705	4.36861e-05	-14.4825	3.4101e-10	1.40822e-08	down	yes
MSTRG.20307	EVM%20prediction%20fragScaff_scaffold_96_pilon.322	NA	NA	NA	NA	NA	NA	0	0	0	0	0	5.3732	5.58326e-05	-14.1285	3.44659e-10	1.42131e-08	down	yes
MSTRG.1547	EVM%20prediction%20fragScaff_scaffold_227_pilon.75	GO:0003674(molecular_function);GO:0008150(biological_process);GO:0009507(chloroplast)	NA	NA	NA	uncharacterized protein LOC25484187 [Medicago truncatula]	NA	37.2105	35.7572	16.3608	3.30365	1.10351	1.85132	14.2732	3.83524	3.44794e-10	1.42131e-08	up	yes
evm.TU.fragScaff_scaffold_124_pilon.25	EVM%20prediction%20fragScaff_scaffold_124_pilon.25	NA	NA	NA	NA	putative Ulp1 protease family catalytic domain, putative transposase, Ptta/En/Spm, plant [Medicago truncatula]	NA	0.55129	0.388383	0.435451	0	0	0	4583.75	12.1623	3.45758e-10	1.42273e-08	up	yes
MSTRG.19610	EVM%20prediction%20fragScaff_scaffold_221_pilon.398	NA	NA	NA	NA	NA	NA	0	0	0	0	18.9656	0.118357	1.572e-05	-15.957	3.45758e-10	1.42273e-08	down	yes
MSTRG.11798	EVM%20prediction%20original_scaffold_477_pilon.18	NA	NA	NA	NA	NA	NA	36.7379	0	0	0	0	0	122460	16.9019	3.46616e-10	1.42499e-08	up	yes
MSTRG.13346	EVM%20prediction%20original_scaffold_474_pilon.66	NA	NA	NA	NA	NA	NA	0	0	0	11.4824	0	0	2.61269e-05	-15.2241	3.47734e-10	1.42831e-08	down	yes
MSTRG.13070	EVM%20prediction%20fragScaff_scaffold_271_pilon.90	NA	NA	NA	NA	NA	NA	0	0	0	1.9579	0	0	0.000153225	-12.6721	3.51165e-10	1.44112e-08	down	yes
MSTRG.14649	EVM%20prediction%20fragScaff_scaffold_66_pilon.39	NA	NA	NA	NA	NA	NA	0	0	0	0	0	7.25458	4.13532e-05	-14.5616	3.54174e-10	1.45217e-08	down	yes
MSTRG.9157	EVM%20prediction%20fragScaff_scaffold_6_pilon.269	NA	NA	NA	NA	NA	NA	0	21.9386	0	0	0	0	73128.7	16.1582	3.56355e-10	1.45932e-08	up	yes
MSTRG.719	EVM%20prediction%20fragScaff_scaffold_137_pilon.364	NA	NA	NA	NA	NA	NA	0	10.645	0	0	0	0	35483.3	15.1149	3.56549e-10	1.45932e-08	up	yes
MSTRG.19538	EVM%20prediction%20original_scaffold_464_pilon.66	NA	NA	NA	NA	NA	NA	0	0	14.3885	0	0	0	47961.6	15.5496	3.57481e-10	1.46183e-08	up	yes
MSTRG.12795	EVM%20prediction%20original_scaffold_908_pilon.133	NA	NA	NA	NA	NA	NA	0	0	0	0	13.9306	0	2.15354e-05	-15.5029	3.58738e-10	1.46567e-08	down	yes
MSTRG.1049	EVM%20prediction%20fragScaff_scaffold_33_pilon.72	NA	NA	NA	NA	NA	NA	0	0	0	0	0	16.6597	1.80075e-05	-15.761	3.59712e-10	1.46811e-08	down	yes
MSTRG.18019	EVM%20prediction%20fragScaff_scaffold_0_pilon.30	GO:0004674(protein serine/threonine kinase activity);GO:0005886(plasma membrane);GO:0007166(cell surface receptor signaling pathway)	NA	NA	NA	wall-associated receptor kinase-like 1 [Medicago truncatula]	NA	0	0.099395	0.076102	4.74687	4.21008	4.64902	0.0128985	-6.27665	3.59972e-10	1.46811e-08	down	yes
MSTRG.4102	EVM%20prediction%20fragScaff_scaffold_140_pilon.31	NA	NA	NA	NA	NA	NA	16.0872	0	0	0	0	0	53624	15.7106	3.61873e-10	1.47359e-08	up	yes
MSTRG.798	EVM%20prediction%20fragScaff_scaffold_54_pilon.399	NA	NA	NA	NA	NA	NA	0	0	0	0	0	7.44729	4.02831e-05	-14.5995	3.61955e-10	1.47359e-08	down	yes
MSTRG.18142	EVM%20prediction%20fragScaff_scaffold_186_pilon.255	NA	NA	NA	NA	NA	NA	0	0	0	0	0	6.30215	4.76028e-05	-14.3586	3.63008e-10	1.47603e-08	down	yes
MSTRG.3310	EVM%20prediction%20original_scaffold_994_pilon.11	NA	NA	NA	NA	NA	NA	6.28775	0	0	0	0	0	20959.2	14.3553	3.63221e-10	1.47603e-08	up	yes
MSTRG.10910	EVM%20prediction%20fragScaff_scaffold_46_pilon.10	NA	NA	NA	NA	NA	NA	0	0	0	0	46.7668	0	6.4148e-06	-17.2502	3.63515e-10	1.47603e-08	down	yes
MSTRG.22734	EVM%20prediction%20fragScaff_scaffold_102_pilon.40	NA	NA	NA	NA	NA	NA	0	0	0	0	12.4226	0.018706	2.41132e-05	-15.3398	3.63948e-10	1.47649e-08	down	yes
MSTRG.21136	EVM%20prediction%20fragScaff_scaffold_183_pilon.77	NA	NA	NA	NA	NA	NA	0	0	8.46043	0	0	0	28201.4	14.7835	3.66962e-10	1.48741e-08	up	yes
MSTRG.5155	EVM%20prediction%20fragScaff_scaffold_89_pilon.42	NA	NA	NA	NA	NA	NA	6.87874	16.0713	14.4657	0.779857	1.36147	1.3186	10.8141	3.43484	3.73092e-10	1.51092e-08	up	yes
MSTRG.2865	EVM%20prediction%20fragScaff_scaffold_126_pilon.49	NA	NA	NA	NA	NA	NA	19.7531	14.9861	10.1383	4.44536	3.621	3.78661	3.78618	1.92074	3.76215e-10	1.52223e-08	up	yes
MSTRG.22955	MERGED%3A%20EVM%20prediction%20original_scaffold_518_pilon.7%3B%20EVM%20prediction%20original_scaffold_518_pilon.8	NA	NA	NA	NA	NA	NA	0	0	0	0	0	5.1967	5.77289e-05	-14.0803	3.77936e-10	1.52751e-08	down	yes
MSTRG.3602	EVM%20prediction%20fragScaff_scaffold_154_pilon.188	GO:0003677(DNA binding);GO:0003700(DNA binding transcription factor activity);GO:0005515(protein binding);GO:0005634(nucleus);GO:0006351(transcription, DNA-templated);GO:0006355(regulation of transcription, DNA-templated);GO:0009723(response to ethylene);GO:0009737(response to abscisic acid);GO:0009864(induced systemic resistance, jasmonic acid mediated signaling pathway);GO:0009873(ethylene-acti…	NA	NA	NA	putative transcription factor AP2-EREBP family [Medicago truncatula]	NA	30.4295	28.0428	20.8625	4.02314	7.4673	6.35343	4.44605	2.15252	3.78183e-10	1.52751e-08	up	yes
MSTRG.5200	MERGED%3A%20EVM%20prediction%20original_scaffold_438_pilon.33%3B%20EVM%20prediction%20original_scaffold_438_pilon.39	NA	NA	NA	NA	NA	NA	16.2978	0	0	0	0	0	54326	15.7294	3.7958e-10	1.53181e-08	up	yes
MSTRG.4649	EVM%20prediction%20fragScaff_scaffold_12_pilon.220	NA	NA	NA	NA	NA	NA	0	0	0	4.85762	1.39185	2.14526	3.57367e-05	-14.7722	3.8493e-10	1.55205e-08	down	yes
MSTRG.7891	EVM%20prediction%20fragScaff_scaffold_74_pilon.34	NA	NA	NA	NA	NA	NA	9.8406	0	0	0	0	0	32802	15.0015	3.85297e-10	1.55213e-08	up	yes
MSTRG.8814	EVM%20prediction%20original_scaffold_631_pilon.33	NA	NA	NA	NA	NA	NA	0	0	15.448	0	0	0	51493.2	15.6521	3.85625e-10	1.55213e-08	up	yes
MSTRG.23842	.	NA	NA	NA	NA	NA	NA	7.13004	7.46222	0.798971	0	0	0	51304.1	15.6468	3.91678e-10	1.57512e-08	up	yes
MSTRG.2401	EVM%20prediction%20original_scaffold_1023_pilon.36	NA	NA	NA	NA	NA	NA	0	0	0	0	8.87644	0	3.37973e-05	-14.8527	3.93121e-10	1.57954e-08	down	yes
MSTRG.8466	EVM%20prediction%20original_scaffold_993_pilon.82	NA	NA	NA	NA	NA	NA	9.96794	0	0	0	0	0	33226.5	15.02	3.95174e-10	1.58641e-08	up	yes
MSTRG.22179	EVM%20prediction%20fragScaff_scaffold_111_pilon.229	NA	NA	NA	NA	uncharacterized protein LOC11414698 [Medicago truncatula]	NA	91.8245	96.9317	77.2041	48.3656	47.3313	38.9133	1.97578	0.982423	3.97405e-10	1.59398e-08	up	no
MSTRG.3223	EVM%20prediction%20original_scaffold_994_pilon.218	NA	NA	NA	NA	NA	NA	0	0	14.4679	0	0	0	48226.3	15.5575	4.04519e-10	1.6211e-08	up	yes
MSTRG.1676	EVM%20prediction%20fragScaff_scaffold_207_pilon.111	NA	NA	NA	NA	NA	NA	0	25.0114	0	0	0	0	83371.4	16.3473	4.07603e-10	1.63204e-08	up	yes
MSTRG.10700	EVM%20prediction%20fragScaff_scaffold_212_pilon.131	NA	NA	NA	NA	NA	NA	16.3844	10.2896	15.335	70.4196	56.6217	55.6854	0.229901	-2.12092	4.08323e-10	1.63302e-08	down	yes
MSTRG.12385	EVM%20prediction%20fragScaff_scaffold_67_pilon.162	NA	NA	NA	NA	NA	NA	0	0	0	0	11.8528	0	2.53105e-05	-15.2699	4.08557e-10	1.63302e-08	down	yes
MSTRG.10537	EVM%20prediction%20original_scaffold_606_pilon.78	NA	NA	NA	NA	NA	NA	0	0	25.3186	0	0	0	84395.2	16.3649	4.11119e-10	1.64184e-08	up	yes
MSTRG.3903	EVM%20prediction%20original_scaffold_622_pilon.28	NA	NA	NA	NA	NA	NA	0	0	0	0.064092	11.8653	0	2.51481e-05	-15.2792	4.13397e-10	1.64814e-08	down	yes
MSTRG.1533	EVM%20prediction%20fragScaff_scaffold_227_pilon.55	NA	NA	NA	NA	NA	NA	0	0	15.7777	0	0	0	52592.4	15.6826	4.13411e-10	1.64814e-08	up	yes
MSTRG.18407	EVM%20prediction%20original_scaffold_511_pilon.31	GO:0005739(mitochondrion)	NA	NA	NA	putative RNA-directed DNA polymerase [Medicago truncatula]	NA	0	0	0	0.970642	1.11547	0.482537	0.000116793	-13.0638	4.14884e-10	1.65258e-08	down	yes
MSTRG.18777	EVM%20prediction%20fragScaff_scaffold_157_pilon.68	NA	NA	NA	NA	NA	NA	0	0	0	0	13.9655	0	2.14814e-05	-15.5065	4.15966e-10	1.65546e-08	down	yes
MSTRG.18530	EVM%20prediction%20fragScaff_scaffold_211_pilon.54	NA	NA	NA	NA	NA	NA	0	0	0	0	0	6.53044	4.59387e-05	-14.4099	4.17974e-10	1.66202e-08	down	yes
evm.TU.fragScaff_scaffold_160_pilon.216	EVM%20prediction%20fragScaff_scaffold_160_pilon.216	GO:0005515(protein binding);GO:0005524(ATP binding);GO:0005634(nucleus);GO:0005737(cytoplasm);GO:0005829(cytosol);GO:0005886(plasma membrane);GO:0006457(protein folding);GO:0009408(response to heat);GO:0046686(response to cadmium ion)	NA	NA	NA	heat shock 70 kDa protein 16 [Medicago truncatula]	NA	2.67337	2.09497	2.91623	0.605322	0.615253	0.636371	4.13829	2.04903	4.20947e-10	1.6713e-08	up	yes
MSTRG.1317	EVM%20prediction%20fragScaff_scaffold_26_pilon.36	NA	NA	NA	NA	NA	NA	0	0	0	0	0	9.27675	3.23389e-05	-14.9164	4.21035e-10	1.6713e-08	down	yes
MSTRG.14179	EVM%20prediction%20fragScaff_scaffold_90_pilon.22	NA	NA	NA	NA	NA	NA	0	0	0	8.18716	0	0	3.66428e-05	-14.7361	4.22724e-10	1.67656e-08	down	yes
MSTRG.4070	EVM%20prediction%20fragScaff_scaffold_250_pilon.127	NA	NA	NA	NA	NA	NA	0	0	0	0	6.48578	0	4.62551e-05	-14.4	4.25255e-10	1.68465e-08	down	yes
MSTRG.4872	EVM%20prediction%20fragScaff_scaffold_12_pilon.163	NA	NA	NA	NA	NA	NA	0	0.262545	16.216	0	0	0	54928.5	15.7453	4.25495e-10	1.68465e-08	up	yes
MSTRG.9750	EVM%20prediction%20fragScaff_scaffold_23_pilon.86	NA	NA	NA	NA	NA	NA	0	0	23.6754	0	0	0	78917.9	16.2681	4.2641e-10	1.68683e-08	up	yes
MSTRG.10249	EVM%20prediction%20original_scaffold_656_pilon.68	NA	NA	NA	NA	NA	NA	23.4711	0	0	0	0	0	78237	16.2556	4.2682e-10	1.687e-08	up	yes
MSTRG.5714	EVM%20prediction%20original_scaffold_991_pilon.183	NA	NA	NA	NA	NA	NA	0	0	0	0	11.7477	0	2.55369e-05	-15.2571	4.30197e-10	1.69889e-08	down	yes
MSTRG.5176	EVM%20prediction%20original_scaffold_626_pilon.23	NA	NA	NA	NA	NA	NA	0	0	0	0	15.8011	0	1.8986e-05	-15.6847	4.31518e-10	1.70265e-08	down	yes
MSTRG.11231	EVM%20prediction%20fragScaff_scaffold_57_pilon.155	NA	NA	NA	NA	NA	NA	0	0	0	7.72083	0	0	3.88559e-05	-14.6515	4.36661e-10	1.72086e-08	down	yes
evm.TU.fragScaff_scaffold_23_pilon.114	EVM%20prediction%20fragScaff_scaffold_23_pilon.114	GO:0003723(RNA binding);GO:0004525(ribonuclease III activity);GO:0005634(nucleus);GO:0005737(cytoplasm);GO:0016442(RISC complex);GO:0030422(production of siRNA involved in RNA interference)	NA	NA	NA	putative ribonuclease III post-transcriptional gene silencing PAZ-Argonaute family protein [Medicago truncatula]	NA	2.45503	2.06958	0.878994	0	0	0	18012	14.1367	4.36881e-10	1.72086e-08	up	yes
MSTRG.19832	EVM%20prediction%20fragScaff_scaffold_158_pilon.136	NA	NA	NA	NA	NA	NA	0	0	0	0	0	12.1573	2.46764e-05	-15.3065	4.37888e-10	1.72335e-08	down	yes
MSTRG.23393	EVM%20prediction%20fragScaff_scaffold_259_pilon.60	NA	NA	NA	NA	NA	NA	7.80397	0	0	0	0	0	26013.2	14.667	4.395e-10	1.72822e-08	up	yes
MSTRG.17281	EVM%20prediction%20original_scaffold_874_pilon.31	NA	NA	NA	NA	NA	NA	8.66036	0	0	0	0	0	28867.9	14.8172	4.41074e-10	1.73294e-08	up	yes
MSTRG.3595	EVM%20prediction%20fragScaff_scaffold_154_pilon.176	NA	NA	NA	NA	NA	NA	0	0	0	0	7.95789	0	3.76984e-05	-14.6951	4.4487e-10	1.74636e-08	down	yes
MSTRG.9632	EVM%20prediction%20fragScaff_scaffold_204_pilon.269	NA	NA	NA	NA	NA	NA	0	0	7.89053	0	0	0	26301.8	14.6829	4.47522e-10	1.75528e-08	up	yes
MSTRG.19445	EVM%20prediction%20fragScaff_scaffold_108_pilon.168	NA	NA	NA	NA	NA	NA	0	0	0	0	0	13.8274	2.16961e-05	-15.4922	4.48312e-10	1.75622e-08	down	yes
MSTRG.4946	EVM%20prediction%20fragScaff_scaffold_166_pilon.66	NA	NA	NA	NA	NA	NA	0	0	0	9.2278	0	0	3.25105e-05	-14.9087	4.48523e-10	1.75622e-08	down	yes
MSTRG.12226	EVM%20prediction%20original_scaffold_688_pilon.143	GO:0006952(defense response);GO:0042742(defense response to bacterium)	NA	NA	NA	hypothetical protein TSUD_73650 [Trifolium subterraneum]	NA	7.82773	6.93011	5.55902	0.322326	0.912085	0.268509	13.5183	3.75684	4.49628e-10	1.75905e-08	up	yes
MSTRG.3687	EVM%20prediction%20fragScaff_scaffold_18_pilon.33	NA	NA	NA	NA	NA	NA	0	0	15.543	0	0	0	51810	15.6609	4.50457e-10	1.76031e-08	up	yes
MSTRG.16391	EVM%20prediction%20fragScaff_scaffold_185_pilon.93	GO:0004106(chorismate mutase activity);GO:0005829(cytosol);GO:0009073(aromatic amino acid family biosynthetic process);GO:0009507(chloroplast);GO:0009536(plastid);GO:0016688(L-ascorbate peroxidase activity);GO:0046417(chorismate metabolic process);GO:0055114(oxidation-reduction process);GO:0098869(cellular oxidant detoxification)	00400(Phenylalanine, tyrosine and tryptophan biosynthesis)	K01850	EC:5.4.99.5	chorismate mutase 1, chloroplastic [Medicago truncatula]	NA	22.7115	22.3931	21.2703	37.5209	37.5275	39.4483	0.57971	-0.786597	4.50715e-10	1.76031e-08	down	no
MSTRG.12619	EVM%20prediction%20original_scaffold_808_pilon.196	NA	NA	NA	NA	NA	NA	0	0	0	0	0	7.41242	4.04726e-05	-14.5927	4.53654e-10	1.77029e-08	down	yes
MSTRG.1790	EVM%20prediction%20fragScaff_scaffold_12_pilon.72	NA	NA	NA	NA	NA	NA	0	0	0	4.06706	1.26715	3.83413	3.27213e-05	-14.8994	4.57105e-10	1.78162e-08	down	yes
MSTRG.647	EVM%20prediction%20fragScaff_scaffold_124_pilon.130	NA	NA	NA	NA	uncharacterized protein LOC112418648 [Medicago truncatula]	NA	22.4843	25.8826	13.8161	62.7246	66.4905	52.1585	0.342844	-1.54437	4.57577e-10	1.78162e-08	down	yes
MSTRG.19086	EVM%20prediction%20fragScaff_scaffold_141_pilon.78	GO:0003743(translation initiation factor activity);GO:0005515(protein binding);GO:0005737(cytoplasm);GO:0005829(cytosol);GO:0005852(eukaryotic translation initiation factor 3 complex);GO:0006413(translational initiation);GO:0009733(response to auxin);GO:0009737(response to abscisic acid);GO:0009738(abscisic acid-activated signaling pathway);GO:0009744(response to sucrose);GO:0009749(response to g…	03013(RNA transport)	K03247	NA	eukaryotic translation initiation factor 3 subunit H [Medicago truncatula]	NA	0	0	0	0	0	7.244	4.14136e-05	-14.5595	4.57719e-10	1.78162e-08	down	yes
MSTRG.19043	EVM%20prediction%20fragScaff_scaffold_197_pilon.5	NA	NA	NA	NA	NB-ARC domain disease resistance protein [Medicago truncatula]	NA	2.42729	1.54041	0.552649	0	0	0	15067.8	13.8792	4.72386e-10	1.83716e-08	up	yes
MSTRG.19751	EVM%20prediction%20fragScaff_scaffold_235_pilon.79	GO:0003674(molecular_function);GO:0005576(extracellular region);GO:0005886(plasma membrane);GO:0008150(biological_process);GO:0016020(membrane)	NA	NA	NA	uncharacterized protein LOC11445779 isoform X1 [Medicago truncatula]	NA	1.90026	1.22138	0.698991	0	0	0	12735.4	13.6366	4.73782e-10	1.84104e-08	up	yes
MSTRG.14632	.	NA	NA	NA	NA	NA	NA	0	0	0	5.20365	1.31183	4.11175	2.82294e-05	-15.1124	4.77841e-10	1.85437e-08	down	yes
MSTRG.12797	EVM%20prediction%20original_scaffold_908_pilon.129	NA	NA	NA	NA	NA	NA	0	0	0	12.482	0	0	2.40345e-05	-15.3445	4.78018e-10	1.85437e-08	down	yes
MSTRG.13033	EVM%20prediction%20original_scaffold_461_pilon.6	NA	NA	NA	NA	NA	NA	22.0333	0	0	0	0	0	73444.4	16.1644	4.80298e-10	1.86165e-08	up	yes
MSTRG.3365	EVM%20prediction%20fragScaff_scaffold_126_pilon.918	GO:0004335(galactokinase activity);GO:0005524(ATP binding);GO:0005534(galactose binding);GO:0005737(cytoplasm);GO:0005829(cytosol);GO:0009506(plasmodesma);GO:0009702(L-arabinokinase activity);GO:0016021(integral component of membrane);GO:0019566(arabinose metabolic process)	00520(Amino sugar and nucleotide sugar metabolism)	K12446	EC:2.7.1.46	L-arabinokinase [Medicago truncatula]	NA	7.008	0	0	0	0	0	23360	14.5118	4.8403e-10	1.87454e-08	up	yes
MSTRG.5055	EVM%20prediction%20fragScaff_scaffold_238_pilon.126	NA	NA	NA	NA	NA	NA	7.71877	0	0.074651	0	0	0	25978.1	14.665	4.9264e-10	1.90628e-08	up	yes
MSTRG.22498	EVM%20prediction%20fragScaff_scaffold_44_pilon.14	NA	NA	NA	NA	NA	NA	0	0	0	0	8.25012	0	3.63631e-05	-14.7472	4.9414e-10	1.91048e-08	down	yes
MSTRG.12543	.	NA	NA	NA	NA	NA	NA	0.076986	0	0	17.6007	17.9441	15.0726	0.00152094	-9.36082	4.97121e-10	1.92039e-08	down	yes
evm.TU.original_scaffold_450_pilon.8	EVM%20prediction%20original_scaffold_450_pilon.8	GO:0003906(DNA-(apurinic or apyrimidinic site) lyase activity);GO:0005634(nucleus);GO:0006284(base-excision repair);GO:0008311(double-stranded DNA 3'-5' exodeoxyribonuclease activity)	NA	NA	NA	putative DNA topoisomerase transcription factor GRF family [Medicago truncatula]	NA	0	0	0	3.28009	1.15564	2.51368	4.31692e-05	-14.4996	4.99524e-10	1.92541e-08	down	yes
MSTRG.18146	EVM%20prediction%20fragScaff_scaffold_186_pilon.249	GO:0005768(endosome);GO:0005774(vacuolar membrane);GO:0005802(trans-Golgi network);GO:0008757(S-adenosylmethionine-dependent methyltransferase activity);GO:0032259(methylation)	NA	NA	NA	probable methyltransferase PMT16 [Medicago truncatula]	NA	3.51609	3.17538	3.28294	7.48567	7.48467	9.04321	0.415366	-1.26754	4.99527e-10	1.92541e-08	down	yes
MSTRG.6035	EVM%20prediction%20fragScaff_scaffold_164_pilon.89	NA	NA	NA	NA	NA	NA	0	0	0	0	0	8.93542	3.35742e-05	-14.8623	4.99673e-10	1.92541e-08	down	yes
MSTRG.9381	.	NA	NA	NA	NA	NA	NA	0	0	0	0	23.3563	0	1.28445e-05	-16.2485	5.00316e-10	1.92628e-08	down	yes
MSTRG.4183	EVM%20prediction%20fragScaff_scaffold_268_pilon.191	NA	NA	NA	NA	NA	NA	0	0	0	0	9.14284	0	3.28125e-05	-14.8954	5.00931e-10	1.92704e-08	down	yes
MSTRG.12104	EVM%20prediction%20fragScaff_scaffold_154_pilon.75	NA	NA	NA	NA	NA	NA	0	0	14.3127	0	0	0	47708.9	15.542	5.07814e-10	1.95189e-08	up	yes
MSTRG.2594	.	NA	NA	NA	NA	NA	NA	0	0	0	14.5016	0	0.00394	2.06817e-05	-15.5613	5.08857e-10	1.95426e-08	down	yes
MSTRG.18114	EVM%20prediction%20fragScaff_scaffold_149_pilon.7	NA	NA	NA	NA	NA	NA	0	0	0	7.32455	0	0	4.09582e-05	-14.5755	5.18487e-10	1.98959e-08	down	yes
MSTRG.15864	EVM%20prediction%20fragScaff_scaffold_118_pilon.547	NA	NA	NA	NA	NA	NA	0	0	0	0	6.31019	0	4.75422e-05	-14.3604	5.20471e-10	1.99554e-08	down	yes
MSTRG.3477	EVM%20prediction%20fragScaff_scaffold_166_pilon.114	NA	NA	NA	NA	NA	NA	0	0	0	4.90321	0	0	6.11844e-05	-13.9965	5.23709e-10	2.00629e-08	down	yes
MSTRG.23934	EVM%20prediction%20fragScaff_scaffold_94_pilon.8	NA	NA	NA	NA	NA	NA	0	0	0	0	18.9849	0	1.58021e-05	-15.9495	5.29036e-10	2.02501e-08	down	yes
MSTRG.7005	.	NA	NA	NA	NA	NA	NA	2.32134	3.05422	1.40963	0	0	0	22617.3	14.4651	5.46031e-10	2.08833e-08	up	yes
MSTRG.23006	EVM%20prediction%20fragScaff_scaffold_108_pilon.66	NA	NA	NA	NA	NA	NA	0.333381	0.610688	0.0651	23.0801	12.631	6.95896	0.0236505	-5.40198	5.48465e-10	2.0959e-08	down	yes
MSTRG.17289	MERGED%3A%20EVM%20prediction%20original_scaffold_1028_pilon.52%3B%20EVM%20prediction%20original_scaffold_1028_pilon.53	NA	NA	NA	NA	NA	NA	34.3874	35.0738	22.5703	82.1439	66.2407	84.1875	0.395712	-1.33748	5.57354e-10	2.1281e-08	down	yes
MSTRG.12706	EVM%20prediction%20original_scaffold_604_pilon.18	NA	NA	NA	NA	NA	NA	0	0	0	0	7.00967	0	4.2798e-05	-14.5121	5.60411e-10	2.13664e-08	down	yes
MSTRG.6509	EVM%20prediction%20fragScaff_scaffold_187_pilon.95	GO:0005829(cytosol);GO:0008964(phosphoenolpyruvate carboxylase activity)	00620(Pyruvate metabolism);00710(Carbon fixation in photosynthetic organisms)	K01595	EC:4.1.1.31	uncharacterized protein LOC114162833 isoform X2 [Vigna unguiculata]	NA	1.9839	2.26213	1.84495	0	0	0	20303.3	14.3094	5.60517e-10	2.13664e-08	up	yes
MSTRG.17934	EVM%20prediction%20fragScaff_scaffold_118_pilon.855	NA	NA	NA	NA	NA	NA	0	0	0	0	7.86359	0	3.81505e-05	-14.6779	5.6247e-10	2.14231e-08	down	yes
MSTRG.14781	EVM%20prediction%20original_scaffold_1018_pilon.53	GO:0005886(plasma membrane);GO:0009416(response to light stimulus);GO:0016567(protein ubiquitination)	NA	NA	NA	BTB/POZ domain-containing protein At1g50280 isoform X1 [Medicago truncatula]	NA	0.532373	0.564053	0.812617	0	0	0	6363.48	12.6356	5.6367e-10	2.14511e-08	up	yes
MSTRG.16180	EVM%20prediction%20fragScaff_scaffold_59_pilon.23	NA	NA	NA	NA	NA	NA	0	0.572586	63.3236	0	0	0	212987	17.7004	5.64463e-10	2.14636e-08	up	yes
evm.TU.fragScaff_scaffold_142_pilon.122	EVM%20prediction%20fragScaff_scaffold_142_pilon.122	GO:0005515(protein binding);GO:0005634(nucleus);GO:0005829(cytosol);GO:0043161(proteasome-mediated ubiquitin-dependent protein catabolic process)	NA	NA	NA	F-box/kelch-repeat protein At1g23390 [Medicago truncatula]	NA	0.759105	0.506334	0.805949	0	0	0	6904.63	12.7533	5.67453e-10	2.15595e-08	up	yes
MSTRG.7884	EVM%20prediction%20original_scaffold_442_pilon.1	NA	NA	NA	NA	NA	NA	22.4542	0	0	0	0	0	74847.2	16.1917	5.7422e-10	2.17986e-08	up	yes
MSTRG.4954	EVM%20prediction%20original_scaffold_980_pilon.111	NA	NA	NA	NA	NA	NA	0	0	11.4876	0	0	0	38291.9	15.2248	5.7576e-10	2.18391e-08	up	yes
MSTRG.15139	EVM%20prediction%20fragScaff_scaffold_236_pilon.37	NA	NA	NA	NA	arabinogalactan peptide-like protein [Medicago truncatula]	NA	0.029369	52.9703	0	0	0	0	176665	17.4307	5.77022e-10	2.18689e-08	up	yes
MSTRG.15052	EVM%20prediction%20fragScaff_scaffold_267_pilon.68	NA	NA	NA	NA	NA	NA	0	0	0	0	4.63605	0	6.47103e-05	-13.9156	5.8521e-10	2.2161e-08	down	yes
MSTRG.18530	EVM%20prediction%20fragScaff_scaffold_211_pilon.54	NA	NA	NA	NA	NA	NA	0	8.73274	0	0	0	0	29109.1	14.8292	5.87928e-10	2.22457e-08	up	yes
MSTRG.6541	EVM%20prediction%20original_scaffold_668_pilon.45	NA	NA	NA	NA	NA	NA	0	0	9.83493	0	0	0	32783.1	15.0007	5.8849e-10	2.22487e-08	up	yes
MSTRG.18522	EVM%20prediction%20fragScaff_scaffold_105_pilon.65	NA	NA	NA	NA	NA	NA	0	0	0	0	18.0887	0	1.65849e-05	-15.8798	5.89794e-10	2.22713e-08	down	yes
MSTRG.3786	EVM%20prediction%20original_scaffold_699_pilon.24	NA	NA	NA	NA	NA	NA	0	0	0	0	6.43724	0	4.66038e-05	-14.3892	5.90055e-10	2.22713e-08	down	yes
MSTRG.22191	EVM%20prediction%20fragScaff_scaffold_111_pilon.252	NA	NA	NA	NA	NA	NA	0	0	15.0575	0	0	0	50191.5	15.6152	5.95658e-10	2.24644e-08	up	yes
MSTRG.7660	EVM%20prediction%20original_scaffold_688_pilon.10	NA	NA	NA	NA	NA	NA	22.1012	23.8651	21.7595	1.0423	3.32339	2.37412	10.0486	3.32893	5.98993e-10	2.25717e-08	up	yes
MSTRG.13762	.	NA	NA	NA	NA	NA	NA	1.22932	1.33821	1.38427	9.75892	5.51236	11.356	0.148412	-2.75232	6.00134e-10	2.25962e-08	down	yes
MSTRG.17298	EVM%20prediction%20original_scaffold_1028_pilon.16	NA	NA	NA	NA	NA	NA	0	10.4045	0	0	0	0	34681.8	15.0819	6.03783e-10	2.27151e-08	up	yes
MSTRG.4731	EVM%20prediction%20fragScaff_scaffold_194_pilon.84	NA	NA	NA	NA	NA	NA	21.3336	0	0	0	0	0	71111.8	16.1178	6.05713e-10	2.27691e-08	up	yes
MSTRG.23254	EVM%20prediction%20original_scaffold_281_pilon.16	NA	NA	NA	NA	NA	NA	0	0	0	0	0	5.0639	5.92429e-05	-14.043	6.07631e-10	2.28226e-08	down	yes
MSTRG.2999	EVM%20prediction%20fragScaff_scaffold_269_pilon.39	NA	NA	NA	NA	NA	NA	0	0	0	0	0	8.65679	3.46549e-05	-14.8166	6.0879e-10	2.28475e-08	down	yes
MSTRG.15083	EVM%20prediction%20original_scaffold_1020_pilon.17	NA	NA	NA	NA	NA	NA	2.68847	1.73455	1.14859	15.2456	8.54543	10.8927	0.160641	-2.63809	6.09888e-10	2.28701e-08	down	yes
MSTRG.22661	EVM%20prediction%20original_scaffold_863_pilon.133	NA	NA	NA	NA	NA	NA	0	13.0416	0	0	0	0	43472.1	15.4078	6.10977e-10	2.28923e-08	up	yes
MSTRG.16194	EVM%20prediction%20fragScaff_scaffold_181_pilon.75	NA	NA	NA	NA	NA	NA	0	8.84828	0	0	0	0	29494.3	14.8481	6.1447e-10	2.30045e-08	up	yes
MSTRG.22940	.	NA	NA	NA	NA	NA	NA	0	0	13.3356	0	0	0	44451.9	15.44	6.18413e-10	2.31333e-08	up	yes
MSTRG.24656	EVM%20prediction%20fragScaff_scaffold_105_pilon.36	NA	NA	NA	NA	NA	NA	0	0	0	0	9.89254	0	3.03259e-05	-15.0091	6.1968e-10	2.31618e-08	down	yes
MSTRG.21426	EVM%20prediction%20original_scaffold_745_pilon.67	NA	NA	NA	NA	NA	NA	0	0	0	0	0	7.88299	3.80566e-05	-14.6815	6.20836e-10	2.31863e-08	down	yes
MSTRG.2479	EVM%20prediction%20original_scaffold_901_pilon.24	GO:0004497(monooxygenase activity);GO:0005506(iron ion binding);GO:0005576(extracellular region);GO:0016021(integral component of membrane);GO:0016705(oxidoreductase activity, acting on paired donors, with incorporation or reduction of molecular oxygen);GO:0019825(oxygen binding);GO:0020037(heme binding);GO:0055114(oxidation-reduction process)	00073(Cutin, suberine and wax biosynthesis)	K15405	NA	putative cytochrome P450 [Medicago truncatula]	NA	0	0	0	0	8.66408	0	3.46257e-05	-14.8178	6.26753e-10	2.33694e-08	down	yes
MSTRG.11736	EVM%20prediction%20original_scaffold_590_pilon.51	NA	NA	NA	NA	NA	NA	0	0	0	0	3.83468	0	7.82334e-05	-13.6419	6.26753e-10	2.33694e-08	down	yes
MSTRG.2171	EVM%20prediction%20fragScaff_scaffold_67_pilon.425	NA	NA	NA	NA	hypothetical protein MTR_4g032580 [Medicago truncatula]	NA	5.90571	2.25373	1.42282	0	0	0	31940.8	14.9631	6.3223e-10	2.35545e-08	up	yes
MSTRG.23252	EVM%20prediction%20original_scaffold_281_pilon.14	GO:0003676(nucleic acid binding);GO:0003723(RNA binding);GO:0003887(DNA-directed DNA polymerase activity);GO:0003968(RNA-directed 5'-3' RNA polymerase activity);GO:0005634(nucleus);GO:0009616(virus induced gene silencing);GO:0010267(production of ta-siRNAs involved in RNA interference);GO:0016246(RNA interference);GO:0016441(posttranscriptional gene silencing);GO:0030422(production of siRNA invol…	NA	NA	NA	RNA-dependent RNA polymerase 6 [Medicago truncatula]	NA	0	4.08173	0	0	0	0	13605.8	13.7319	6.33129e-10	2.3569e-08	up	yes
MSTRG.15451	EVM%20prediction%20fragScaff_scaffold_50_pilon.46	NA	NA	NA	NA	NA	NA	0	0	0	4.61937	0	0	6.4944e-05	-13.9104	6.35066e-10	2.3622e-08	down	yes
MSTRG.13928	EVM%20prediction%20fragScaff_scaffold_189_pilon.135	NA	NA	NA	NA	NA	NA	0	0	0	0	9.1703	0	3.27143e-05	-14.8997	6.43221e-10	2.3906e-08	down	yes
MSTRG.24280	EVM%20prediction%20original_scaffold_463_pilon.9	GO:0008270(zinc ion binding);GO:0009737(response to abscisic acid);GO:0016021(integral component of membrane)	NA	NA	NA	zinc finger protein-like 1 homolog [Medicago truncatula]	NA	1.53733	0.608344	0.969678	6.44641	8.73082	6.3602	0.144648	-2.78938	6.50814e-10	2.41687e-08	down	yes
MSTRG.3885	EVM%20prediction%20fragScaff_scaffold_223_pilon.84	NA	NA	NA	NA	NA	NA	15.4208	11.2584	2.53198	0	0	0	97370.5	16.5712	6.75282e-10	2.50572e-08	up	yes
MSTRG.9125	EVM%20prediction%20original_scaffold_600_pilon.97	GO:0005215(transporter activity);GO:0005739(mitochondrion);GO:0005794(Golgi apparatus);GO:0006810(transport)	00970(Aminoacyl-tRNA biosynthesis)	K02433	EC:6.3.5.6;EC:6.3.5.7	phosphatidylinositol/phosphatidylcholine transfer protein SFH6 isoform X3 [Medicago truncatula]	NA	0	8.03156	0	0	0	0	26771.8	14.7084	6.78392e-10	2.51412e-08	up	yes
MSTRG.1452	EVM%20prediction%20original_scaffold_442_pilon.252	NA	NA	NA	NA	NA	NA	0	0	1.27273	0	0	0	4242.42	12.0507	6.78638e-10	2.51412e-08	up	yes
MSTRG.10106	EVM%20prediction%20fragScaff_scaffold_188_pilon.27	GO:0001673(male germ cell nucleus);GO:0004842(ubiquitin-protein transferase activity);GO:0005515(protein binding);GO:0006511(ubiquitin-dependent protein catabolic process);GO:0009507(chloroplast);GO:0009555(pollen development);GO:0009793(embryo development ending in seed dormancy);GO:0016567(protein ubiquitination);GO:0019005(SCF ubiquitin ligase complex);GO:0031146(SCF-dependent proteasomal ubiq…	NA	NA	NA	F-box/LRR protein, putative [Medicago truncatula]	NA	0	0	0	1.70178	2.93128	1.09523	5.23716e-05	-14.2209	6.80345e-10	2.51842e-08	down	yes
MSTRG.16024	EVM%20prediction%20fragScaff_scaffold_169_pilon.181	NA	NA	NA	NA	NA	NA	0	0	0	57.0335	2.02781	61.3864	2.49071e-06	-18.615	6.87178e-10	2.54168e-08	down	yes
MSTRG.12774	EVM%20prediction%20original_scaffold_908_pilon.187	NA	NA	NA	NA	NA	NA	0	0	0	16.3219	1.89392	12.4213	9.79203e-06	-16.64	6.89897e-10	2.54969e-08	down	yes
MSTRG.21617	EVM%20prediction%20fragScaff_scaffold_3_pilon.61	NA	NA	NA	NA	NA	NA	0	0	0	0	7.58142	0	3.95704e-05	-14.6252	6.91702e-10	2.55431e-08	down	yes
MSTRG.18550	EVM%20prediction%20fragScaff_scaffold_68_pilon.246	NA	NA	NA	NA	NA	NA	0	0	0	10.693	0	0	2.80559e-05	-15.1213	7.0089e-10	2.58616e-08	down	yes
MSTRG.9953	EVM%20prediction%20original_scaffold_779_pilon.49	NA	NA	NA	NA	NA	NA	0	0	0	8.37375	0	0	3.58262e-05	-14.7686	7.02344e-10	2.58946e-08	down	yes
MSTRG.22661	EVM%20prediction%20original_scaffold_863_pilon.133	NA	NA	NA	NA	NA	NA	12.3427	0	0	0	0	0	41142.3	15.3283	7.06816e-10	2.60386e-08	up	yes
MSTRG.2605	EVM%20prediction%20original_scaffold_522_pilon.61	GO:0003714(transcription corepressor activity);GO:0005634(nucleus);GO:0009611(response to wounding);GO:0031347(regulation of defense response);GO:1903507(negative regulation of nucleic acid-templated transcription);GO:2000022(regulation of jasmonic acid mediated signaling pathway)	04075(Plant hormone signal transduction)	K13464	NA	protein TIFY 6B [Medicago truncatula]	NA	0	0.055549	0	3.87612	5.41334	6.12643	0.00360336	-8.11644	7.21264e-10	2.65497e-08	down	yes
MSTRG.7322	EVM%20prediction%20fragScaff_scaffold_10_pilon.65	GO:0005576(extracellular region);GO:0005618(cell wall);GO:0006949(syncytium formation);GO:0009664(plant-type cell wall organization);GO:0009826(unidimensional cell growth);GO:0009828(plant-type cell wall loosening);GO:0009831(plant-type cell wall modification involved in multidimensional cell growth);GO:0016020(membrane)	NA	NA	NA	expansin-A8 [Medicago truncatula]	NA	5.71983	5.68741	1.87806	35.7842	40.1999	74.0503	0.0885484	-3.49739	7.28476e-10	2.6789e-08	down	yes
MSTRG.1367	EVM%20prediction%20fragScaff_scaffold_57_pilon.265	NA	NA	NA	NA	NA	NA	0	0	0	5.35826	0	0	5.59884e-05	-14.1245	7.28927e-10	2.6789e-08	down	yes
MSTRG.22397	EVM%20prediction%20original_scaffold_447_pilon.4	NA	NA	NA	NA	NA	NA	0	0	0	7.82537	0	0	3.83368e-05	-14.6709	7.35661e-10	2.70149e-08	down	yes
MSTRG.609	EVM%20prediction%20original_scaffold_464_pilon.134	NA	NA	NA	NA	NA	NA	0	0	0	0	32.5678	0	9.21154e-06	-16.7281	7.36569e-10	2.70267e-08	down	yes
MSTRG.4203	EVM%20prediction%20fragScaff_scaffold_250_pilon.388	NA	NA	NA	NA	NA	NA	0	0	0	0	6.951	0	4.31593e-05	-14.5	7.37788e-10	2.70499e-08	down	yes
MSTRG.9673	EVM%20prediction%20fragScaff_scaffold_160_pilon.185	NA	NA	NA	NA	NA	NA	0	0	0	0	7.74696	0	3.87249e-05	-14.6564	7.41248e-10	2.71551e-08	down	yes
MSTRG.2432	EVM%20prediction%20fragScaff_scaffold_33_pilon.336	NA	NA	NA	NA	NA	NA	3.4702	4.73987	1.323	0	0	0	31776.9	14.9557	7.43894e-10	2.72304e-08	up	yes
evm.TU.original_scaffold_631_pilon.47	EVM%20prediction%20original_scaffold_631_pilon.47	GO:0032502(developmental process)	NA	NA	NA	uncharacterized protein LOC112416647 [Medicago truncatula]	NA	2.26843	2.88982	4.23312	0	0	0	31304.6	14.9341	7.62245e-10	2.788e-08	up	yes
MSTRG.20817	EVM%20prediction%20fragScaff_scaffold_205_pilon.125	NA	NA	NA	NA	NA	NA	5.24856	0	0	0	0	0	17495.2	14.0947	7.79111e-10	2.84743e-08	up	yes
evm.TU.fragScaff_scaffold_199_pilon.148	EVM%20prediction%20fragScaff_scaffold_199_pilon.148	GO:0003674(molecular_function);GO:0005634(nucleus);GO:0008150(biological_process)	NA	NA	NA	uncharacterized protein LOC25501020 [Medicago truncatula]	NA	0.318772	0.339334	0.181441	1.58092	4.18926	2.16109	0.105853	-3.23987	8.06743e-10	2.94608e-08	down	yes
MSTRG.18422	EVM%20prediction%20fragScaff_scaffold_274_pilon.240	GO:0005576(extracellular region);GO:0016042(lipid catabolic process);GO:0016787(hydrolase activity);GO:0048046(apoplast);GO:0052689(carboxylic ester hydrolase activity)	NA	NA	NA	GDSL esterase/lipase CPRD49 [Medicago truncatula]	NA	0	0.213899	24.6749	0	0	0	82962.5	16.3402	8.07404e-10	2.94616e-08	up	yes
MSTRG.5089	EVM%20prediction%20fragScaff_scaffold_119_pilon.190	GO:0005515(protein binding);GO:0005739(mitochondrion);GO:0006397(mRNA processing);GO:0009451(RNA modification);GO:0009507(chloroplast);GO:0016554(cytidine to uridine editing);GO:0050897(cobalt ion binding);GO:0080156(mitochondrial mRNA modification)	00640(Propanoate metabolism);00280(Valine, leucine and isoleucine degradation)	K09699	EC:2.3.1.168	multiple organellar RNA editing factor 8, chloroplastic/mitochondrial [Medicago truncatula]	NA	0	0	0	9.94803	0	0	3.01567e-05	-15.0172	8.08729e-10	2.94866e-08	down	yes
MSTRG.3387	EVM%20prediction%20original_scaffold_973_pilon.58	GO:0005096(GTPase activator activity);GO:0005622(intracellular);GO:0006886(intracellular protein transport);GO:0012505(endomembrane system);GO:0017137(Rab GTPase binding);GO:0031338(regulation of vesicle fusion);GO:0090630(activation of GTPase activity)	NA	NA	NA	GTPase-activating protein GYP7 [Medicago truncatula]	NA	0	0	0	0	0	3.55261	8.44449e-05	-13.5316	8.10442e-10	2.95124e-08	down	yes
MSTRG.12441	.	NA	NA	NA	NA	NA	NA	5.56227	3.34302	3.01224	0	0	0	39725.1	15.2778	8.10718e-10	2.95124e-08	up	yes
evm.TU.original_scaffold_976_pilon.56	EVM%20prediction%20original_scaffold_976_pilon.56	GO:0003674(molecular_function);GO:0005575(cellular_component);GO:0008150(biological_process)	NA	NA	NA	hypothetical protein TSUD_386090 [Trifolium subterraneum]	NA	0	0	0	0.130325	0.176193	0.17229	0.000626556	-10.6403	8.12886e-10	2.95637e-08	down	yes
MSTRG.19285	EVM%20prediction%20original_scaffold_817_pilon.19	NA	NA	NA	NA	NA	NA	0	0	17.8917	0	0	0	59639	15.864	8.13408e-10	2.95637e-08	up	yes
MSTRG.7267	EVM%20prediction%20fragScaff_scaffold_83_pilon.50	NA	NA	NA	NA	NA	NA	0	0	6.62014	0	0	0	22067.1	14.4296	8.21162e-10	2.9822e-08	up	yes
MSTRG.10407	EVM%20prediction%20fragScaff_scaffold_246_pilon.127	NA	NA	NA	NA	NA	NA	0	0	0	2.77443	29.0282	135.466	1.79353e-06	-19.0888	8.35859e-10	3.03318e-08	down	yes
evm.TU.fragScaff_scaffold_164_pilon.213	EVM%20prediction%20fragScaff_scaffold_164_pilon.213	GO:0003968(RNA-directed 5'-3' RNA polymerase activity);GO:0005575(cellular_component);GO:0016441(posttranscriptional gene silencing)	NA	NA	NA	putative RNA-dependent RNA polymerase 5-like protein [Trifolium pratense]	NA	0	0	0	1.29898	0.555253	0.695058	0.00011768	-13.0528	8.3711e-10	3.03533e-08	down	yes
MSTRG.7014	EVM%20prediction%20fragScaff_scaffold_35_pilon.77	GO:0004672(protein kinase activity);GO:0005524(ATP binding);GO:0005886(plasma membrane);GO:0006468(protein phosphorylation);GO:0016021(integral component of membrane);GO:0016301(kinase activity)	NA	NA	NA	inactive receptor-like serine/threonine-protein kinase At2g40270 [Medicago truncatula]	NA	0	8.81936	0.107782	0	0	0	29757.1	14.8609	8.55263e-10	3.09815e-08	up	yes
MSTRG.19426	EVM%20prediction%20fragScaff_scaffold_108_pilon.99	NA	NA	NA	NA	NA	NA	0	0	8.05591	0	0	0	26853	14.7128	8.56373e-10	3.09815e-08	up	yes
MSTRG.12406	EVM%20prediction%20fragScaff_scaffold_67_pilon.79	NA	NA	NA	NA	NA	NA	0	0	0	0	6.67467	0.007638	4.48947e-05	-14.4431	8.56453e-10	3.09815e-08	down	yes
MSTRG.7695	EVM%20prediction%20original_scaffold_387_pilon.11	GO:0003676(nucleic acid binding);GO:0005634(nucleus);GO:0008270(zinc ion binding)	NA	NA	NA	putative transcription factor interactor and regulator CCHC(Zn) family [Medicago truncatula]	NA	0.010561	7.34593	0	0	0	0	24521.6	14.5818	8.59103e-10	3.1053e-08	up	yes
MSTRG.16569	EVM%20prediction%20fragScaff_scaffold_237_pilon.46	NA	NA	NA	NA	NA	NA	0.103098	14.3945	0	0	0	0	48325.3	15.5605	8.61387e-10	3.11112e-08	up	yes
MSTRG.6237	EVM%20prediction%20original_scaffold_879_pilon.37	GO:0005515(protein binding);GO:0005524(ATP binding);GO:0005576(extracellular region);GO:0006952(defense response);GO:0043531(ADP binding)	03040(Spliceosome)	K12818	EC:3.6.4.13	putative P-loop containing nucleoside triphosphate hydrolase, leucine-rich repeat domain, L [Medicago truncatula]	NA	0	0	0	0	2.5964	0	0.000115544	-13.0793	8.68104e-10	3.13293e-08	down	yes
MSTRG.20223	.	NA	NA	NA	NA	NA	NA	0	0	0	5.11788	1.73796	6.0139	2.33105e-05	-15.3887	8.84089e-10	3.18812e-08	down	yes
MSTRG.13984	EVM%20prediction%20fragScaff_scaffold_128_pilon.131	NA	NA	NA	NA	NA	NA	14.3954	0	0	0	0	0	47984.7	15.5503	8.90985e-10	3.21047e-08	up	yes
MSTRG.13741	EVM%20prediction%20fragScaff_scaffold_39_pilon.66	NA	NA	NA	NA	NA	NA	0	0	0	0	15.8568	0	1.89193e-05	-15.6898	8.96971e-10	3.22952e-08	down	yes
MSTRG.7038	EVM%20prediction%20fragScaff_scaffold_118_pilon.693	GO:0005515(protein binding);GO:0005524(ATP binding);GO:0005886(plasma membrane);GO:0006952(defense response);GO:0007165(signal transduction);GO:0043531(ADP binding)	04626(Plant-pathogen interaction)	K13459	NA	LRR and NB-ARC domain disease resistance protein, putative [Medicago truncatula]	NA	0	0	0	0	1.66492	0	0.000180189	-12.4382	8.98767e-10	3.23331e-08	down	yes
MSTRG.19738	EVM%20prediction%20fragScaff_scaffold_235_pilon.74	NA	NA	NA	NA	NA	NA	0	0	6.22468	0	0	0	20748.9	14.3407	8.99427e-10	3.23331e-08	up	yes
MSTRG.9450	EVM%20prediction%20original_scaffold_769_pilon.55	NA	NA	NA	NA	NA	NA	0	0	0	0	6.15832	0	4.87146e-05	-14.3253	9.11794e-10	3.27521e-08	down	yes
MSTRG.1428	EVM%20prediction%20fragScaff_scaffold_183_pilon.188	NA	NA	NA	NA	NA	NA	14.437	0	0	0	0	0	48123.4	15.5545	9.16188e-10	3.28331e-08	up	yes
MSTRG.11798	EVM%20prediction%20original_scaffold_477_pilon.18	NA	NA	NA	NA	NA	NA	24.67	0	0	0	0	0	82233.3	16.3274	9.16188e-10	3.28331e-08	up	yes
MSTRG.1229	EVM%20prediction%20fragScaff_scaffold_214_pilon.10	NA	NA	NA	NA	NA	NA	9.31597	0	0	0	0	0	31053.2	14.9225	9.16188e-10	3.28331e-08	up	yes
MSTRG.24260	EVM%20prediction%20fragScaff_scaffold_271_pilon.42	NA	NA	NA	NA	NA	NA	0	0	30.7035	0	0	0	102345	16.6431	9.21815e-10	3.30091e-08	up	yes
evm.TU.fragScaff_scaffold_192_pilon.131	EVM%20prediction%20fragScaff_scaffold_192_pilon.131	NA	NA	NA	NA	PPR containing plant-like protein [Medicago truncatula]	NA	2.9923	1.69262	0.615088	0	0	0	17666.7	14.1087	9.22837e-10	3.30201e-08	up	yes
MSTRG.4731	EVM%20prediction%20fragScaff_scaffold_194_pilon.84	NA	NA	NA	NA	NA	NA	0	0	12.1677	0	0	0	40559.1	15.3077	9.23954e-10	3.30344e-08	up	yes
MSTRG.20114	EVM%20prediction%20fragScaff_scaffold_35_pilon.115	NA	NA	NA	NA	NA	NA	0	0	0	0	5.21465	0	5.75302e-05	-14.0853	9.29363e-10	3.3202e-08	down	yes
MSTRG.1404	EVM%20prediction%20original_scaffold_814_pilon.82	GO:0003674(molecular_function);GO:0008150(biological_process)	04075(Plant hormone signal transduction)	K14495	NA	F-box GID2-like protein [Medicago truncatula]	NA	10.3056	9.41461	8.71888	3.54307	3.51469	4.40266	2.4815	1.31121	9.34088e-10	3.3345e-08	up	yes
MSTRG.16514	.	NA	NA	NA	NA	NA	NA	0	0	0	11.3991	1.15323	8.74372	1.40871e-05	-16.1153	9.42836e-10	3.36312e-08	down	yes
MSTRG.6306	EVM%20prediction%20fragScaff_scaffold_126_pilon.526	NA	NA	NA	NA	NA	NA	0.80117	0.864669	1.48214	0	0	0	10493.3	13.3572	9.43876e-10	3.36423e-08	up	yes
MSTRG.7762	.	NA	NA	NA	NA	NA	NA	0	0.028019	10.9663	0	0	0	36647.6	15.1614	9.47927e-10	3.37606e-08	up	yes
MSTRG.3677	EVM%20prediction%20fragScaff_scaffold_244_pilon.19	GO:0004672(protein kinase activity);GO:0004675(transmembrane receptor protein serine/threonine kinase activity);GO:0005524(ATP binding);GO:0005886(plasma membrane);GO:0006468(protein phosphorylation);GO:0007166(cell surface receptor signaling pathway);GO:0009506(plasmodesma);GO:0016021(integral component of membrane);GO:0016301(kinase activity)	NA	NA	NA	protein STRUBBELIG-RECEPTOR FAMILY 3 isoform X2 [Medicago truncatula]	NA	7.30814	7.40643	4.88177	2.63769	2.61286	2.95949	2.38688	1.25512	9.50263e-10	3.37913e-08	up	yes
MSTRG.3234	EVM%20prediction%20original_scaffold_994_pilon.189	NA	NA	NA	NA	NA	NA	0	0	0	9.44182	0	0	3.17735e-05	-14.9418	9.50322e-10	3.37913e-08	down	yes
MSTRG.11601	EVM%20prediction%20original_scaffold_559_pilon.59	NA	NA	NA	NA	NA	NA	0	0	0	0	9.50058	0	3.1577e-05	-14.9508	9.5099e-10	3.37913e-08	down	yes
MSTRG.16717	EVM%20prediction%20original_scaffold_861_pilon.47	NA	NA	NA	NA	NA	NA	0	0	13.1943	0	0	0	43980.9	15.4246	9.55648e-10	3.39307e-08	up	yes
MSTRG.24001	EVM%20prediction%20fragScaff_scaffold_159_pilon.79	NA	NA	NA	NA	NA	NA	0	0	14.4262	0	0	0	48087.4	15.5534	9.5866e-10	3.40114e-08	up	yes
MSTRG.16684	EVM%20prediction%20fragScaff_scaffold_155_pilon.171	NA	NA	NA	NA	NA	NA	0	8.28441	0	0	0	0	27614.7	14.7531	9.61907e-10	3.40919e-08	up	yes
MSTRG.19793	EVM%20prediction%20original_scaffold_900_pilon.154	NA	NA	NA	NA	NA	NA	0	0	0	0	0	10.4608	2.86786e-05	-15.0897	9.62408e-10	3.40919e-08	down	yes
MSTRG.21663	EVM%20prediction%20fragScaff_scaffold_12_pilon.324	NA	NA	NA	NA	NA	NA	0	0	0	0	0	6.11468	4.90622e-05	-14.315	9.69181e-10	3.43054e-08	down	yes
MSTRG.21471	EVM%20prediction%20original_scaffold_782_pilon.84	NA	NA	NA	NA	NA	NA	0	0	11.5893	0	0	0	38631.1	15.2375	9.71519e-10	3.43618e-08	up	yes
MSTRG.20421	EVM%20prediction%20original_scaffold_478_pilon.70	NA	NA	NA	NA	NA	NA	0	0	0	0	13.8409	0	2.16749e-05	-15.4936	9.8071e-10	3.46603e-08	down	yes
MSTRG.8757	EVM%20prediction%20original_scaffold_766_pilon.91	NA	NA	NA	NA	NA	NA	7.53329	0	0	0	0	0	25111	14.616	9.81588e-10	3.46647e-08	up	yes
MSTRG.10859	EVM%20prediction%20fragScaff_scaffold_185_pilon.309	NA	NA	NA	NA	NA	NA	0.367256	0.328285	0.488793	54.2762	55.4185	3.00011	0.0105092	-6.5722	9.89682e-10	3.48981e-08	down	yes
MSTRG.13674	EVM%20prediction%20fragScaff_scaffold_232_pilon.65	GO:0003674(molecular_function);GO:0008150(biological_process)	NA	NA	NA	uncharacterized protein LOC11419107 [Medicago truncatula]	NA	19.2403	16.1083	15.9879	6.90226	7.38876	8.02253	2.30069	1.20207	9.90051e-10	3.48981e-08	up	yes
MSTRG.1946	EVM%20prediction%20fragScaff_scaffold_54_pilon.283	NA	NA	NA	NA	NA	NA	0	0	0	0	7.91277	0	3.79134e-05	-14.6869	9.90468e-10	3.48981e-08	down	yes
MSTRG.3634	EVM%20prediction%20original_scaffold_322_pilon.10	NA	NA	NA	NA	NA	NA	0	0	0	0	0	9.84559	3.04705e-05	-15.0022	9.93445e-10	3.49762e-08	down	yes
MSTRG.20647	EVM%20prediction%20fragScaff_scaffold_139_pilon.7	NA	NA	NA	NA	NA	NA	0	0	0	0	4.26162	0	7.03958e-05	-13.7942	1.00011e-09	3.51839e-08	down	yes
MSTRG.647	EVM%20prediction%20fragScaff_scaffold_124_pilon.130	NA	NA	NA	NA	NA	NA	0	0	0	8.26914	0	0	3.62795e-05	-14.7505	1.00314e-09	3.52636e-08	down	yes
MSTRG.19127	EVM%20prediction%20fragScaff_scaffold_35_pilon.414	NA	NA	NA	NA	NA	NA	0	0	0	5.48737	0	0	5.4671e-05	-14.1589	1.00484e-09	3.52966e-08	down	yes
MSTRG.12106	EVM%20prediction%20fragScaff_scaffold_86_pilon.176	NA	NA	NA	NA	NA	NA	0	0	14.1261	0	0	0	47087.1	15.523	1.00657e-09	3.53304e-08	up	yes
MSTRG.17483	.	NA	NA	NA	NA	NA	NA	4.88402	3.8823	3.76646	13.4346	13.066	20.4784	0.266774	-1.90631	1.01053e-09	3.54423e-08	down	yes
MSTRG.9938	EVM%20prediction%20original_scaffold_779_pilon.3	GO:0003677(DNA binding);GO:0003700(DNA binding transcription factor activity);GO:0005515(protein binding);GO:0005634(nucleus);GO:0006351(transcription, DNA-templated);GO:0006355(regulation of transcription, DNA-templated);GO:0008289(lipid binding);GO:0009845(seed germination);GO:0009913(epidermal cell differentiation);GO:0043565(sequence-specific DNA binding);GO:0048497(maintenance of floral orga…	NA	NA	NA	homeobox-leucine zipper protein HDG2 [Medicago truncatula]	NA	0	0	0	0.913073	0.383303	0.871911	0.000138358	-12.8193	1.02254e-09	3.58365e-08	down	yes
MSTRG.7419	MERGED%3A%20EVM%20prediction%20fragScaff_scaffold_247_pilon.10%3B%20EVM%20prediction%20fragScaff_scaffold_247_pilon.9	NA	NA	NA	NA	NA	NA	10.6047	9.57875	8.7939	26.702	20.0196	27.0391	0.392856	-1.34793	1.02353e-09	3.58438e-08	down	yes
MSTRG.4948	.	NA	NA	NA	NA	NA	NA	0	0	0	5.4915	0	0	5.46299e-05	-14.16	1.02751e-09	3.59558e-08	down	yes
MSTRG.16104	EVM%20prediction%20fragScaff_scaffold_108_pilon.45	GO:0005432(calcium:sodium antiporter activity);GO:0005774(vacuolar membrane);GO:0006812(cation transport);GO:0006813(potassium ion transport);GO:0006814(sodium ion transport);GO:0015297(antiporter activity);GO:0015491(cation:cation antiporter activity);GO:0016021(integral component of membrane);GO:0055085(transmembrane transport)	NA	NA	NA	cation/calcium exchanger 1 [Medicago truncatula]	NA	1.10333	1.7442	0.835373	4.35011	6.86323	5.5844	0.21925	-2.18935	1.02864e-09	3.5968e-08	down	yes
MSTRG.9502	EVM%20prediction%20fragScaff_scaffold_160_pilon.90	NA	NA	NA	NA	NA	NA	0	0	11.6075	0	0	0	38691.8	15.2397	1.03024e-09	3.59966e-08	up	yes
MSTRG.17453	EVM%20prediction%20fragScaff_scaffold_263_pilon.169	NA	NA	NA	NA	NA	NA	0	0	0	0.695916	1.67152	4.43433	4.41062e-05	-14.4687	1.03182e-09	3.60246e-08	down	yes
MSTRG.9793	EVM%20prediction%20fragScaff_scaffold_155_pilon.31	NA	NA	NA	NA	RALF-like protein [Medicago truncatula]	NA	9.98737	11.2133	8.27107	16.8012	21.0703	18.7855	0.520177	-0.942925	1.03359e-09	3.60591e-08	down	no
MSTRG.23184	EVM%20prediction%20fragScaff_scaffold_134_pilon.67	NA	NA	NA	NA	NA	NA	12.6425	0	0	0	0	0	42141.7	15.363	1.0381e-09	3.61889e-08	up	yes
MSTRG.3039	EVM%20prediction%20fragScaff_scaffold_227_pilon.154	NA	NA	NA	NA	NA	NA	0	16.6093	0	0	0	0	55364.2	15.7567	1.04721e-09	3.64608e-08	up	yes
MSTRG.1553	EVM%20prediction%20original_scaffold_624_pilon.11	NA	NA	NA	NA	NA	NA	0	0	13.4489	0	0	0	44829.8	15.4522	1.04748e-09	3.64608e-08	up	yes
MSTRG.23908	EVM%20prediction%20fragScaff_scaffold_15_pilon.39	NA	NA	NA	NA	NA	NA	0	8.08978	0	0	0	0	26965.9	14.7189	1.0507e-09	3.65453e-08	up	yes
MSTRG.23081	.	NA	NA	NA	NA	NA	NA	8.90588	24.2755	14.6187	1.04175	0.499193	0.220169	27.142	4.76245	1.05479e-09	3.666e-08	up	yes
MSTRG.15451	EVM%20prediction%20fragScaff_scaffold_50_pilon.46	NA	NA	NA	NA	NA	NA	0	0	0	6.32486	0	0	4.74319e-05	-14.3638	1.05665e-09	3.6697e-08	down	yes
MSTRG.19551	EVM%20prediction%20fragScaff_scaffold_210_pilon.211	NA	NA	NA	NA	NA	NA	0	9.64349	0	0	0	0	32145	14.9723	1.05868e-09	3.67396e-08	up	yes
MSTRG.20356	EVM%20prediction%20fragScaff_scaffold_58_pilon.220	NA	NA	NA	NA	NA	NA	5.91391	0	0	0	0	0	19713	14.2669	1.07166e-09	3.71622e-08	up	yes
MSTRG.4551	EVM%20prediction%20fragScaff_scaffold_137_pilon.104	NA	NA	NA	NA	NA	NA	1.65712	1.44586	5.21394	0	0	0	27723.1	14.7588	1.07888e-09	3.73845e-08	up	yes
MSTRG.11380	EVM%20prediction%20original_scaffold_531_pilon.3	NA	NA	NA	NA	NA	NA	5.92694	0	0	0	0	0	19756.5	14.27	1.08638e-09	3.76159e-08	up	yes
MSTRG.10499	EVM%20prediction%20original_scaffold_606_pilon.141	GO:0003674(molecular_function);GO:0005886(plasma membrane);GO:0009409(response to cold);GO:0009507(chloroplast);GO:0009733(response to auxin)	04075(Plant hormone signal transduction)	K14488	NA	SAUR-like auxin-responsive family protein [Medicago truncatula]	NA	0.37547	0.310563	0.473475	1.49016	1.8705	1.83816	0.223033	-2.16467	1.09054e-09	3.77317e-08	down	yes
MSTRG.15906	.	NA	NA	NA	NA	NA	NA	0.137775	0.31259	0.383554	5.16697	2.97869	5.90409	0.0593547	-4.07449	1.09212e-09	3.77581e-08	down	yes
MSTRG.7267	EVM%20prediction%20fragScaff_scaffold_83_pilon.50	NA	NA	NA	NA	NA	NA	10.6673	0	0	0	0	0	35557.6	15.1179	1.09727e-09	3.79077e-08	up	yes
MSTRG.23336	EVM%20prediction%20fragScaff_scaffold_86_pilon.30	NA	NA	NA	NA	NA	NA	0	0	0	0	4.12786	0	7.26769e-05	-13.7481	1.09823e-09	3.79123e-08	down	yes
MSTRG.17097	EVM%20prediction%20original_scaffold_773_pilon.124	NA	NA	NA	NA	NA	NA	0	0	7.18202	0	0	0	23940.1	14.5471	1.10479e-09	3.81102e-08	up	yes
MSTRG.16413	EVM%20prediction%20fragScaff_scaffold_185_pilon.141	NA	NA	NA	NA	NA	NA	20.6277	0	0	0	0	0	68758.9	16.0693	1.10674e-09	3.81491e-08	up	yes
MSTRG.21363	.	NA	NA	NA	NA	NA	NA	0	0	0	0	21.5493	0	1.39215e-05	-16.1323	1.11425e-09	3.83793e-08	down	yes
MSTRG.2494	EVM%20prediction%20original_scaffold_675_pilon.11	GO:0005506(iron ion binding);GO:0005576(extracellular region);GO:0005783(endoplasmic reticulum);GO:0005789(endoplasmic reticulum membrane);GO:0010025(wax biosynthetic process);GO:0016021(integral component of membrane);GO:0016705(oxidoreductase activity, acting on paired donors, with incorporation or reduction of molecular oxygen);GO:0019825(oxygen binding);GO:0020037(heme binding);GO:0055114(oxi…	00073(Cutin, suberine and wax biosynthesis)	K15405	NA	putative cytochrome P450 [Medicago truncatula]	NA	0.416309	0.133048	0.216721	2.96082	6.33625	2.48735	0.0650077	-3.94325	1.12165e-09	3.86052e-08	down	yes
MSTRG.18730	EVM%20prediction%20fragScaff_scaffold_14_pilon.160	NA	NA	NA	NA	NA	NA	0	0	0	0	6.61373	0	4.53602e-05	-14.4282	1.12485e-09	3.86863e-08	down	yes
MSTRG.20706	EVM%20prediction%20fragScaff_scaffold_101_pilon.90	GO:0005576(extracellular region);GO:0008150(biological_process)	NA	NA	NA	uncharacterized protein LOC25501588 isoform X1 [Medicago truncatula]	NA	0.05987	0.028517	0.412674	13.3861	14.4551	14.4884	0.0118371	-6.40054	1.13107e-09	3.88715e-08	down	yes
MSTRG.23800	EVM%20prediction%20fragScaff_scaffold_116_pilon.110	NA	NA	NA	NA	NA	NA	0	0	5.15211	0	0	0	17173.7	14.0679	1.13459e-09	3.8951e-08	up	yes
MSTRG.6940	.	NA	NA	NA	NA	NA	NA	0	8.20023	0	0	0	0	27334.1	14.7384	1.13508e-09	3.8951e-08	up	yes
MSTRG.21459	EVM%20prediction%20original_scaffold_782_pilon.110	NA	NA	NA	NA	NA	NA	0	0	9.27333	0	0	0	30911.1	14.9158	1.13676e-09	3.89796e-08	up	yes
MSTRG.16600	EVM%20prediction%20original_scaffold_1019_pilon.12	NA	NA	NA	NA	NA	NA	0	0	0	0	0	9.22584	3.25174e-05	-14.9084	1.14299e-09	3.91508e-08	down	yes
MSTRG.19705	EVM%20prediction%20fragScaff_scaffold_235_pilon.31	NA	NA	NA	NA	NA	NA	7.6208	0	0	0	0	0	25402.7	14.6327	1.14345e-09	3.91508e-08	up	yes
MSTRG.192	EVM%20prediction%20original_scaffold_442_pilon.120	NA	NA	NA	NA	NA	NA	0	0	14.9319	0	0	0	49773	15.6031	1.15429e-09	3.94925e-08	up	yes
MSTRG.1575	EVM%20prediction%20fragScaff_scaffold_241_pilon.119	NA	NA	NA	NA	NA	NA	0	8.38441	0	0	0	0	27948	14.7705	1.16043e-09	3.96734e-08	up	yes
MSTRG.17298	EVM%20prediction%20original_scaffold_1028_pilon.16	NA	NA	NA	NA	NA	NA	0	9.87815	0	0	0	0	32927.2	15.007	1.16368e-09	3.9755e-08	up	yes
MSTRG.5166	EVM%20prediction%20fragScaff_scaffold_52_pilon.31	NA	NA	NA	NA	NA	NA	0	0	0	7.86884	0	0	3.81251e-05	-14.6789	1.16681e-09	3.98321e-08	down	yes
MSTRG.19795	EVM%20prediction%20fragScaff_scaffold_5_pilon.3	NA	NA	NA	NA	NA	NA	0	0	0	11.6954	0	0	2.56512e-05	-15.2506	1.16937e-09	3.98903e-08	down	yes
MSTRG.24318	EVM%20prediction%20fragScaff_scaffold_97_pilon.83	NA	NA	NA	NA	NA	NA	0	0	0	0	7.83844	0	3.82729e-05	-14.6733	1.17134e-09	3.99065e-08	down	yes
MSTRG.5889	EVM%20prediction%20fragScaff_scaffold_98_pilon.5	NA	NA	NA	NA	NA	NA	0	0.009984	7.54532	0	0	0	25184.3	14.6202	1.17158e-09	3.99065e-08	up	yes
MSTRG.10688	EVM%20prediction%20fragScaff_scaffold_19_pilon.153	NA	NA	NA	NA	NA	NA	0	0	3.30362	0	0	0	11012.1	13.4268	1.17348e-09	3.99416e-08	up	yes
MSTRG.10920	EVM%20prediction%20fragScaff_scaffold_46_pilon.41	NA	NA	NA	NA	NA	NA	0	0	12.8371	0	0	0	42790.2	15.385	1.17601e-09	3.99984e-08	up	yes
MSTRG.5089	EVM%20prediction%20fragScaff_scaffold_119_pilon.195	NA	NA	NA	NA	NA	NA	0	9.04756	0	0	0	0	30158.5	14.8803	1.1821e-09	4.01758e-08	up	yes
MSTRG.4261	EVM%20prediction%20fragScaff_scaffold_67_pilon.541	NA	NA	NA	NA	NA	NA	0	0	0	0	7.17492	0	4.18123e-05	-14.5457	1.18432e-09	4.02216e-08	down	yes
MSTRG.15573	EVM%20prediction%20fragScaff_scaffold_243_pilon.52	GO:0003723(RNA binding);GO:0003729(mRNA binding);GO:0005515(protein binding);GO:0005634(nucleus);GO:0005737(cytoplasm);GO:0005829(cytosol)	NA	NA	NA	uncharacterized protein LOC11413827 [Medicago truncatula]	NA	15.6173	12.1288	7.93156	38.6924	33.6525	41.2005	0.314215	-1.67018	1.18927e-09	4.03598e-08	down	yes
MSTRG.9822	EVM%20prediction%20original_scaffold_803_pilon.3	NA	NA	NA	NA	NA	NA	0	0	0	0	0	7.27621	4.12303e-05	-14.5659	1.19205e-09	4.04246e-08	down	yes
MSTRG.17350	.	NA	NA	NA	NA	NA	NA	0	0	0	18.5317	0.962843	13.5275	9.08484e-06	-16.7481	1.19383e-09	4.0455e-08	down	yes
MSTRG.17250	EVM%20prediction%20fragScaff_scaffold_201_pilon.15	NA	NA	NA	NA	NA	NA	0	0	5.5245	0	0	0	18415	14.1686	1.20194e-09	4.07001e-08	up	yes
MSTRG.4847	EVM%20prediction%20original_scaffold_713_pilon.15	NA	NA	NA	NA	NA	NA	7.3875	0	0	0	0	0	24625	14.5878	1.2072e-09	4.08482e-08	up	yes
MSTRG.8906	EVM%20prediction%20original_scaffold_808_pilon.104	NA	NA	NA	NA	NA	NA	28.8792	0	0	0	0	0	96264.1	16.5547	1.21141e-09	4.09524e-08	up	yes
MSTRG.24418	.	NA	NA	NA	NA	NA	NA	31.7504	9.08349	17.447	0.0457	0	0	1275.29	10.3166	1.21206e-09	4.09524e-08	up	yes
MSTRG.2425	EVM%20prediction%20fragScaff_scaffold_33_pilon.319	GO:0005634(nucleus);GO:0010088(phloem development);GO:0042803(protein homodimerization activity);GO:0043621(protein self-association)	NA	NA	NA	protein SIEVE ELEMENT OCCLUSION B [Medicago truncatula]	NA	0	0	0	0	0	3.29175	9.11369e-05	-13.4216	1.21393e-09	4.09856e-08	down	yes
MSTRG.8567	EVM%20prediction%20original_scaffold_675_pilon.176	NA	NA	NA	NA	NA	NA	0	15.2361	0	0	0	0	50786.9	15.6322	1.23226e-09	4.15738e-08	up	yes
MSTRG.19915	EVM%20prediction%20original_scaffold_465_pilon.19	NA	NA	NA	NA	NA	NA	24.3757	19.8779	11.6821	4.94978	4.48515	3.63294	4.2804	2.09774	1.23552e-09	4.16535e-08	up	yes
MSTRG.21428	EVM%20prediction%20original_scaffold_745_pilon.61	NA	NA	NA	NA	NA	NA	0.068898	0	4.92414	0	0	0	16643.5	14.0227	1.24784e-09	4.2038e-08	up	yes
MSTRG.8082	EVM%20prediction%20fragScaff_scaffold_180_pilon.238	NA	NA	NA	NA	NA	NA	0	0	0	9.58348	0	0	3.13039e-05	-14.9633	1.25361e-09	4.22016e-08	down	yes
MSTRG.10772	EVM%20prediction%20fragScaff_scaffold_212_pilon.1	NA	NA	NA	NA	NA	NA	0	0	0	0	0	5.92339	5.06467e-05	-14.2692	1.26443e-09	4.25347e-08	down	yes
MSTRG.3223	EVM%20prediction%20original_scaffold_994_pilon.218	NA	NA	NA	NA	NA	NA	0	0	0	0	6.47804	0	4.63103e-05	-14.3983	1.27601e-09	4.2893e-08	down	yes
MSTRG.11760	EVM%20prediction%20original_scaffold_477_pilon.52	NA	NA	NA	NA	hypothetical protein MTR_8g089830 [Medicago truncatula]	NA	34.8673	32.1615	27.3277	18.7898	18.8745	16.3695	1.74625	0.804257	1.28872e-09	4.32858e-08	up	no
MSTRG.18561	EVM%20prediction%20fragScaff_scaffold_145_pilon.157	GO:0004674(protein serine/threonine kinase activity);GO:0005524(ATP binding);GO:0005886(plasma membrane);GO:0006468(protein phosphorylation);GO:0009751(response to salicylic acid);GO:0016021(integral component of membrane);GO:0016301(kinase activity);GO:0030246(carbohydrate binding)	NA	NA	NA	L-type lectin-domain containing receptor kinase IV.1 [Medicago truncatula]	NA	0.173723	0.283294	0.362796	1.79695	2.72615	1.86246	0.128386	-2.96144	1.29044e-09	4.32858e-08	down	yes
MSTRG.5782	EVM%20prediction%20original_scaffold_732_pilon.93	GO:0003674(molecular_function);GO:0005515(protein binding);GO:0005802(trans-Golgi network);GO:0005886(plasma membrane);GO:0008017(microtubule binding);GO:0008150(biological_process);GO:0009507(chloroplast);GO:0016021(integral component of membrane)	NA	NA	NA	uncharacterized protein LOC11434769 [Medicago truncatula]	NA	24.546	24.2727	20.0996	31.1721	36.1657	33.7419	0.681821	-0.552535	1.29052e-09	4.32858e-08	down	no
MSTRG.251	EVM%20prediction%20original_scaffold_855_pilon.46	NA	NA	NA	NA	NA	NA	0	0	0	0.554547	2.61414	0.570264	8.02363e-05	-13.6054	1.2973e-09	4.34818e-08	down	yes
MSTRG.20470	EVM%20prediction%20fragScaff_scaffold_268_pilon.129	NA	NA	NA	NA	NA	NA	0	0	0	0	17.1835	0	1.74586e-05	-15.8057	1.29911e-09	4.35108e-08	down	yes
MSTRG.1198	EVM%20prediction%20fragScaff_scaffold_190_pilon.2	GO:0005509(calcium ion binding);GO:0005634(nucleus);GO:0008150(biological_process)	03015(mRNA surveillance pathway)	K11583	NA	probable serine/threonine protein phosphatase 2A regulatory subunit B''delta [Medicago truncatula]	NA	0	0	0	4.23467	0	0	7.08438e-05	-13.785	1.30231e-09	4.35861e-08	down	yes
MSTRG.10873	EVM%20prediction%20fragScaff_scaffold_211_pilon.117	GO:0005680(anaphase-promoting complex);GO:0031625(ubiquitin protein ligase binding);GO:0061630(ubiquitin protein ligase activity)	04120(Ubiquitin mediated proteolysis)	K03349	NA	anaphase-promoting complex subunit 2 isoform X1 [Medicago truncatula]	NA	6.56602	5.62448	4.06854	2.2038	1.74675	1.78365	2.83545	1.50358	1.30407e-09	4.36134e-08	up	yes
MSTRG.1452	EVM%20prediction%20original_scaffold_442_pilon.250	GO:0000932(P-body);GO:0005515(protein binding);GO:0005634(nucleus);GO:0005737(cytoplasm);GO:0007033(vacuole organization);GO:0007034(vacuolar transport);GO:0007165(signal transduction);GO:0009737(response to abscisic acid);GO:0009825(multidimensional cell growth);GO:0010090(trichome morphogenesis);GO:0033962(cytoplasmic mRNA processing body assembly);GO:0071472(cellular response to salt stress);G…	NA	NA	NA	protein SPIRRIG [Medicago truncatula]	NA	0	0	0	5.13513	0	0	5.84211e-05	-14.0632	1.30874e-09	4.37093e-08	down	yes
MSTRG.16500	EVM%20prediction%20fragScaff_scaffold_223_pilon.1	NA	NA	NA	NA	NA	NA	0	0	0	0	0	3.40588	8.80829e-05	-13.4708	1.30883e-09	4.37093e-08	down	yes
MSTRG.1858	EVM%20prediction%20original_scaffold_1009_pilon.49	GO:0016020(membrane);GO:0016709(oxidoreductase activity, acting on paired donors, with incorporation or reduction of molecular oxygen, NAD(P)H as one donor, and incorporation of one atom of oxygen);GO:0044550(secondary metabolite biosynthetic process)	NA	NA	NA	cytochrome P450 CYP736A12 [Medicago truncatula]	NA	43.4462	47.9239	14.5627	3.12574	2.94593	4.34965	10.165	3.34554	1.32258e-09	4.41366e-08	up	yes
MSTRG.15774	EVM%20prediction%20original_scaffold_933_pilon.46	NA	NA	NA	NA	NA	NA	0	0	0	0	9.6873	0	3.09684e-05	-14.9788	1.32725e-09	4.42576e-08	down	yes
MSTRG.14568	EVM%20prediction%20original_scaffold_650_pilon.12	NA	NA	NA	NA	protein FAR1-related sequence 5-like, partial [Trifolium pratense]	NA	0	0	0	2.46202	6.91932	0.995398	2.89108e-05	-15.078	1.32878e-09	4.42576e-08	down	yes
MSTRG.5399	EVM%20prediction%20original_scaffold_960_pilon.31	NA	NA	NA	NA	NA	NA	0	0	8.40723	0	0	0	28024.1	14.7744	1.32909e-09	4.42576e-08	up	yes
MSTRG.9289	EVM%20prediction%20original_scaffold_564_pilon.82	GO:0005886(plasma membrane);GO:0016021(integral component of membrane);GO:0042626(ATPase activity, coupled to transmembrane movement of substances)	02010(ABC transporters)	K05681	NA	pleiotropic drug resistance protein 1 [Medicago truncatula]	NA	0.043411	0.085367	0.055222	4.93299	0.528811	3.45173	0.0206428	-5.59822	1.33345e-09	4.43708e-08	down	yes
MSTRG.7717	EVM%20prediction%20original_scaffold_436_pilon.8	NA	NA	NA	NA	NA	NA	17.2749	0	0	0	0	0	57583	15.8134	1.34082e-09	4.45836e-08	up	yes
MSTRG.24001	EVM%20prediction%20fragScaff_scaffold_159_pilon.79	NA	NA	NA	NA	NA	NA	0	0	7.21707	0	0	0	24056.9	14.5542	1.37124e-09	4.55624e-08	up	yes
evm.TU.fragScaff_scaffold_55_pilon.9	EVM%20prediction%20fragScaff_scaffold_55_pilon.9	GO:0003723(RNA binding);GO:0003964(RNA-directed DNA polymerase activity);GO:0005737(cytoplasm);GO:0006278(RNA-dependent DNA biosynthetic process);GO:0015074(DNA integration)	00600(Sphingolipid metabolism)	K12349	EC:3.5.1.23	Ty3/gypsy retrotransposon protein [Trifolium pratense]	NA	0.818525	0.529656	0.208156	0	0	0	5187.79	12.3409	1.38334e-09	4.59126e-08	up	yes
MSTRG.22180	EVM%20prediction%20fragScaff_scaffold_111_pilon.230	NA	NA	NA	NA	hypothetical protein MTR_4g121930 [Medicago truncatula]	NA	127.977	108.012	140.277	25.2683	32.956	35.9574	3.99511	1.99824	1.38378e-09	4.59126e-08	up	yes
MSTRG.15910	EVM%20prediction%20fragScaff_scaffold_122_pilon.113	NA	NA	NA	NA	NA	NA	0	0	0	3.77404	0	0	7.94905e-05	-13.6189	1.41748e-09	4.69972e-08	down	yes
MSTRG.1083	EVM%20prediction%20fragScaff_scaffold_33_pilon.4	NA	NA	NA	NA	NA	NA	0	11.0888	0	0	0	0	36962.6	15.1738	1.43837e-09	4.76556e-08	up	yes
MSTRG.22448	EVM%20prediction%20original_scaffold_795_pilon.117	NA	NA	NA	NA	NA	NA	0	0	0	0	8.71636	0	3.4418e-05	-14.8265	1.44696e-09	4.79055e-08	down	yes
MSTRG.6968	EVM%20prediction%20fragScaff_scaffold_74_pilon.172	GO:0005509(calcium ion binding);GO:0009756(carbohydrate mediated signaling);GO:0030145(manganese ion binding);GO:0030246(carbohydrate binding)	NA	NA	NA	lectin [Medicago sativa]	NA	21.6229	28.2487	14.1087	0.185265	0	0.269154	140.796	7.13746	1.45108e-09	4.80074e-08	up	yes
MSTRG.16747	EVM%20prediction%20fragScaff_scaffold_118_pilon.49	GO:0003700(DNA binding transcription factor activity);GO:0005515(protein binding);GO:0005634(nucleus);GO:0008270(zinc ion binding);GO:0009585(red, far-red light phototransduction);GO:0009639(response to red or far red light);GO:0010017(red or far-red light signaling pathway);GO:0010018(far-red light signaling pathway);GO:0010218(response to far red light);GO:0042753(positive regulation of circadi…	NA	NA	NA	protein FAR1-related sequence 5-like [Trifolium pratense]	NA	10.9104	14.8068	0.331923	0	0	0	86830.4	16.4059	1.45326e-09	4.8045e-08	up	yes
MSTRG.19900	EVM%20prediction%20fragScaff_scaffold_159_pilon.148	NA	NA	NA	NA	NA	NA	0	0	0	7.87486	0	0	3.80959e-05	-14.68	1.47058e-09	4.8583e-08	down	yes
MSTRG.3660	EVM%20prediction%20fragScaff_scaffold_263_pilon.83	NA	NA	NA	NA	NA	NA	4.07565	4.46596	2.12	22.5997	13.0086	20.6585	0.189483	-2.39986	1.48089e-09	4.88885e-08	down	yes
MSTRG.3457	EVM%20prediction%20original_scaffold_962_pilon.60	NA	NA	NA	NA	NA	NA	0	0	0	0	6.19926	0	4.83929e-05	-14.3348	1.48505e-09	4.89741e-08	down	yes
MSTRG.21556	EVM%20prediction%20fragScaff_scaffold_156_pilon.229	NA	NA	NA	NA	NA	NA	6.50711	0	0	0	0	0	21690.4	14.4048	1.48583e-09	4.89741e-08	up	yes
evm.TU.original_scaffold_675_pilon.23	EVM%20prediction%20original_scaffold_675_pilon.23	GO:0004144(diacylglycerol O-acyltransferase activity);GO:0005789(endoplasmic reticulum membrane);GO:0005811(lipid droplet);GO:0006071(glycerol metabolic process);GO:0009507(chloroplast);GO:0016021(integral component of membrane);GO:0019432(triglyceride biosynthetic process);GO:0034389(lipid particle organization);GO:0046460(neutral lipid biosynthetic process)	00561(Glycerolipid metabolism)	K22848	EC:2.3.1.20	diacylglycerol O-acyltransferase 2D [Medicago truncatula]	NA	0	0	0	0.572213	1.29819	0.658517	0.000118628	-13.0413	1.48667e-09	4.89741e-08	down	yes
MSTRG.6490	EVM%20prediction%20fragScaff_scaffold_207_pilon.198	GO:0004067(asparaginase activity);GO:0005576(extracellular region);GO:0006508(proteolysis);GO:0006516(glycoprotein catabolic process);GO:0008798(beta-aspartyl-peptidase activity)	00511(Other glycan degradation)	K01444	EC:3.5.1.26	probable isoaspartyl peptidase/L-asparaginase 3 isoform X1 [Medicago truncatula]	NA	11.6189	0	0	0	0	0	38729.7	15.2412	1.49054e-09	4.90663e-08	up	yes
MSTRG.14660	EVM%20prediction%20fragScaff_scaffold_66_pilon.63	NA	NA	NA	NA	NA	NA	0	0	0	1.63396	2.18709	0.601144	6.78396e-05	-13.8475	1.49322e-09	4.91197e-08	down	yes
MSTRG.6245	EVM%20prediction%20original_scaffold_879_pilon.14	NA	NA	NA	NA	NA	NA	7.12736	0	0	0	0	0	23757.9	14.5361	1.50255e-09	4.93559e-08	up	yes
MSTRG.16044	.	NA	NA	NA	NA	NA	NA	13.2948	0	0	0	0	0	44316	15.4355	1.50255e-09	4.93559e-08	up	yes
MSTRG.10150	EVM%20prediction%20original_scaffold_605_pilon.4	NA	NA	NA	NA	NA	NA	0	0	5.67025	0	0	0	18900.8	14.2062	1.51552e-09	4.97466e-08	up	yes
MSTRG.18309	EVM%20prediction%20fragScaff_scaffold_253_pilon.42	GO:0009813(flavonoid biosynthetic process);GO:0043231(intracellular membrane-bounded organelle);GO:0052696(flavonoid glucuronidation);GO:0080043(quercetin 3-O-glucosyltransferase activity);GO:0080044(quercetin 7-O-glucosyltransferase activity)	NA	NA	NA	soyasapogenol B glucuronide galactosyltransferase [Medicago truncatula]	NA	8.47707	9.8599	4.26953	0.048461	0	0	466.488	8.8657	1.53214e-09	5.02562e-08	up	yes
evm.TU.fragScaff_scaffold_155_pilon.116	EVM%20prediction%20fragScaff_scaffold_155_pilon.116	GO:0004519(endonuclease activity);GO:0005739(mitochondrion);GO:0005777(peroxisome);GO:0009507(chloroplast);GO:0010468(regulation of gene expression)	NA	NA	NA	uncharacterized protein LOC11420708 [Medicago truncatula]	NA	0.821642	0.791109	0.493984	0.211966	0.213668	0.160592	3.59372	1.84548	1.54009e-09	5.04812e-08	up	yes
MSTRG.17066	EVM%20prediction%20fragScaff_scaffold_138_pilon.14	NA	NA	NA	NA	NA	NA	4.73342	7.10922	4.52978	48.1544	21.1789	45.792	0.142214	-2.81387	1.55789e-09	5.10283e-08	down	yes
MSTRG.10611	EVM%20prediction%20fragScaff_scaffold_114_pilon.8	GO:0009926(auxin polar transport);GO:0046620(regulation of organ growth)	NA	NA	NA	putative small auxin-up RNA [Medicago truncatula]	NA	0.586125	0.680086	0.359906	3.66964	3.69057	2.01728	0.173406	-2.52777	1.56761e-09	5.13102e-08	down	yes
MSTRG.10313	.	NA	NA	NA	NA	NA	NA	0	0.208736	14.7854	0	0	0	49980.3	15.6091	1.57153e-09	5.14021e-08	up	yes
MSTRG.16275	EVM%20prediction%20fragScaff_scaffold_252_pilon.174	NA	NA	NA	NA	NA	NA	0	0	0	0	13.0124	0	2.30549e-05	-15.4046	1.58083e-09	5.16696e-08	down	yes
MSTRG.2631	EVM%20prediction%20original_scaffold_386_pilon.11	NA	NA	NA	NA	NA	NA	0	0	0	0	0	2.8181	0.000106455	-13.1975	1.5958e-09	5.21219e-08	down	yes
MSTRG.15200	EVM%20prediction%20fragScaff_scaffold_57_pilon.114	NA	NA	NA	NA	Y2K4 dehydrin variant G2, partial [Medicago sativa]	NA	0	13.8829	0	0	0	0	46276.2	15.498	1.60575e-09	5.24098e-08	up	yes
MSTRG.3687	EVM%20prediction%20fragScaff_scaffold_18_pilon.33	NA	NA	NA	NA	NA	NA	0	0	11.6607	0	0	0	38868.9	15.2463	1.61143e-09	5.2558e-08	up	yes
MSTRG.20369	EVM%20prediction%20fragScaff_scaffold_58_pilon.185	GO:0000166(nucleotide binding);GO:0005886(plasma membrane);GO:0006281(DNA repair);GO:0007165(signal transduction);GO:0009411(response to UV);GO:0009507(chloroplast);GO:0009650(UV protection);GO:0042493(response to drug)	NA	NA	NA	DNA damage-repair/toleration protein DRT100 [Medicago truncatula]	NA	1.85455	2.89544	2.55728	10.2898	10.0113	7.66061	0.261331	-1.93605	1.61608e-09	5.26723e-08	down	yes
MSTRG.2334	EVM%20prediction%20original_scaffold_704_pilon.2	GO:0005768(endosome);GO:0005774(vacuolar membrane);GO:0005802(trans-Golgi network);GO:0008757(S-adenosylmethionine-dependent methyltransferase activity);GO:0032259(methylation)	NA	NA	NA	putative S-adenosyl-L-methionine-dependent methyltransferase [Medicago truncatula]	NA	0	0.001977	3.39978	0	0	0	11339.2	13.469	1.61924e-09	5.2738e-08	up	yes
MSTRG.20534	EVM%20prediction%20original_scaffold_686_pilon.62	NA	NA	NA	NA	NA	NA	0	0	5.25648	0	0	0	17521.6	14.0968	1.62191e-09	5.27878e-08	up	yes
MSTRG.20525	EVM%20prediction%20original_scaffold_404_pilon.5	NA	NA	NA	NA	NA	NA	7.54367	0	0	0	0	0	25145.6	14.618	1.63888e-09	5.33022e-08	up	yes
MSTRG.16316	EVM%20prediction%20original_scaffold_299_pilon.130	NA	NA	NA	NA	NA	NA	13.1093	0	0	0	0	0	43697.7	15.4153	1.67414e-09	5.44107e-08	up	yes
MSTRG.18347	EVM%20prediction%20original_scaffold_600_pilon.35	NA	NA	NA	NA	uncharacterized protein LOC101501670 [Cicer arietinum]	NA	0.305154	0.114416	0.153819	2.18533	6.03253	2.43592	0.0538202	-4.21571	1.67956e-09	5.45484e-08	down	yes
MSTRG.19418	EVM%20prediction%20fragScaff_scaffold_108_pilon.86	NA	NA	NA	NA	NA	NA	0	16.3858	0	0	0	0	54619.3	15.7371	1.6948e-09	5.50047e-08	up	yes
MSTRG.2432	EVM%20prediction%20fragScaff_scaffold_33_pilon.336	NA	NA	NA	NA	NA	NA	0	0	7.57824	0	0	0	25260.8	14.6246	1.69734e-09	5.50484e-08	up	yes
MSTRG.6478	EVM%20prediction%20fragScaff_scaffold_207_pilon.162	NA	NA	NA	NA	NA	NA	0	0	22.425	0	0	0	74750	16.1898	1.70396e-09	5.51888e-08	up	yes
MSTRG.4402	EVM%20prediction%20fragScaff_scaffold_250_pilon.309	NA	NA	NA	NA	NA	NA	0	22.1341	0	0	0	0	73780.2	16.1709	1.70407e-09	5.51888e-08	up	yes
MSTRG.10877	EVM%20prediction%20fragScaff_scaffold_211_pilon.144	NA	NA	NA	NA	NA	NA	0	0	0	0	3.40337	0	8.8148e-05	-13.4697	1.71825e-09	5.5609e-08	down	yes
MSTRG.10663	EVM%20prediction%20fragScaff_scaffold_19_pilon.110	NA	NA	NA	NA	NA	NA	0	0	15.6968	0	0	0	52322.8	15.6752	1.73412e-09	5.60832e-08	up	yes
MSTRG.4420	EVM%20prediction%20fragScaff_scaffold_122_pilon.77	GO:0005886(plasma membrane);GO:0016301(kinase activity)	NA	NA	NA	uncharacterized protein LOC11440251 isoform X1 [Medicago truncatula]	NA	0.363068	0.583101	0.973815	6.43574	6.7907	6.14661	0.0991059	-3.33488	1.7354e-09	5.60855e-08	down	yes
MSTRG.3804	.	NA	NA	NA	NA	NA	NA	14.4058	12.2064	23.2639	1.05858	0.911623	0.225307	22.7174	4.50573	1.73778e-09	5.61227e-08	up	yes
MSTRG.12064	EVM%20prediction%20fragScaff_scaffold_86_pilon.241	NA	NA	NA	NA	NA	NA	5.59997	1.58231	1.12828	0	0	0	27701.9	14.7577	1.74066e-09	5.61764e-08	up	yes
MSTRG.1985	.	NA	NA	NA	NA	NA	NA	0	0	9.35041	0	0	0	31168	14.9278	1.74336e-09	5.62244e-08	up	yes
MSTRG.3487	EVM%20prediction%20original_scaffold_716_pilon.7	NA	NA	NA	NA	NA	NA	0	0	44.8198	0	0	0	149399	17.1888	1.7493e-09	5.63765e-08	up	yes
evm.TU.fragScaff_scaffold_35_pilon.39	EVM%20prediction%20fragScaff_scaffold_35_pilon.39	GO:0000325(plant-type vacuole);GO:0005516(calmodulin binding);GO:0005524(ATP binding);GO:0005773(vacuole);GO:0005774(vacuolar membrane);GO:0008559(xenobiotic transmembrane transporting ATPase activity);GO:0016021(integral component of membrane);GO:0042626(ATPase activity, coupled to transmembrane movement of substances);GO:0055085(transmembrane transport);GO:1902417((+)-abscisic acid D-glucopyran…	02010(ABC transporters)	K05666	NA	hypothetical protein PHAVU_006G166700g [Phaseolus vulgaris]	NA	2.81999	0.82959	1.21367	0	0	0	16210.8	13.9847	1.75107e-09	5.63939e-08	up	yes
evm.TU.fragScaff_scaffold_57_pilon.257	EVM%20prediction%20fragScaff_scaffold_57_pilon.257	GO:0005634(nucleus);GO:0008150(biological_process)	NA	NA	NA	RRP12-like protein [Medicago truncatula]	NA	0.44165	0.517016	0.749098	0	0	0	5692.55	12.4749	1.75267e-09	5.6394e-08	up	yes
MSTRG.791	.	NA	NA	NA	NA	NA	NA	0	0	14.4931	0	0	0	48310.5	15.56	1.75352e-09	5.6394e-08	up	yes
MSTRG.22344	EVM%20prediction%20fragScaff_scaffold_180_pilon.171	NA	NA	NA	NA	NA	NA	11.9946	0	0	0	0	0	39981.9	15.2871	1.76163e-09	5.66005e-08	up	yes
MSTRG.4635	EVM%20prediction%20fragScaff_scaffold_122_pilon.160	NA	NA	NA	NA	NA	NA	0	0	15.1496	0	0	0	50498.6	15.624	1.7624e-09	5.66005e-08	up	yes
MSTRG.17178	EVM%20prediction%20fragScaff_scaffold_201_pilon.81	NA	NA	NA	NA	NA	NA	10.3385	0	0	0	0	0	34461.6	15.0727	1.76985e-09	5.68004e-08	up	yes
MSTRG.8087	EVM%20prediction%20fragScaff_scaffold_180_pilon.231	NA	NA	NA	NA	NA	NA	7.2926	0	0	0	0	0	24308.7	14.5692	1.77203e-09	5.68309e-08	up	yes
MSTRG.14494	EVM%20prediction%20original_scaffold_684_pilon.61	NA	NA	NA	NA	NA	NA	7.04023	0	0	0	0	0	23467.4	14.5184	1.77471e-09	5.6877e-08	up	yes
MSTRG.24639	EVM%20prediction%20fragScaff_scaffold_48_pilon.70	NA	NA	NA	NA	NA	NA	0	0	10.8845	0	0	0	36281.8	15.147	1.77865e-09	5.69637e-08	up	yes
MSTRG.7884	EVM%20prediction%20original_scaffold_442_pilon.1	NA	NA	NA	NA	NA	NA	19.0576	0	0	0	0	0	63525.5	15.955	1.78572e-09	5.71505e-08	up	yes
MSTRG.18929	EVM%20prediction%20fragScaff_scaffold_137_pilon.31	NA	NA	NA	NA	NA	NA	0	0	3.34622	0	0	0	11154.1	13.4453	1.79534e-09	5.74185e-08	up	yes
MSTRG.5152	.	NA	NA	NA	NA	NA	NA	0	0	0	0	0	9.9149	3.02575e-05	-15.0123	1.81155e-09	5.78966e-08	down	yes
MSTRG.14713	EVM%20prediction%20fragScaff_scaffold_179_pilon.54	GO:0004190(aspartic-type endopeptidase activity);GO:0006508(proteolysis);GO:0030163(protein catabolic process)	NA	NA	NA	probable aspartyl protease At4g16563 [Medicago truncatula]	NA	11.0801	10.4143	6.01014	1.87806	1.92565	2.67466	4.24559	2.08596	1.81516e-09	5.79721e-08	up	yes
MSTRG.12936	EVM%20prediction%20fragScaff_scaffold_215_pilon.54	NA	NA	NA	NA	NA	NA	0	0	0	0	18.6701	0.084847	1.59958e-05	-15.9319	1.8184e-09	5.8035e-08	down	yes
MSTRG.2739	EVM%20prediction%20original_scaffold_291_pilon.17	NA	NA	NA	NA	NA	NA	0	0	7.59303	0	0	0	25310.1	14.6274	1.82813e-09	5.83054e-08	up	yes
MSTRG.9162	EVM%20prediction%20fragScaff_scaffold_6_pilon.278	GO:0003863(3-methyl-2-oxobutanoate dehydrogenase (2-methylpropanoyl-transferring) activity);GO:0005739(mitochondrion);GO:0005759(mitochondrial matrix);GO:0007584(response to nutrient);GO:0009083(branched-chain amino acid catabolic process);GO:0055114(oxidation-reduction process)	00640(Propanoate metabolism);00280(Valine, leucine and isoleucine degradation)	K00167	EC:1.2.4.4	2-oxoisovalerate dehydrogenase subunit beta 1, mitochondrial [Medicago truncatula]	NA	0	0	0	0	4.04927	0	7.40873e-05	-13.7204	1.83158e-09	5.8375e-08	down	yes
MSTRG.20466	EVM%20prediction%20fragScaff_scaffold_268_pilon.151	NA	NA	NA	NA	NA	NA	0	0	9.03899	0	0	0	30130	14.8789	1.85388e-09	5.90448e-08	up	yes
MSTRG.2385	EVM%20prediction%20original_scaffold_1023_pilon.7	GO:0005737(cytoplasm);GO:0016747(transferase activity, transferring acyl groups other than amino-acyl groups)	NA	NA	NA	putative benzyl alcohol O-benzoyltransferase [Medicago truncatula]	NA	146.356	153.637	111.901	43.6281	63.812	49.6969	2.62124	1.39025	1.88044e-09	5.98495e-08	up	yes
evm.TU.original_scaffold_688_pilon.147	EVM%20prediction%20original_scaffold_688_pilon.147	NA	NA	NA	NA	transcriptional factor B3 family protein [Medicago truncatula]	NA	0	0	5.33685	0	0	0	17789.5	14.1187	1.88924e-09	6.00879e-08	up	yes
MSTRG.4746	EVM%20prediction%20original_scaffold_852_pilon.10	NA	NA	NA	NA	NA	NA	0	0	0	3.9322	0	0	7.62932e-05	-13.6781	1.92134e-09	6.10669e-08	down	yes
MSTRG.11579	EVM%20prediction%20original_scaffold_559_pilon.26	NA	NA	NA	NA	NA	NA	6.02992	0	0	0	0	0	20099.7	14.2949	1.96227e-09	6.23247e-08	up	yes
MSTRG.22033	EVM%20prediction%20fragScaff_scaffold_6_pilon.395	NA	NA	NA	NA	NA	NA	0	0	31.5471	0	0	0	105157	16.6822	1.96985e-09	6.25223e-08	up	yes
MSTRG.188	EVM%20prediction%20original_scaffold_442_pilon.114	GO:0004364(glutathione transferase activity);GO:0005737(cytoplasm);GO:0006749(glutathione metabolic process);GO:0009407(toxin catabolic process)	00480(Glutathione metabolism)	K00799	EC:2.5.1.18	glutathione S-transferase 3 [Medicago truncatula]	NA	9.56456	8.61741	31.3158	0.486117	0.729946	0.597344	27.2955	4.77059	1.97848e-09	6.2753e-08	up	yes
MSTRG.610	EVM%20prediction%20original_scaffold_464_pilon.129	NA	NA	NA	NA	NA	NA	0	4.73305	0	0	0	0	15776.8	13.9455	1.98062e-09	6.27644e-08	up	yes
MSTRG.11620	EVM%20prediction%20fragScaff_scaffold_9_pilon.169	NA	NA	NA	NA	NA	NA	0	0	0	2.90346	0	0	0.000103325	-13.2405	1.98156e-09	6.27644e-08	down	yes
MSTRG.24496	.	NA	NA	NA	NA	NA	NA	0	0	0	6.49676	0	0	4.61769e-05	-14.4025	1.98375e-09	6.27907e-08	down	yes
MSTRG.13239	EVM%20prediction%20original_scaffold_897_pilon.10	NA	NA	NA	NA	NA	NA	0	0	3.8725	0	0	0	12908.3	13.656	1.99108e-09	6.29564e-08	up	yes
evm.TU.fragScaff_scaffold_65_pilon.304	EVM%20prediction%20fragScaff_scaffold_65_pilon.304	NA	03030(DNA replication);03420(Nucleotide excision repair);03430(Mismatch repair);03440(Homologous recombination)	K07466	NA	replication factor-A carboxy-terminal domain protein [Medicago truncatula]	NA	0	0	0	0	6.70519	0	4.47415e-05	-14.448	1.99172e-09	6.29564e-08	down	yes
MSTRG.20477	EVM%20prediction%20original_scaffold_1020_pilon.71	NA	NA	NA	NA	NA	NA	0	0	13.7974	0	0	0	45991.3	15.4891	1.99669e-09	6.30269e-08	up	yes
MSTRG.14269	EVM%20prediction%20fragScaff_scaffold_151_pilon.533	NA	NA	NA	NA	NA	NA	0	0	8.39438	0	0	0	27981.3	14.7722	1.99669e-09	6.30269e-08	up	yes
MSTRG.15724	EVM%20prediction%20fragScaff_scaffold_204_pilon.398	NA	NA	NA	NA	NA	NA	0	0.011468	6.40548	0	0	0	21389.8	14.3846	1.99984e-09	6.30833e-08	up	yes
MSTRG.22342	EVM%20prediction%20fragScaff_scaffold_180_pilon.167	NA	NA	NA	NA	NA	NA	0	0	11.0912	0	0	0	36970.8	15.1741	2.00734e-09	6.32764e-08	up	yes
MSTRG.1976	EVM%20prediction%20fragScaff_scaffold_33_pilon.197	NA	NA	NA	NA	NA	NA	0	0	6.98373	0	0	0	23279.1	14.5067	2.00883e-09	6.32802e-08	up	yes
MSTRG.20867	EVM%20prediction%20fragScaff_scaffold_255_pilon.37	NA	NA	NA	NA	NA	NA	0	0	0	0	0	7.75941	3.86627e-05	-14.6587	2.04032e-09	6.42284e-08	down	yes
MSTRG.17112	.	NA	NA	NA	NA	NA	NA	0	0	0	6.51598	0	0	4.60406e-05	-14.4067	2.05746e-09	6.47235e-08	down	yes
MSTRG.9354	EVM%20prediction%20original_scaffold_897_pilon.203	NA	NA	NA	NA	NA	NA	0	0	5.57345	0	0	0	18578.2	14.1813	2.07261e-09	6.51558e-08	up	yes
MSTRG.671	EVM%20prediction%20fragScaff_scaffold_256_pilon.18	NA	NA	NA	NA	NA	NA	0	10.7	0	0	0	0	35666.5	15.1223	2.08246e-09	6.54207e-08	up	yes
MSTRG.1303	EVM%20prediction%20fragScaff_scaffold_170_pilon.39	GO:0000981(RNA polymerase II transcription factor activity, sequence-specific DNA binding);GO:0001135(transcription factor activity, RNA polymerase II transcription factor recruiting);GO:0003677(DNA binding);GO:0003700(DNA binding transcription factor activity);GO:0005634(nucleus);GO:0006351(transcription, DNA-templated);GO:0006355(regulation of transcription, DNA-templated);GO:0006357(regulation…	NA	NA	NA	unknown [Medicago truncatula]	NA	6.46429	0	0	0	0	0	21547.6	14.3952	2.08569e-09	6.54776e-08	up	yes
MSTRG.4056	.	NA	NA	NA	NA	NA	NA	0	0	15.5256	0	0	0	51751.8	15.6593	2.08959e-09	6.55283e-08	up	yes
MSTRG.13452	EVM%20prediction%20fragScaff_scaffold_154_pilon.95	NA	NA	NA	NA	NA	NA	0	8.68479	0	0	0	0	28949.3	14.8212	2.09015e-09	6.55283e-08	up	yes
MSTRG.8973	EVM%20prediction%20original_scaffold_519_pilon.74	GO:0005737(cytoplasm);GO:0005886(plasma membrane);GO:0006950(response to stress);GO:0009269(response to desiccation);GO:0016787(hydrolase activity)	NA	NA	NA	uncharacterized protein LOC11421531 [Medicago truncatula]	NA	22.7816	20.7944	22.4568	47.8075	65.3901	53.6762	0.395706	-1.3375	2.09847e-09	6.57445e-08	down	yes
MSTRG.19703	EVM%20prediction%20fragScaff_scaffold_103_pilon.66	NA	NA	NA	NA	NA	NA	0	0	0	0	0	6.91738	4.3369e-05	-14.493	2.10275e-09	6.57894e-08	down	yes
MSTRG.1974	EVM%20prediction%20fragScaff_scaffold_175_pilon.49	NA	NA	NA	NA	NA	NA	0	0	0	0	0	1.70327	0.000176132	-12.4711	2.10276e-09	6.57894e-08	down	yes
MSTRG.10339	EVM%20prediction%20original_scaffold_845_pilon.63	NA	NA	NA	NA	NA	NA	0	19.374	0	0	0	0	64580	15.9788	2.10644e-09	6.5849e-08	up	yes
evm.TU.original_scaffold_322_pilon.21	EVM%20prediction%20original_scaffold_322_pilon.21	NA	NA	NA	NA	uncharacterized protein LOC11446067 isoform X2 [Medicago truncatula]	NA	0	0	0	0.765378	1.24659	0.742006	0.000108933	-13.1643	2.10828e-09	6.5849e-08	down	yes
MSTRG.21120	EVM%20prediction%20fragScaff_scaffold_222_pilon.34	GO:0005829(cytosol);GO:0009903(chloroplast avoidance movement);GO:0009904(chloroplast accumulation movement)	NA	NA	NA	protein WEAK CHLOROPLAST MOVEMENT UNDER BLUE LIGHT 1 [Medicago truncatula]	NA	0	0	0	0	0	3.73519	8.03171e-05	-13.6039	2.10895e-09	6.5849e-08	down	yes
MSTRG.3569	EVM%20prediction%20original_scaffold_673_pilon.221	NA	NA	NA	NA	protein PELPK1 [Medicago truncatula]	NA	330.937	289.759	502.62	1888.66	2236.96	2050.74	0.181874	-2.45899	2.16735e-09	6.76266e-08	down	yes
MSTRG.7987	EVM%20prediction%20fragScaff_scaffold_88_pilon.155	NA	NA	NA	NA	NA	NA	0	6.16066	0	0	0	0	20535.5	14.3258	2.19228e-09	6.83583e-08	up	yes
MSTRG.13177	EVM%20prediction%20fragScaff_scaffold_169_pilon.230	GO:0005737(cytoplasm)	04016(MAPK signaling pathway - plant)	K20716	NA	mitogen-activated protein kinase kinase kinase 18 [Medicago truncatula]	NA	84.6404	96.4385	54.427	23.2359	14.7773	19.5721	4.08968	2.03199	2.21622e-09	6.90135e-08	up	yes
MSTRG.16966	EVM%20prediction%20original_scaffold_730_pilon.120	NA	NA	NA	NA	NA	NA	0	0	0	0.036545	7.10293	0	4.20199e-05	-14.5386	2.21744e-09	6.90135e-08	down	yes
MSTRG.17458	EVM%20prediction%20fragScaff_scaffold_68_pilon.117	NA	NA	NA	NA	NA	NA	0	10.2608	0	0	0	0	34202.7	15.0618	2.21779e-09	6.90135e-08	up	yes
MSTRG.7515	EVM%20prediction%20fragScaff_scaffold_72_pilon.47	GO:0003674(molecular_function);GO:0005794(Golgi apparatus);GO:0008150(biological_process)	03015(mRNA surveillance pathway)	K14399	EC:2.7.1.78	Sec14p-like phosphatidylinositol transfer family protein [Medicago truncatula]	NA	0	0	0	16.3957	0.958319	25.9088	6.93436e-06	-17.1378	2.22186e-09	6.90937e-08	down	yes
MSTRG.23545	EVM%20prediction%20fragScaff_scaffold_43_pilon.62	GO:0046577(long-chain-alcohol oxidase activity)	NA	NA	NA	long-chain-alcohol oxidase FAO2 [Medicago truncatula]	NA	3.08272	3.17912	5.57851	0.224811	0.345779	0.187603	15.6166	3.965	2.22746e-09	6.92209e-08	up	yes
MSTRG.7398	EVM%20prediction%20fragScaff_scaffold_58_pilon.38	NA	NA	NA	NA	protein FAR1-RELATED SEQUENCE 5-like [Medicago truncatula]	NA	0	0	0	1.81006	4.06031	1.86257	3.87951e-05	-14.6538	2.25227e-09	6.99449e-08	down	yes
MSTRG.16333	.	NA	NA	NA	NA	NA	NA	0	0	10.3445	0	0	0	34481.7	15.0735	2.25658e-09	7.00315e-08	up	yes
evm.TU.fragScaff_scaffold_67_pilon.247	EVM%20prediction%20fragScaff_scaffold_67_pilon.247	GO:0004842(ubiquitin-protein transferase activity);GO:0019005(SCF ubiquitin ligase complex);GO:0031146(SCF-dependent proteasomal ubiquitin-dependent protein catabolic process)	NA	NA	NA	F-box/kelch-repeat protein At3g06240 isoform X1 [Medicago truncatula]	NA	0.312999	0.428222	0.313023	0	0	0	3514.15	11.779	2.27016e-09	7.04056e-08	up	yes
MSTRG.10087	EVM%20prediction%20original_scaffold_854_pilon.19	NA	NA	NA	NA	NA	NA	0	0	0	0.244985	1.96469	1.61271	7.8485e-05	-13.6372	2.27542e-09	7.0521e-08	down	yes
MSTRG.12372	EVM%20prediction%20fragScaff_scaffold_221_pilon.291	NA	NA	NA	NA	NA	NA	27.5998	24.116	49.5189	0.12105	0	0.255626	268.758	8.07016	2.29599e-09	7.1111e-08	up	yes
MSTRG.10462	EVM%20prediction%20fragScaff_scaffold_50_pilon.167	GO:0005887(integral component of plasma membrane);GO:0009705(plant-type vacuole membrane);GO:0009992(cellular water homeostasis);GO:0015250(water channel activity);GO:0015254(glycerol channel activity);GO:0034220(ion transmembrane transport);GO:0042807(central vacuole)	04075(Plant hormone signal transduction)	K14488	NA	auxin-induced protein 10A5 [Medicago truncatula]	NA	1.62465	1.16681	1.16564	4.19209	8.34768	6.35729	0.209403	-2.25564	2.31737e-09	7.17249e-08	down	yes
MSTRG.23446	EVM%20prediction%20fragScaff_scaffold_241_pilon.154	NA	NA	NA	NA	NA	NA	0	0	16.5522	0	0	0	55173.8	15.7517	2.32942e-09	7.20495e-08	up	yes
MSTRG.1241	MERGED%3A%20EVM%20prediction%20fragScaff_scaffold_214_pilon.46%3B%20EVM%20prediction%20fragScaff_scaffold_214_pilon.47	NA	NA	NA	NA	NA	NA	0	0	0	0	4.9941	0	6.00709e-05	-14.023	2.34329e-09	7.24298e-08	down	yes
MSTRG.305	EVM%20prediction%20fragScaff_scaffold_274_pilon.30	NA	NA	NA	NA	NA	NA	23.0872	24.297	17.3641	34.9636	33.2407	32.0131	0.646077	-0.630221	2.36733e-09	7.31237e-08	down	no
MSTRG.2631	EVM%20prediction%20original_scaffold_386_pilon.1	NA	NA	NA	NA	NA	NA	0	0	5.79914	0	0	0	19330.5	14.2386	2.42475e-09	7.47972e-08	up	yes
MSTRG.7323	.	NA	NA	NA	NA	NA	NA	0	0	23.4826	0	0	0	78275.4	16.2563	2.42475e-09	7.47972e-08	up	yes
MSTRG.15637	EVM%20prediction%20original_scaffold_812_pilon.105	GO:0004842(ubiquitin-protein transferase activity);GO:0005737(cytoplasm);GO:0016567(protein ubiquitination);GO:0046872(metal ion binding)	NA	NA	NA	E3 ubiquitin-protein ligase XBAT33 [Medicago truncatula]	NA	0	0	3.94623	0	0	0	13154.1	13.6832	2.44699e-09	7.54329e-08	up	yes
MSTRG.6337	EVM%20prediction%20fragScaff_scaffold_126_pilon.581	NA	NA	NA	NA	NA	NA	2.3826	1.67729	0.635825	287.652	11.3667	299.724	0.00784264	-6.99445	2.45802e-09	7.57223e-08	down	yes
MSTRG.2696	EVM%20prediction%20fragScaff_scaffold_17_pilon.39	NA	NA	NA	NA	NA	NA	0	0	4.09121	0	0	0	13637.4	13.7353	2.46281e-09	7.58189e-08	up	yes
MSTRG.11140	EVM%20prediction%20fragScaff_scaffold_212_pilon.267	NA	NA	NA	NA	NA	NA	0	0	0	0	10.4543	0	2.86964e-05	-15.0888	2.46579e-09	7.586e-08	down	yes
evm.TU.original_scaffold_927_pilon.17	EVM%20prediction%20original_scaffold_927_pilon.17	NA	NA	NA	NA	putative transcription factor MADS-type1 family [Medicago truncatula]	NA	0.871396	1.25986	0.608414	0	0	0	9132.22	13.1567	2.48366e-09	7.63587e-08	up	yes
MSTRG.9658	EVM%20prediction%20original_scaffold_812_pilon.37	GO:0016592(mediator complex);GO:0070847(core mediator complex)	NA	NA	NA	mediator of RNA polymerase II transcription subunit 14 isoform X2 [Medicago truncatula]	NA	0	0	0	0	0	0.804723	0.000372799	-11.3893	2.48587e-09	7.63759e-08	down	yes
MSTRG.9735	EVM%20prediction%20fragScaff_scaffold_164_pilon.299	NA	NA	NA	NA	NA	NA	0	0	0	6.338	0	0	4.73336e-05	-14.3668	2.49978e-09	7.67521e-08	down	yes
MSTRG.15806	EVM%20prediction%20fragScaff_scaffold_7_pilon.94	NA	NA	NA	NA	NA	NA	14.9092	0	0	0	0	0	49697.2	15.6009	2.50715e-09	7.69271e-08	up	yes
MSTRG.24550	EVM%20prediction%20fragScaff_scaffold_273_pilon.194	NA	NA	NA	NA	NA	NA	0	9.42194	0	0	0	0	31406.5	14.9388	2.53869e-09	7.77914e-08	up	yes
MSTRG.21084	EVM%20prediction%20fragScaff_scaffold_109_pilon.100	NA	NA	NA	NA	NA	NA	0	8.13981	0	0	0	0	27132.7	14.7277	2.53869e-09	7.77914e-08	up	yes
MSTRG.10080	EVM%20prediction%20fragScaff_scaffold_192_pilon.93	NA	NA	NA	NA	NA	NA	6.5675	0	0	0	0	0	21891.7	14.4181	2.54079e-09	7.78037e-08	up	yes
MSTRG.10681	EVM%20prediction%20fragScaff_scaffold_19_pilon.138	GO:0042273(ribosomal large subunit biogenesis)	03018(RNA degradation)	K12598	EC:3.6.4.13	WD repeat-containing protein 55 isoform X1 [Medicago truncatula]	NA	0.038967	0	0	4.23388	11.7919	3.35927	0.00201016	-8.95847	2.5633e-09	7.84411e-08	down	yes
MSTRG.2748	EVM%20prediction%20original_scaffold_456_pilon.130	NA	NA	NA	NA	NA	NA	0	0	11.925	0	0	0	39750	15.2787	2.57335e-09	7.86443e-08	up	yes
MSTRG.10176	MERGED%3A%20EVM%20prediction%20original_scaffold_578_pilon.6%3B%20EVM%20prediction%20original_scaffold_578_pilon.7	NA	NA	NA	NA	NA	NA	0	0	4.39894	0	0	0	14663.1	13.8399	2.57335e-09	7.86443e-08	up	yes
MSTRG.10691	EVM%20prediction%20fragScaff_scaffold_48_pilon.26	NA	NA	NA	NA	NA	NA	0	0	0	2.60815	0	0	0.000115024	-13.0858	2.60141e-09	7.9449e-08	down	yes
MSTRG.12795	EVM%20prediction%20original_scaffold_908_pilon.133	NA	NA	NA	NA	NA	NA	0	0	0	0.000176	5.7439	0	5.22278e-05	-14.2248	2.60329e-09	7.94537e-08	down	yes
MSTRG.402	EVM%20prediction%20original_scaffold_664_pilon.18	NA	NA	NA	NA	NA	NA	79.5242	60.9774	0.950207	0	0	0	471506	18.8469	2.61711e-09	7.98227e-08	up	yes
MSTRG.19841	EVM%20prediction%20fragScaff_scaffold_158_pilon.108	GO:0005575(cellular_component);GO:0019745(pentacyclic triterpenoid biosynthetic process);GO:0042300(beta-amyrin synthase activity);GO:0042561(alpha-amyrin synthase activity)	00909(Sesquiterpenoid and triterpenoid biosynthesis)	K20658	EC:5.4.99.40;EC:5.4.99.39	mixed-amyrin synthase [Medicago truncatula]	NA	0.413584	0.222442	0.276287	1.60705	1.20547	1.22052	0.22621	-2.14427	2.62703e-09	8.00724e-08	down	yes
MSTRG.24599	EVM%20prediction%20fragScaff_scaffold_142_pilon.5	GO:0001653(peptide receptor activity);GO:0004674(protein serine/threonine kinase activity);GO:0004714(transmembrane receptor protein tyrosine kinase activity);GO:0005515(protein binding);GO:0005524(ATP binding);GO:0005886(plasma membrane);GO:0006468(protein phosphorylation);GO:0006970(response to osmotic stress);GO:0007169(transmembrane receptor protein tyrosine kinase signaling pathway);GO:00105…	NA	NA	NA	putative protein kinase RLK-Pelle-LRR-XI-1 family [Medicago truncatula]	NA	25.0971	30.3369	29.3122	3.65298	7.2493	3.71263	5.79861	2.53571	2.63046e-09	8.01239e-08	up	yes
MSTRG.2600	.	NA	NA	NA	NA	NA	NA	6.82286	0	0	0	0	0	22742.9	14.4731	2.64786e-09	8.05404e-08	up	yes
MSTRG.22230	EVM%20prediction%20fragScaff_scaffold_19_pilon.248	NA	NA	NA	NA	NA	NA	0	0	7.97381	0	0	0	26579.4	14.698	2.64927e-09	8.05404e-08	up	yes
MSTRG.11496	EVM%20prediction%20original_scaffold_673_pilon.56	NA	NA	NA	NA	NA	NA	0	0	0	0	8.24947	0	3.6366e-05	-14.7471	2.64938e-09	8.05404e-08	down	yes
MSTRG.7666	EVM%20prediction%20original_scaffold_688_pilon.18	NA	NA	NA	NA	disease resistance protein (TIR-NBS-LRR class) [Medicago truncatula]	NA	0.131887	0.380334	0.783745	16.5872	9.36514	13.4507	0.0328901	-4.9262	2.65385e-09	8.06231e-08	down	yes
MSTRG.8039	EVM%20prediction%20fragScaff_scaffold_13_pilon.55	NA	NA	NA	NA	NA	NA	6.81651	0	0	0	0	0	22721.7	14.4718	2.67989e-09	8.13606e-08	up	yes
MSTRG.9201	EVM%20prediction%20fragScaff_scaffold_65_pilon.171	NA	NA	NA	NA	NA	NA	16.3104	0	0	0	0	0	54368.1	15.7305	2.71185e-09	8.22766e-08	up	yes
MSTRG.21621	EVM%20prediction%20fragScaff_scaffold_3_pilon.67	NA	NA	NA	NA	NA	NA	0	3.98718	0	0	0	0	13290.6	13.6981	2.77273e-09	8.40169e-08	up	yes
MSTRG.21693	EVM%20prediction%20fragScaff_scaffold_12_pilon.283	NA	NA	NA	NA	NA	NA	0	0	9.39902	0	0	0	31330.1	14.9353	2.77285e-09	8.40169e-08	up	yes
evm.TU.fragScaff_scaffold_51_pilon.98	EVM%20prediction%20fragScaff_scaffold_51_pilon.98	GO:0000981(RNA polymerase II transcription factor activity, sequence-specific DNA binding);GO:0001135(transcription factor activity, RNA polymerase II transcription factor recruiting);GO:0003677(DNA binding);GO:0003700(DNA binding transcription factor activity);GO:0005634(nucleus);GO:0006351(transcription, DNA-templated);GO:0006355(regulation of transcription, DNA-templated);GO:0006357(regulation…	NA	NA	NA	transcription factor MYB54 [Medicago truncatula]	NA	0.639139	0.679264	0.34159	2.01708	2.34673	1.63355	0.276787	-1.85315	2.7905e-09	8.44959e-08	down	yes
MSTRG.19482	EVM%20prediction%20fragScaff_scaffold_77_pilon.28	NA	NA	NA	NA	NA	NA	0	0	0	6.2234	0	0	4.82052e-05	-14.3405	2.80687e-09	8.49071e-08	down	yes
MSTRG.5089	EVM%20prediction%20fragScaff_scaffold_119_pilon.195	NA	NA	NA	NA	NA	NA	5.46248	0	0	0	0	0	18208.3	14.1523	2.80776e-09	8.49071e-08	up	yes
MSTRG.11143	EVM%20prediction%20fragScaff_scaffold_212_pilon.249	NA	NA	NA	NA	NA	NA	0	0	5.567	0	0	0	18556.7	14.1796	2.82101e-09	8.52519e-08	up	yes
MSTRG.19145	EVM%20prediction%20fragScaff_scaffold_62_pilon.95	NA	NA	NA	NA	NA	NA	0	0	11.3626	0	0	0	37875.3	15.209	2.83429e-09	8.55971e-08	up	yes
MSTRG.7894	EVM%20prediction%20original_scaffold_748_pilon.3	NA	NA	NA	NA	NA	NA	11.2219	0	0	0	0	0	37406.2	15.191	2.84159e-09	8.57612e-08	up	yes
MSTRG.1525	.	NA	NA	NA	NA	NA	NA	7.20008	9.20519	0.923283	0	0	0	57761.8	15.8178	2.84571e-09	8.58257e-08	up	yes
MSTRG.3199	EVM%20prediction%20original_scaffold_994_pilon.278	NA	NA	NA	NA	NA	NA	0	12.5249	0	0	0	0	41749.6	15.3495	2.84765e-09	8.58257e-08	up	yes
MSTRG.4952	EVM%20prediction%20original_scaffold_980_pilon.115	NA	NA	NA	NA	NA	NA	5.00736	0	0	0	0	0	16691.2	14.0268	2.84931e-09	8.58257e-08	up	yes
MSTRG.6020	EVM%20prediction%20fragScaff_scaffold_9_pilon.368	NA	NA	NA	NA	NA	NA	5.68802	0	0	0	0	0	18960.1	14.2107	2.85302e-09	8.58813e-08	up	yes
MSTRG.12629	EVM%20prediction%20fragScaff_scaffold_6_pilon.88	NA	NA	NA	NA	NA	NA	0	0	0	0.785758	0	0	0.000381797	-11.3549	2.85728e-09	8.59535e-08	down	yes
MSTRG.19058	EVM%20prediction%20fragScaff_scaffold_108_pilon.212	NA	NA	NA	NA	NA	NA	0	0	0	0	7.85485	0	3.81929e-05	-14.6763	2.86939e-09	8.62613e-08	down	yes
MSTRG.17214	EVM%20prediction%20fragScaff_scaffold_201_pilon.105	GO:0004806(triglyceride lipase activity);GO:0005737(cytoplasm);GO:0006629(lipid metabolic process);GO:0008970(phosphatidylcholine 1-acylhydrolase activity);GO:0010187(negative regulation of seed germination);GO:0019915(lipid storage);GO:0046340(diacylglycerol catabolic process);GO:0047372(acylglycerol lipase activity);GO:0052651(monoacylglycerol catabolic process)	00220(Arginine biosynthesis)	K00145	EC:1.2.1.38	phospholipase A1-IIgamma [Medicago truncatula]	NA	0.477318	0.656097	0.4928	2.04239	2.33287	1.44554	0.27938	-1.8397	2.87662e-09	8.64222e-08	down	yes
MSTRG.21374	EVM%20prediction%20original_scaffold_682_pilon.63	NA	NA	NA	NA	NA	NA	0	0	0	0	7.08826	0	4.23235e-05	-14.5282	2.88747e-09	8.66917e-08	down	yes
MSTRG.16024	EVM%20prediction%20fragScaff_scaffold_169_pilon.181	NA	NA	NA	NA	NA	NA	0	0.196967	0	39.163	26.7124	78.0966	0.00136809	-9.51362	2.90793e-09	8.72492e-08	down	yes
MSTRG.2983	EVM%20prediction%20fragScaff_scaffold_269_pilon.71	NA	NA	NA	NA	NA	NA	0	0	0	7.16703	3.55728	1.03649	2.55085e-05	-15.2587	2.93157e-09	8.78853e-08	down	yes
MSTRG.21615	EVM%20prediction%20fragScaff_scaffold_3_pilon.56	NA	NA	NA	NA	NA	NA	0	0	7.98624	0	0	0	26620.8	14.7003	2.93294e-09	8.78853e-08	up	yes
MSTRG.8906	EVM%20prediction%20original_scaffold_808_pilon.104	NA	NA	NA	NA	NA	NA	35.7872	42.6969	2.97668	0.191166	0.22538	0.554693	83.8731	6.39014	2.95811e-09	8.85819e-08	up	yes
MSTRG.19645	EVM%20prediction%20original_scaffold_565_pilon.24	NA	NA	NA	NA	NA	NA	0	0	10.9458	0	0	0	36486	15.1551	2.97158e-09	8.89275e-08	up	yes
MSTRG.5615	EVM%20prediction%20fragScaff_scaffold_263_pilon.26	NA	03030(DNA replication);03420(Nucleotide excision repair);03430(Mismatch repair);03440(Homologous recombination)	K07466	NA	replication factor-A carboxy-terminal domain protein [Medicago truncatula]	NA	0	0	0	0	4.03972	0	7.42627e-05	-13.717	3.04822e-09	9.11396e-08	down	yes
MSTRG.15743	EVM%20prediction%20fragScaff_scaffold_19_pilon.48	NA	NA	NA	NA	NA	NA	0	0	0	0	5.15062	0	5.82454e-05	-14.0675	3.04946e-09	9.11396e-08	down	yes
MSTRG.15968	EVM%20prediction%20fragScaff_scaffold_160_pilon.351	NA	NA	NA	NA	NA	NA	0.024243	0.319311	0.11167	5.56105	3.93175	5.86161	0.0296478	-5.07593	3.05601e-09	9.12762e-08	down	yes
MSTRG.17189	EVM%20prediction%20original_scaffold_557_pilon.49	GO:0003735(structural constituent of ribosome);GO:0005737(cytoplasm);GO:0005794(Golgi apparatus);GO:0005840(ribosome);GO:0006412(translation);GO:0022626(cytosolic ribosome);GO:0022627(cytosolic small ribosomal subunit)	03010(Ribosome)	K02973	NA	40S ribosomal protein S23-2 [Medicago truncatula]	NA	57.1364	53.9505	40.2288	28.4931	26.3656	24.7789	1.90005	0.926041	3.06976e-09	9.16275e-08	up	no
MSTRG.8127	EVM%20prediction%20fragScaff_scaffold_51_pilon.115	NA	NA	NA	NA	NA	NA	0	2.65893	0	0	0	0	8863.11	13.1136	3.09957e-09	9.24574e-08	up	yes
MSTRG.21136	EVM%20prediction%20fragScaff_scaffold_183_pilon.77	GO:0005768(endosome);GO:0005774(vacuolar membrane);GO:0005802(trans-Golgi network);GO:0008757(S-adenosylmethionine-dependent methyltransferase activity);GO:0032259(methylation)	NA	NA	NA	probable methyltransferase PMT21 [Medicago truncatula]	NA	0	0	0	0	0	1.82573	0.000164318	-12.5712	3.1327e-09	9.33853e-08	down	yes
MSTRG.13459	EVM%20prediction%20fragScaff_scaffold_97_pilon.76	NA	NA	NA	NA	NA	NA	0	0	0	0	6.33615	0	4.73474e-05	-14.3664	3.17636e-09	9.45035e-08	down	yes
MSTRG.19461	MERGED%3A%20EVM%20prediction%20fragScaff_scaffold_77_pilon.6%3B%20EVM%20prediction%20fragScaff_scaffold_77_pilon.9	GO:0016420(malonyltransferase activity)	00944(Flavone and flavonol biosynthesis);00943(Isoflavonoid biosynthesis)	K13264	EC:2.3.1.115	phenolic glucoside malonyltransferase 1 [Medicago truncatula]	NA	0	0	0	0	3.18168	0	9.42898e-05	-13.3725	3.17636e-09	9.45035e-08	down	yes
MSTRG.16635	EVM%20prediction%20fragScaff_scaffold_226_pilon.292	NA	NA	NA	NA	NA	NA	0	0	0	0	5.24624	0	5.71838e-05	-14.094	3.17636e-09	9.45035e-08	down	yes
MSTRG.9465	EVM%20prediction%20original_scaffold_769_pilon.77	GO:0005515(protein binding);GO:0005524(ATP binding);GO:0005576(extracellular region);GO:0006952(defense response);GO:0043531(ADP binding)	03040(Spliceosome)	K12818	EC:3.6.4.13	putative disease resistance protein At3g14460 [Medicago truncatula]	NA	0	0	0	0	1.09075	0	0.000275039	-11.8281	3.19492e-09	9.49942e-08	down	yes
MSTRG.23867	EVM%20prediction%20original_scaffold_679_pilon.74	GO:0005886(plasma membrane);GO:0006952(defense response)	NA	NA	NA	MLO-like protein 10 [Cicer arietinum]	NA	0	0	0	0	3.02473	0	9.91824e-05	-13.2996	3.22685e-09	9.58817e-08	down	yes
MSTRG.4630	EVM%20prediction%20fragScaff_scaffold_70_pilon.47	GO:0030599(pectinesterase activity);GO:0046910(pectinesterase inhibitor activity);GO:0071944(cell periphery)	00040(Pentose and glucuronate interconversions)	K01051	EC:3.1.1.11	pectinesterase/pectinesterase inhibitor PPE8B [Medicago truncatula]	NA	4.73825	5.98581	5.8696	18.1432	15.2483	21.0971	0.304535	-1.71532	3.24947e-09	9.64918e-08	down	yes
MSTRG.3715	EVM%20prediction%20fragScaff_scaffold_99_pilon.166	NA	NA	NA	NA	NA	NA	6.39756	0	0	0	0	0	21325.2	14.3803	3.25855e-09	9.66991e-08	up	yes
MSTRG.23949	EVM%20prediction%20fragScaff_scaffold_205_pilon.23	NA	NA	NA	NA	NA	NA	0	6.86519	0	0	0	0	22884	14.482	3.27886e-09	9.7239e-08	up	yes
MSTRG.11871	EVM%20prediction%20fragScaff_scaffold_117_pilon.172	NA	NA	NA	NA	NA	NA	0	0	0	0.001674	4.65458	0	6.44295e-05	-13.9219	3.30386e-09	9.79176e-08	down	yes
MSTRG.15108	EVM%20prediction%20original_scaffold_416_pilon.7	NA	NA	NA	NA	NA	NA	0	0	0	4.22235	0	0	7.10505e-05	-13.7808	3.37585e-09	9.99868e-08	down	yes
MSTRG.13945	EVM%20prediction%20fragScaff_scaffold_128_pilon.226	NA	NA	NA	NA	NA	NA	9.80224	0	0	0	0	0	32674.1	14.9959	3.39426e-09	1.00467e-07	up	yes
MSTRG.18050	EVM%20prediction%20fragScaff_scaffold_119_pilon.139	NA	NA	NA	NA	NA	NA	0	0	0	0	3.81829	0	7.85692e-05	-13.6357	3.40485e-09	1.00716e-07	down	yes
MSTRG.23967	EVM%20prediction%20fragScaff_scaffold_14_pilon.114	GO:0005737(cytoplasm);GO:0008716(D-alanine-D-alanine ligase activity);GO:0009252(peptidoglycan biosynthetic process);GO:0009507(chloroplast)	NA	NA	NA	D-alanine-D-alanine ligase [Medicago truncatula]	NA	0	0	0	0	3.5386	0	8.47792e-05	-13.5259	3.41804e-09	1.01042e-07	down	yes
MSTRG.15587	EVM%20prediction%20fragScaff_scaffold_20_pilon.18	NA	NA	NA	NA	NA	NA	2.43832	4.64613	1.24404	0	0	0	27761.6	14.7608	3.42239e-09	1.01105e-07	up	yes
MSTRG.2705	EVM%20prediction%20fragScaff_scaffold_157_pilon.168	NA	NA	NA	NA	NA	NA	0	2.79378	0	0	0	0	9312.58	13.185	3.46437e-09	1.0228e-07	up	yes
MSTRG.15279	EVM%20prediction%20fragScaff_scaffold_9_pilon.86	NA	NA	NA	NA	NA	NA	0	0	0	0	4.48927	0	6.6826e-05	-13.8692	3.49143e-09	1.03013e-07	down	yes
evm.TU.fragScaff_scaffold_97_pilon.55	EVM%20prediction%20fragScaff_scaffold_97_pilon.55	GO:0005783(endoplasmic reticulum);GO:0005886(plasma membrane);GO:0009926(auxin polar transport);GO:0010252(auxin homeostasis);GO:0010329(auxin efflux transmembrane transporter activity)	NA	NA	NA	auxin efflux carrier component 8 [Medicago truncatula]	NA	0	0	0	0	2.95098	0	0.000101661	-13.2639	3.51487e-09	1.03638e-07	down	yes
MSTRG.852	EVM%20prediction%20original_scaffold_1020_pilon.57	GO:0004842(ubiquitin-protein transferase activity);GO:0005739(mitochondrion);GO:0006996(organelle organization);GO:0009507(chloroplast);GO:0009707(chloroplast outer membrane);GO:0009941(chloroplast envelope);GO:0016021(integral component of membrane);GO:0016567(protein ubiquitination);GO:0046872(metal ion binding)	NA	NA	NA	E3 ubiquitin-protein ligase SP1 [Cicer arietinum]	NA	0	0	3.5492	0	0	0	11830.7	13.5302	3.52831e-09	1.03968e-07	up	yes
MSTRG.2022	EVM%20prediction%20fragScaff_scaffold_118_pilon.942	NA	NA	NA	NA	NA	NA	0	0	0	2.05261	0	0	0.000146156	-12.7402	3.53724e-09	1.04164e-07	down	yes
MSTRG.592	EVM%20prediction%20fragScaff_scaffold_10_pilon.163	NA	NA	NA	NA	NA	NA	0.493024	0.010188	0.031747	43.6196	12.5645	34.0787	0.00592668	-7.39856	3.549e-09	1.04357e-07	down	yes
MSTRG.2561	EVM%20prediction%20fragScaff_scaffold_102_pilon.81	NA	NA	NA	NA	NA	NA	0	0	0	1.27942	0	0	0.000234481	-12.0582	3.55012e-09	1.04357e-07	down	yes
MSTRG.13619	EVM%20prediction%20fragScaff_scaffold_131_pilon.26	NA	NA	NA	NA	NA	NA	0	0	5.94657	0	0	0	19821.9	14.2748	3.55058e-09	1.04357e-07	up	yes
MSTRG.15686	.	NA	NA	NA	NA	NA	NA	0	0	0	2.24238	1.83203	5.43502	3.15476e-05	-14.9521	3.58313e-09	1.05247e-07	down	yes
MSTRG.1049	EVM%20prediction%20fragScaff_scaffold_33_pilon.72	NA	NA	NA	NA	NA	NA	0	0	9.89666	0	0	0	32988.9	15.0097	3.58748e-09	1.05307e-07	up	yes
MSTRG.17615	EVM%20prediction%20fragScaff_scaffold_130_pilon.167	NA	NA	NA	NA	NA	NA	19.3718	18.6114	11.558	43.3505	42.4369	56.9099	0.347177	-1.52626	3.63607e-09	1.06666e-07	down	yes
evm.TU.original_scaffold_995_pilon.26	EVM%20prediction%20original_scaffold_995_pilon.26	NA	NA	NA	NA	uncharacterized protein LOC113784618 [Cicer arietinum]	NA	0	0	4.69356	0	0	0	15645.2	13.9334	3.65019e-09	1.07012e-07	up	yes
MSTRG.14584	EVM%20prediction%20original_scaffold_650_pilon.57	GO:0005515(protein binding);GO:0005886(plasma membrane);GO:0009416(response to light stimulus);GO:0016567(protein ubiquitination);GO:0042742(defense response to bacterium)	03050(Proteasome)	K03063	NA	BTB/POZ domain-containing protein SR1IP1 [Medicago truncatula]	NA	0	0	0	0	1.89119	0	0.000158631	-12.622	3.6632e-09	1.07325e-07	down	yes
MSTRG.4690	EVM%20prediction%20original_scaffold_667_pilon.40	NA	NA	NA	NA	NA	NA	0	0	19.5005	0	0	0	65001.8	15.9882	3.67813e-09	1.07694e-07	up	yes
MSTRG.7602	EVM%20prediction%20original_scaffold_656_pilon.1	NA	NA	NA	NA	NA	NA	4.15128	3.58338	3.89315	12.7971	25.5515	15.2746	0.216843	-2.20528	3.69385e-09	1.08085e-07	down	yes
MSTRG.7997	EVM%20prediction%20fragScaff_scaffold_88_pilon.180	NA	NA	NA	NA	hypothetical protein TSUD_321250 [Trifolium subterraneum]	NA	0.52559	0.525907	1.27088	12.2276	16.1933	7.17908	0.0652355	-3.9382	3.71881e-09	1.08747e-07	down	yes
MSTRG.23978	EVM%20prediction%20original_scaffold_638_pilon.94	NA	NA	NA	NA	NA	NA	0	6.35685	0	0	0	0	21189.5	14.3711	3.72832e-09	1.08956e-07	up	yes
MSTRG.24212	EVM%20prediction%20fragScaff_scaffold_3_pilon.205	NA	NA	NA	NA	NA	NA	0	0	0	0	8.82579	0	3.39913e-05	-14.8445	3.76503e-09	1.09907e-07	down	yes
MSTRG.23807	.	NA	NA	NA	NA	NA	NA	0.950405	1.92141	0.975018	5.94743	6.18932	8.81822	0.183576	-2.44555	3.76564e-09	1.09907e-07	down	yes
MSTRG.20519	EVM%20prediction%20original_scaffold_404_pilon.37	NA	NA	NA	NA	NA	NA	0	0	0	8.01165	1.66231	3.6614	2.24966e-05	-15.4399	3.77283e-09	1.10047e-07	down	yes
MSTRG.2033	EVM%20prediction%20fragScaff_scaffold_118_pilon.867	NA	NA	NA	NA	NA	NA	6.41921	0	0	0	0	0	21397.4	14.3851	3.78564e-09	1.10351e-07	up	yes
MSTRG.17953	EVM%20prediction%20fragScaff_scaffold_161_pilon.106	NA	NA	NA	NA	NA	NA	0	0.165573	0	24.4861	28.6804	27.4915	0.00205278	-8.92821	3.7963e-09	1.10592e-07	down	yes
MSTRG.4525	.	NA	NA	NA	NA	NA	NA	0	0	0	0	10.6249	0	2.82356e-05	-15.1121	3.82183e-09	1.11265e-07	down	yes
evm.TU.fragScaff_scaffold_31_pilon.59	EVM%20prediction%20fragScaff_scaffold_31_pilon.59	GO:0016020(membrane);GO:0016709(oxidoreductase activity, acting on paired donors, with incorporation or reduction of molecular oxygen, NAD(P)H as one donor, and incorporation of one atom of oxygen);GO:0044550(secondary metabolite biosynthetic process)	00460(Cyanoamino acid metabolism);00966(Glucosinolate biosynthesis)	K12153	EC:1.14.14.40	isoleucine N-monooxygenase 1 [Medicago truncatula]	NA	0	0	0	1.65004	0.916209	1.03039	8.34112e-05	-13.5494	3.83124e-09	1.11469e-07	down	yes
MSTRG.12853	EVM%20prediction%20original_scaffold_456_pilon.87	GO:0004252(serine-type endopeptidase activity);GO:0005618(cell wall)	03008(Ribosome biogenesis in eukaryotes);03018(RNA degradation)	K12619	EC:3.1.13.-	subtilisin-like protease SBT4.3 isoform X1 [Medicago truncatula]	NA	0	0	0	0	0	2.54511	0.000117873	-13.0505	3.84951e-09	1.1193e-07	down	yes
MSTRG.1262	EVM%20prediction%20fragScaff_scaffold_170_pilon.155	NA	NA	NA	NA	NA	NA	0	0	0	1.29654	1.30594	10.6264	2.26777e-05	-15.4284	3.86257e-09	1.12239e-07	down	yes
MSTRG.19703	EVM%20prediction%20fragScaff_scaffold_103_pilon.66	NA	NA	NA	NA	NA	NA	0	0	6.74219	0	0	0	22474	14.456	3.88968e-09	1.12955e-07	up	yes
MSTRG.4325	EVM%20prediction%20fragScaff_scaffold_102_pilon.143	NA	NA	NA	NA	NA	NA	0	7.87059	0	0	0	0	26235.3	14.6792	3.91972e-09	1.13756e-07	up	yes
MSTRG.198	EVM%20prediction%20original_scaffold_442_pilon.133	NA	NA	NA	NA	NA	NA	0	0	2.44061	0	0	0	8135.36	12.99	3.96424e-09	1.14943e-07	up	yes
MSTRG.6400	EVM%20prediction%20original_scaffold_991_pilon.67	NA	NA	NA	NA	NA	NA	0	0	0	2.5995	0.192404	1.35268	7.23836e-05	-13.754	3.96562e-09	1.14943e-07	down	yes
MSTRG.24181	EVM%20prediction%20original_scaffold_907_pilon.1	GO:0005515(protein binding);GO:0005524(ATP binding);GO:0005634(nucleus);GO:0006952(defense response);GO:0007165(signal transduction);GO:0009626(plant-type hypersensitive response);GO:0042742(defense response to bacterium);GO:0043531(ADP binding)	NA	NA	NA	disease resistance protein (TIR-NBS-LRR class) [Medicago truncatula]	NA	0	0	0	1.76768	0	0	0.000169714	-12.5246	4.021e-09	1.16475e-07	down	yes
MSTRG.23276	.	NA	NA	NA	NA	NA	NA	16.4841	16.7557	7.31491	1.66965	0.553586	0.729586	13.7342	3.7797	4.07735e-09	1.18033e-07	up	yes
MSTRG.12841	EVM%20prediction%20original_scaffold_908_pilon.70	NA	NA	NA	NA	NA	NA	2.63728	2.57766	5.49249	0	0	0	35691.4	15.1233	4.10759e-09	1.18834e-07	up	yes
MSTRG.9470	EVM%20prediction%20original_scaffold_769_pilon.85	GO:0003674(molecular_function);GO:0005575(cellular_component);GO:0008150(biological_process)	00350(Tyrosine metabolism);00360(Phenylalanine metabolism);00380(Tryptophan metabolism);00901(Indole alkaloid biosynthesis);00950(Isoquinoline alkaloid biosynthesis);00965(Betalain biosynthesis)	K01593	EC:4.1.1.28;EC:4.1.1.105	uncharacterized protein LOC11414288 [Medicago truncatula]	NA	8.31148	6.06093	5.58722	15.6408	14.0846	15.7178	0.439221	-1.18698	4.16524e-09	1.20426e-07	down	yes
MSTRG.592	EVM%20prediction%20fragScaff_scaffold_10_pilon.160	NA	NA	NA	NA	NA	NA	7.1923	0.785589	2.39332	0	0	0	34570.7	15.0773	4.20616e-09	1.21533e-07	up	yes
MSTRG.10537	EVM%20prediction%20original_scaffold_606_pilon.78	NA	NA	NA	NA	NA	NA	0	0	7.8437	0	0	0	26145.7	14.6743	4.27776e-09	1.23447e-07	up	yes
MSTRG.3229	.	NA	NA	NA	NA	NA	NA	0	0	9.43794	0	0	0	31459.8	14.9412	4.27776e-09	1.23447e-07	up	yes
MSTRG.22754	EVM%20prediction%20fragScaff_scaffold_221_pilon.417	NA	NA	NA	NA	NA	NA	0	0	0.006066	1.50065	2.26062	1.12627	0.00124112	-9.65415	4.31082e-09	1.24323e-07	down	yes
MSTRG.23544	EVM%20prediction%20fragScaff_scaffold_43_pilon.61	GO:0046577(long-chain-alcohol oxidase activity)	NA	NA	NA	long-chain-alcohol oxidase FAO2 [Medicago truncatula]	NA	5.26634	2.00074	3.82502	0.223239	0.107532	0.06624	27.939	4.80421	4.35889e-09	1.25631e-07	up	yes
MSTRG.4117	EVM%20prediction%20original_scaffold_401_pilon.3	NA	NA	NA	NA	NA	NA	0	0	3.10811	0	0	0	10360.4	13.3388	4.38136e-09	1.262e-07	up	yes
MSTRG.9374	EVM%20prediction%20fragScaff_scaffold_177_pilon.75	NA	NA	NA	NA	NA	NA	0	0	0	0	0	5.10405	5.87769e-05	-14.0544	4.38515e-09	1.2623e-07	down	yes
MSTRG.8292	EVM%20prediction%20fragScaff_scaffold_53_pilon.25	NA	NA	NA	NA	NA	NA	0	7.11281	0	0	0	0	23709.4	14.5332	4.39525e-09	1.26442e-07	up	yes
MSTRG.7782	EVM%20prediction%20fragScaff_scaffold_250_pilon.540	GO:0005575(cellular_component)	NA	NA	NA	MtN4, partial [Medicago truncatula]	NA	0	0	0	2.59164	0	0	0.000115757	-13.0766	4.4024e-09	1.26568e-07	down	yes
evm.TU.fragScaff_scaffold_172_pilon.61	EVM%20prediction%20fragScaff_scaffold_172_pilon.61	GO:0005720(nuclear heterochromatin);GO:0010216(maintenance of DNA methylation);GO:0016567(protein ubiquitination);GO:0061630(ubiquitin protein ligase activity);GO:0090308(regulation of methylation-dependent chromatin silencing)	NA	NA	NA	E3 ubiquitin-protein ligase ORTHRUS 2 [Medicago truncatula]	NA	1.17431	1.21956	1.66799	0	0	0	13539.5	13.7249	4.40723e-09	1.26628e-07	up	yes
MSTRG.19943	EVM%20prediction%20original_scaffold_696_pilon.24	NA	NA	NA	NA	NA	NA	0	0	0	0	4.00243	0	7.49545e-05	-13.7036	4.43347e-09	1.27303e-07	down	yes
MSTRG.15200	EVM%20prediction%20fragScaff_scaffold_57_pilon.114	NA	NA	NA	NA	NA	NA	0	0	0	0	0	4.16554	7.20194e-05	-13.7613	4.45173e-09	1.27687e-07	down	yes
MSTRG.20069	.	NA	NA	NA	NA	NA	NA	0	0	5.78039	0	0	0	19268	14.2339	4.45241e-09	1.27687e-07	up	yes
MSTRG.10271	EVM%20prediction%20original_scaffold_656_pilon.127	NA	NA	NA	NA	NA	NA	4.05806	0	0	0	0	0	13526.9	13.7235	4.53278e-09	1.29912e-07	up	yes
MSTRG.4990	EVM%20prediction%20fragScaff_scaffold_221_pilon.196	GO:0000977(RNA polymerase II regulatory region sequence-specific DNA binding);GO:0003700(DNA binding transcription factor activity);GO:0005634(nucleus);GO:0006357(regulation of transcription by RNA polymerase II)	NA	NA	NA	putative AC transposase [Glycine soja]	NA	0	0	0	0	1.97844	0	0.000151634	-12.6871	4.53578e-09	1.29917e-07	down	yes
MSTRG.7689	EVM%20prediction%20original_scaffold_688_pilon.64	NA	NA	NA	NA	NA	NA	0	0	0	8.96905	0	0	3.34484e-05	-14.8677	4.59693e-09	1.31586e-07	down	yes
MSTRG.16500	EVM%20prediction%20fragScaff_scaffold_223_pilon.1	NA	NA	NA	NA	NA	NA	0	0	3.3232	0	0	0	11077.3	13.4353	4.61565e-09	1.31958e-07	up	yes
MSTRG.19738	EVM%20prediction%20fragScaff_scaffold_235_pilon.74	NA	NA	NA	NA	NA	NA	0	0	2.74762	0	0	0	9158.72	13.1609	4.61565e-09	1.31958e-07	up	yes
MSTRG.11498	EVM%20prediction%20original_scaffold_673_pilon.55	NA	NA	NA	NA	NA	NA	7.30631	7.57434	5.38617	1.20427	2.20963	1.81314	3.8773	1.95505	4.62784e-09	1.32225e-07	up	yes
MSTRG.10169	.	NA	NA	NA	NA	NA	NA	12.3818	13.7687	21.9766	0	0.247462	0.128031	128.17	7.00192	4.64102e-09	1.32481e-07	up	yes
MSTRG.13741	EVM%20prediction%20fragScaff_scaffold_39_pilon.66	NA	NA	NA	NA	NA	NA	0	0	6.06844	0	0	0	20228.2	14.3041	4.64255e-09	1.32481e-07	up	yes
MSTRG.20139	EVM%20prediction%20fragScaff_scaffold_35_pilon.170	NA	NA	NA	NA	NA	NA	9.01751	0	0	0	0	0	30058.4	14.8755	4.65393e-09	1.32723e-07	up	yes
MSTRG.7387	MERGED%3A%20EVM%20prediction%20fragScaff_scaffold_58_pilon.59%3B%20EVM%20prediction%20fragScaff_scaffold_58_pilon.60	NA	NA	NA	NA	NA	NA	0	0	0	0	2.68546	0	0.000111713	-13.1279	4.74707e-09	1.35296e-07	down	yes
MSTRG.2287	EVM%20prediction%20fragScaff_scaffold_151_pilon.199	NA	NA	NA	NA	NA	NA	6.83303	0	0	0	0	0	22776.8	14.4753	4.77416e-09	1.35984e-07	up	yes
MSTRG.16215	EVM%20prediction%20fragScaff_scaffold_181_pilon.54	GO:0000209(protein polyubiquitination);GO:0005634(nucleus);GO:0005737(cytoplasm);GO:0043161(proteasome-mediated ubiquitin-dependent protein catabolic process);GO:0061630(ubiquitin protein ligase activity)	NA	NA	NA	unknown [Lotus japonicus]	NA	1.64731	1.90227	3.17411	0.19558	0.333196	0.219747	8.98261	3.16714	4.81364e-09	1.37024e-07	up	yes
evm.TU.fragScaff_scaffold_268_pilon.110	EVM%20prediction%20fragScaff_scaffold_268_pilon.110	NA	NA	NA	NA	DUF4283 domain protein [Medicago truncatula]	NA	0.810562	0.988954	1.44856	0	0	0	10826.9	13.4023	4.81936e-09	1.37102e-07	up	yes
MSTRG.9909	EVM%20prediction%20fragScaff_scaffold_210_pilon.50	NA	NA	NA	NA	NA	NA	0	0	0	0	3.58557	0	8.36687e-05	-13.545	4.84258e-09	1.37677e-07	down	yes
MSTRG.1063	EVM%20prediction%20fragScaff_scaffold_33_pilon.38	NA	NA	NA	NA	NA	NA	0	0	22.4846	0	0	0	74948.8	16.1936	4.86405e-09	1.38202e-07	up	yes
MSTRG.6180	EVM%20prediction%20fragScaff_scaffold_184_pilon.87	NA	NA	NA	NA	NA	NA	8.65595	8.29362	4.67195	2.07072	2.21697	2.40803	3.22916	1.69116	4.91459e-09	1.39552e-07	up	yes
MSTRG.18515	EVM%20prediction%20fragScaff_scaffold_105_pilon.79	NA	NA	NA	NA	NA	NA	0	0	0	0	7.96991	0	3.76416e-05	-14.6973	4.9209e-09	1.39646e-07	down	yes
MSTRG.17899	EVM%20prediction%20fragScaff_scaffold_2_pilon.54	NA	NA	NA	NA	NA	NA	0	0	0	0	0	12.6767	2.36654e-05	-15.3669	4.93304e-09	1.39818e-07	down	yes
MSTRG.20959	EVM%20prediction%20original_scaffold_543_pilon.32	NA	NA	NA	NA	NA	NA	0	0	0	0	0	2.07103	0.000144855	-12.7531	4.93304e-09	1.39818e-07	down	yes
MSTRG.11631	EVM%20prediction%20fragScaff_scaffold_9_pilon.150	NA	NA	NA	NA	NA	NA	0	0	0	0	13.4108	0	2.237e-05	-15.4481	4.93784e-09	1.39868e-07	down	yes
MSTRG.23254	EVM%20prediction%20original_scaffold_281_pilon.16	NA	NA	NA	NA	NA	NA	0	0	0	0	0	1.46062	0.000205392	-12.2493	4.95211e-09	1.40186e-07	down	yes
MSTRG.66	EVM%20prediction%20original_scaffold_817_pilon.137	NA	NA	NA	NA	NA	NA	0	0	0	0	0	6.43356	4.66305e-05	-14.3884	4.99608e-09	1.41344e-07	down	yes
MSTRG.6622	EVM%20prediction%20fragScaff_scaffold_61_pilon.91	GO:0004252(serine-type endopeptidase activity);GO:0005618(cell wall)	NA	NA	NA	subtilisin-like serine protease [Medicago truncatula]	NA	0	0	0	0	3.00336	0	9.98883e-05	-13.2893	5.01562e-09	1.4181e-07	down	yes
MSTRG.3231	.	NA	NA	NA	NA	NA	NA	0	0	0	0	2.71547	0	0.000110478	-13.144	5.04496e-09	1.42552e-07	down	yes
MSTRG.22504	EVM%20prediction%20original_scaffold_795_pilon.11	GO:0004672(protein kinase activity);GO:0004674(protein serine/threonine kinase activity);GO:0004675(transmembrane receptor protein serine/threonine kinase activity);GO:0004713(protein tyrosine kinase activity);GO:0005515(protein binding);GO:0005524(ATP binding);GO:0005576(extracellular region);GO:0005886(plasma membrane);GO:0007166(cell surface receptor signaling pathway);GO:0010150(leaf senescen…	NA	NA	NA	probable LRR receptor-like serine/threonine-protein kinase At4g30520 [Medicago truncatula]	NA	0.75975	0.612717	0.815467	2.37263	2.64116	2.06049	0.30928	-1.69301	5.05622e-09	1.42782e-07	down	yes
MSTRG.8754	.	NA	NA	NA	NA	NA	NA	0	0	0	7.80854	2.82451	11.3507	1.36464e-05	-16.1611	5.08415e-09	1.43483e-07	down	yes
MSTRG.3783	.	NA	NA	NA	NA	NA	NA	1.94385	1.92646	0.96464	5.02142	7.51113	7.5387	0.240889	-2.05356	5.12532e-09	1.44557e-07	down	yes
evm.TU.fragScaff_scaffold_38_pilon.32	EVM%20prediction%20fragScaff_scaffold_38_pilon.32	NA	NA	NA	NA	putative transcription factor interactor and regulator CCHC(Zn) family [Medicago truncatula]	NA	1.47517	1.75368	2.28628	0	0	0	18383.7	14.1661	5.13034e-09	1.4461e-07	up	yes
MSTRG.10605	EVM%20prediction%20fragScaff_scaffold_207_pilon.106	GO:0003700(DNA binding transcription factor activity);GO:0005634(nucleus);GO:0006355(regulation of transcription, DNA-templated);GO:0043565(sequence-specific DNA binding);GO:0048366(leaf development);GO:0090610(bundle sheath cell fate specification)	04075(Plant hormone signal transduction)	K14494	NA	LOW QUALITY PROTEIN: scarecrow-like protein 23 [Medicago truncatula]	NA	0	0	0	0	0	1.24715	0.000240548	-12.0214	5.16812e-09	1.45585e-07	down	yes
MSTRG.16520	.	NA	NA	NA	NA	NA	NA	0	0	13.1701	0	0	0	43900.3	15.4219	5.17142e-09	1.4559e-07	up	yes
MSTRG.12694	EVM%20prediction%20original_scaffold_604_pilon.41	GO:0010189(vitamin E biosynthetic process);GO:0015995(chlorophyll biosynthetic process);GO:0033385(geranylgeranyl diphosphate metabolic process);GO:0033521(phytyl diphosphate biosynthetic process);GO:0045550(geranylgeranyl reductase activity)	00860(Porphyrin and chlorophyll metabolism);00900(Terpenoid backbone biosynthesis)	K10960	EC:1.3.1.83;EC:1.3.1.111	geranylgeranyl diphosphate reductase, chloroplastic [Medicago truncatula]	NA	0	0	0	1.47717	0.636989	1.38723	8.56802e-05	-13.5107	5.17918e-09	1.45719e-07	down	yes
MSTRG.9343	EVM%20prediction%20original_scaffold_897_pilon.224	NA	NA	NA	NA	NA	NA	0	0.027304	0.045308	8.55734	1.21771	14.7459	0.00296122	-8.39959	5.21006e-09	1.46498e-07	down	yes
MSTRG.9722	EVM%20prediction%20fragScaff_scaffold_36_pilon.102	NA	NA	NA	NA	NA	NA	0	0	3.44439	0	0	0	11481.3	13.487	5.29271e-09	1.48732e-07	up	yes
MSTRG.23657	EVM%20prediction%20fragScaff_scaffold_118_pilon.798	NA	NA	NA	NA	NA	NA	0	0	0	0	8.38059	0	3.5797e-05	-14.7698	5.29731e-09	1.4877e-07	down	yes
MSTRG.12105	EVM%20prediction%20fragScaff_scaffold_86_pilon.174	NA	NA	NA	NA	NA	NA	0	0	24.0277	0	0	0	80092.4	16.2894	5.3085e-09	1.48994e-07	up	yes
MSTRG.16030	.	NA	NA	NA	NA	NA	NA	7.02808	6.65569	6.71828	3.37352	3.01638	3.06252	2.15839	1.10996	5.32421e-09	1.49344e-07	up	yes
MSTRG.13195	EVM%20prediction%20fragScaff_scaffold_244_pilon.228	NA	NA	NA	NA	NA	NA	0	0	3.03518	0	0	0	10117.3	13.3045	5.33555e-09	1.49571e-07	up	yes
MSTRG.5024	EVM%20prediction%20original_scaffold_592_pilon.22	NA	NA	NA	NA	NA	NA	0	0	0	4.44487	0	0	6.74935e-05	-13.8549	5.35703e-09	1.50081e-07	down	yes
evm.TU.original_scaffold_898_pilon.60	EVM%20prediction%20original_scaffold_898_pilon.60	NA	NA	NA	NA	hypothetical protein L195_g043898 [Trifolium pratense]	NA	0	0	0	1.07167	2.08969	0.835784	7.50536e-05	-13.7017	5.36123e-09	1.50108e-07	down	yes
MSTRG.6774	EVM%20prediction%20fragScaff_scaffold_38_pilon.65	GO:0007165(signal transduction);GO:0016020(membrane)	NA	NA	NA	uncharacterized protein LOC112420313 isoform X2 [Medicago truncatula]	NA	0.543075	0.581545	0.293995	4.66048	2.19493	2.59034	0.150186	-2.73518	5.37249e-09	1.50332e-07	down	yes
MSTRG.3234	EVM%20prediction%20original_scaffold_994_pilon.189	NA	NA	NA	NA	NA	NA	6.56177	0	0	0	0	0	21872.6	14.4168	5.37957e-09	1.50439e-07	up	yes
MSTRG.20327	EVM%20prediction%20original_scaffold_820_pilon.16	GO:0000977(RNA polymerase II regulatory region sequence-specific DNA binding);GO:0003700(DNA binding transcription factor activity);GO:0005515(protein binding);GO:0005634(nucleus);GO:0005737(cytoplasm);GO:0006351(transcription, DNA-templated);GO:0007275(multicellular organism development);GO:0008134(transcription factor binding);GO:0009409(response to cold);GO:0009739(response to gibberellin);GO:…	NA	NA	NA	MADS-box protein SOC1 [Medicago truncatula]	NA	0.054369	0	0	6.77517	4.18112	7.41416	0.00295959	-8.40039	5.44168e-09	1.52083e-07	down	yes
MSTRG.13159	EVM%20prediction%20original_scaffold_664_pilon.211	GO:0000462(maturation of SSU-rRNA from tricistronic rRNA transcript (SSU-rRNA, 5.8S rRNA, LSU-rRNA));GO:0005730(nucleolus);GO:0032040(small-subunit processome);GO:0070181(small ribosomal subunit rRNA binding)	NA	NA	NA	rRNA-processing protein UTP23 homolog [Medicago truncatula]	NA	0	0	6.28677	0	0	0	20955.9	14.3551	5.60784e-09	1.56632e-07	up	yes
MSTRG.1403	EVM%20prediction%20original_scaffold_814_pilon.88	GO:0000243(commitment complex);GO:0000245(spliceosomal complex assembly);GO:0000387(spliceosomal snRNP assembly);GO:0003723(RNA binding);GO:0005682(U5 snRNP);GO:0005685(U1 snRNP);GO:0005686(U2 snRNP);GO:0005687(U4 snRNP);GO:0005689(U12-type spliceosomal complex);GO:0034715(pICln-Sm protein complex);GO:0034719(SMN-Sm protein complex);GO:0071010(prespliceosome);GO:0071011(precatalytic spliceosome);…	03040(Spliceosome)	K11087	NA	Small nuclear ribonucleoprotein SmD1b, partial [Glycine soja]	NA	27.8221	30.098	25.7795	11.9211	15.1609	13.6956	2.05259	1.03744	5.80203e-09	1.61958e-07	up	yes
MSTRG.21448	EVM%20prediction%20original_scaffold_782_pilon.158	NA	NA	NA	NA	NA	NA	0	0	0	0	17.2928	0	1.73483e-05	-15.8148	5.8525e-09	1.63268e-07	down	yes
MSTRG.20244	EVM%20prediction%20fragScaff_scaffold_87_pilon.112	NA	NA	NA	NA	NA	NA	0	0	0	0	2.81804	0	0.000106457	-13.1974	5.86557e-09	1.63533e-07	down	yes
MSTRG.9964	.	NA	NA	NA	NA	NA	NA	0	0	0	5.67943	0	0	5.28222e-05	-14.2085	5.88278e-09	1.63815e-07	down	yes
MSTRG.6790	EVM%20prediction%20original_scaffold_285_pilon.38	NA	NA	NA	NA	NA	NA	0	0	0	7.66333	0	0	3.91475e-05	-14.6407	5.88278e-09	1.63815e-07	down	yes
MSTRG.16540	EVM%20prediction%20fragScaff_scaffold_126_pilon.354	GO:0005634(nucleus);GO:0043565(sequence-specific DNA binding);GO:0045944(positive regulation of transcription by RNA polymerase II)	NA	NA	NA	uncharacterized protein LOC112416534 [Medicago truncatula]	NA	0	0	0	0	2.70609	0	0.000110861	-13.139	6.03145e-09	1.67853e-07	down	yes
MSTRG.21629	EVM%20prediction%20fragScaff_scaffold_3_pilon.84	GO:0003700(DNA binding transcription factor activity);GO:0005634(nucleus);GO:0006355(regulation of transcription, DNA-templated);GO:0043565(sequence-specific DNA binding)	04075(Plant hormone signal transduction)	K14494	NA	scarecrow-like protein 28 [Medicago truncatula]	NA	0	0	0	0	1.09269	0	0.000274552	-11.8306	6.08466e-09	1.69232e-07	down	yes
MSTRG.13917	EVM%20prediction%20fragScaff_scaffold_189_pilon.163	NA	NA	NA	NA	NA	NA	0	0	0	0	2.31375	0	0.00012966	-12.913	6.13088e-09	1.70415e-07	down	yes
MSTRG.17458	EVM%20prediction%20fragScaff_scaffold_68_pilon.117	NA	NA	NA	NA	NA	NA	0	0	0	0	5.15847	0	5.81568e-05	-14.0697	6.25249e-09	1.73639e-07	down	yes
MSTRG.21614	.	NA	NA	NA	NA	NA	NA	0	0	0	0	7.62413	0	3.93487e-05	-14.6333	6.25819e-09	1.73639e-07	down	yes
MSTRG.20467	EVM%20prediction%20fragScaff_scaffold_268_pilon.151	NA	NA	NA	NA	NA	NA	0	0	0	0	14.7983	0	2.02726e-05	-15.5901	6.25819e-09	1.73639e-07	down	yes
MSTRG.14670	EVM%20prediction%20original_scaffold_450_pilon.29	NA	NA	NA	NA	NA	NA	0	0	2.62298	0	0	0	8743.25	13.094	6.33309e-09	1.75612e-07	up	yes
MSTRG.11073	EVM%20prediction%20original_scaffold_278_pilon.56	NA	NA	NA	NA	NA	NA	0	2.60385	0	0	0	0	8679.51	13.0834	6.37746e-09	1.7663e-07	up	yes
MSTRG.11238	EVM%20prediction%20fragScaff_scaffold_57_pilon.151	NA	NA	NA	NA	NA	NA	0	7.36176	0	0	0	0	24539.2	14.5828	6.37746e-09	1.7663e-07	up	yes
MSTRG.13185	EVM%20prediction%20fragScaff_scaffold_169_pilon.224	NA	NA	NA	NA	NA	NA	0	0	0	0	6.78129	0	4.42394e-05	-14.4643	6.44742e-09	1.78353e-07	down	yes
evm.TU.fragScaff_scaffold_166_pilon.28	EVM%20prediction%20fragScaff_scaffold_166_pilon.28	GO:0004674(protein serine/threonine kinase activity);GO:0005524(ATP binding);GO:0005576(extracellular region);GO:0006468(protein phosphorylation);GO:0016021(integral component of membrane);GO:0016301(kinase activity);GO:0016310(phosphorylation)	NA	NA	NA	receptor-like protein kinase FERONIA [Medicago truncatula]	NA	0	0	0	0	4.31946	0	6.94531e-05	-13.8136	6.44742e-09	1.78353e-07	down	yes
MSTRG.20263	.	NA	NA	NA	NA	NA	NA	0	0	0	9.74108	1.25184	12.0949	1.29938e-05	-16.2318	6.46107e-09	1.78623e-07	down	yes
MSTRG.23023	.	NA	NA	NA	NA	NA	NA	0	0	0	0	11.2703	0	2.66186e-05	-15.1972	6.46877e-09	1.78729e-07	down	yes
MSTRG.22623	EVM%20prediction%20original_scaffold_863_pilon.43	NA	NA	NA	NA	NA	NA	0	0	0	0	1.6767	0	0.000178922	-12.4484	6.54158e-09	1.80632e-07	down	yes
MSTRG.18054	EVM%20prediction%20original_scaffold_801_pilon.11	NA	03040(Spliceosome);04141(Protein processing in endoplasmic reticulum);04144(Endocytosis)	K03283	NA	heat shock cognate 70 kDa protein [Medicago truncatula]	NA	3.36398	3.52164	1.43466	0	0	0	27734.3	14.7594	6.54681e-09	1.80668e-07	up	yes
MSTRG.7081	EVM%20prediction%20original_scaffold_900_pilon.77	NA	NA	NA	NA	NA	NA	0.57992	14.5844	14.693	0	0	0	99524.5	16.6028	6.5588e-09	1.8076e-07	up	yes
MSTRG.1809	.	NA	NA	NA	NA	NA	NA	3.87747	3.59133	2.42361	0.042735	0	0.020856	155.563	7.28136	6.56141e-09	1.8076e-07	up	yes
MSTRG.20127	.	NA	NA	NA	NA	NA	NA	0	0	0	0	7.42514	0	4.04033e-05	-14.5952	6.57014e-09	1.8076e-07	down	yes
MSTRG.20604	.	NA	NA	NA	NA	NA	NA	0	0	0	0	7.70288	0	3.89465e-05	-14.6481	6.57014e-09	1.8076e-07	down	yes
MSTRG.16233	.	NA	NA	NA	NA	NA	NA	0	0	0	0	6.10744	0	4.91204e-05	-14.3133	6.57014e-09	1.8076e-07	down	yes
MSTRG.14035	EVM%20prediction%20fragScaff_scaffold_53_pilon.61	NA	NA	NA	NA	NA	NA	8.34605	0	0	0	0	0	27820.2	14.7638	6.57365e-09	1.8076e-07	up	yes
MSTRG.1318	EVM%20prediction%20fragScaff_scaffold_26_pilon.43	NA	NA	NA	NA	NA	NA	0	3.65617	0	0	0	0	12187.2	13.5731	6.58435e-09	1.80946e-07	up	yes
MSTRG.5537	EVM%20prediction%20fragScaff_scaffold_257_pilon.12	GO:0004526(ribonuclease P activity);GO:0005655(nucleolar ribonuclease P complex);GO:0090502(RNA phosphodiester bond hydrolysis, endonucleolytic)	NA	NA	NA	putative XS domain-containing protein [Medicago truncatula]	NA	4.79284	5.83601	3.82468	1.26962	0.662496	0.979171	4.96465	2.31169	6.65775e-09	1.82854e-07	up	yes
MSTRG.22017	.	NA	NA	NA	NA	NA	NA	0	0	7.03195	0	0	0	23439.8	14.5167	6.68384e-09	1.83461e-07	up	yes
MSTRG.10859	EVM%20prediction%20fragScaff_scaffold_185_pilon.299	NA	NA	NA	NA	NA	NA	0	0	0	3.80208	0	0	7.89041e-05	-13.6295	6.75902e-09	1.85415e-07	down	yes
MSTRG.5294	EVM%20prediction%20fragScaff_scaffold_195_pilon.44	GO:0003674(molecular_function);GO:0005575(cellular_component);GO:0008150(biological_process)	NA	NA	NA	hypothetical protein MTR_8g006800, partial [Medicago truncatula]	NA	0	0	0	0	0	1.98995	0.000150758	-12.6955	6.80607e-09	1.86594e-07	down	yes
MSTRG.1241	MERGED%3A%20EVM%20prediction%20fragScaff_scaffold_214_pilon.46%3B%20EVM%20prediction%20fragScaff_scaffold_214_pilon.47	NA	NA	NA	NA	NA	NA	0	0	0	0	4.48533	0	6.68848e-05	-13.868	6.91069e-09	1.8935e-07	down	yes
MSTRG.19097	EVM%20prediction%20fragScaff_scaffold_81_pilon.7	GO:0005794(Golgi apparatus);GO:0016413(O-acetyltransferase activity);GO:0071554(cell wall organization or biogenesis)	NA	NA	NA	protein trichome birefringence-like 19 [Medicago truncatula]	NA	5.3227	8.81634	3.60901	22.3637	33.4981	29.299	0.208406	-2.26253	6.9206e-09	1.89508e-07	down	yes
MSTRG.23849	.	NA	NA	NA	NA	NA	NA	12.4033	14.7282	1.27918	0	0	0	94702.3	16.5311	6.93377e-09	1.89756e-07	up	yes
MSTRG.3962	EVM%20prediction%20original_scaffold_861_pilon.79	NA	NA	NA	NA	NA	NA	0	0	0	0	0	0.851596	0.00035228	-11.471	6.9596e-09	1.9035e-07	down	yes
MSTRG.16430	.	NA	NA	NA	NA	NA	NA	0	0	7.86686	0	0	0	26222.8	14.6785	6.98395e-09	1.90903e-07	up	yes
MSTRG.18892	.	NA	NA	NA	NA	NA	NA	22.5717	22.6382	14.5583	6.759	8.9827	7.14696	2.61126	1.38474	6.98851e-09	1.90914e-07	up	yes
MSTRG.2015	.	NA	NA	NA	NA	NA	NA	0	0	22.282	0	0	0	74273.4	16.1806	7.09126e-09	1.93607e-07	up	yes
MSTRG.2010	EVM%20prediction%20fragScaff_scaffold_270_pilon.75	GO:0000028(ribosomal small subunit assembly);GO:0022627(cytosolic small ribosomal subunit)	03010(Ribosome)	K02962	NA	40S ribosomal protein S17 [Medicago truncatula]	NA	51.1575	49.4521	55.481	3.47945	5.29539	1.03926	15.9047	3.99138	7.12506e-09	1.94414e-07	up	yes
MSTRG.13625	.	NA	NA	NA	NA	NA	NA	15.4465	16.8783	1.88936	0	0	0	114047	16.7993	7.20183e-09	1.96393e-07	up	yes
MSTRG.8927	EVM%20prediction%20original_scaffold_519_pilon.210	GO:0005634(nucleus);GO:0043565(sequence-specific DNA binding);GO:0045944(positive regulation of transcription by RNA polymerase II)	NA	NA	NA	uncharacterized protein LOC112416534 [Medicago truncatula]	NA	0	0	0	0	2.46932	0	0.000121491	-13.0069	7.24866e-09	1.97436e-07	down	yes
MSTRG.18730	EVM%20prediction%20fragScaff_scaffold_14_pilon.160	NA	NA	NA	NA	NA	NA	0	0	0	0	2.15373	0	0.000139293	-12.8096	7.24866e-09	1.97436e-07	down	yes
MSTRG.10562	EVM%20prediction%20fragScaff_scaffold_30_pilon.53	NA	NA	NA	NA	NA	NA	0	4.79775	0	0	0	0	15992.5	13.9651	7.26413e-09	1.9774e-07	up	yes
evm.TU.fragScaff_scaffold_151_pilon.31	EVM%20prediction%20fragScaff_scaffold_151_pilon.31	NA	04626(Plant-pathogen interaction)	K13459	NA	putative leucine-rich repeat domain, L domain-containing protein [Medicago truncatula]	NA	0.145984	0.072649	0.073444	0	0	0	973.59	9.92717	7.27943e-09	1.9799e-07	up	yes
MSTRG.2992	.	NA	NA	NA	NA	NA	NA	1.96042	1.10569	7.54832	0.01122	0	0.02148	324.6	8.34252	7.28188e-09	1.9799e-07	up	yes
MSTRG.17863	EVM%20prediction%20original_scaffold_572_pilon.59	GO:0005739(mitochondrion);GO:0005750(mitochondrial respiratory chain complex III);GO:0008121(ubiquinol-cytochrome-c reductase activity);GO:0016021(integral component of membrane);GO:0031966(mitochondrial membrane);GO:0046872(metal ion binding);GO:0051537(2 iron, 2 sulfur cluster binding);GO:0055114(oxidation-reduction process)	00190(Oxidative phosphorylation)	K00411	EC:1.10.2.2	cytochrome b-c1 complex subunit Rieske-4, mitochondrial [Medicago truncatula]	NA	83.7689	81.4968	103.181	13.6083	15.7871	23.4713	5.07781	2.34421	7.32476e-09	1.99038e-07	up	yes
MSTRG.1321	EVM%20prediction%20fragScaff_scaffold_26_pilon.54	GO:0003677(DNA binding);GO:0005515(protein binding);GO:0005524(ATP binding);GO:0005634(nucleus);GO:0006303(double-strand break repair via nonhomologous end joining);GO:0006310(DNA recombination);GO:0008022(protein C-terminus binding)	03450(Non-homologous end-joining)	K10886	NA	DNA repair protein XRCC4 [Medicago truncatula]	NA	1.99274	2.55494	1.67685	9.18135	6.97321	14.0663	0.205968	-2.27951	7.41696e-09	2.01323e-07	down	yes
MSTRG.591	EVM%20prediction%20fragScaff_scaffold_204_pilon.132	NA	NA	NA	NA	NA	NA	0	0	4.07375	0	0	0	13579.2	13.7291	7.41757e-09	2.01323e-07	up	yes
MSTRG.20274	EVM%20prediction%20fragScaff_scaffold_162_pilon.87	GO:0005506(iron ion binding);GO:0005515(protein binding);GO:0005576(extracellular region);GO:0006631(fatty acid metabolic process);GO:0006952(defense response);GO:0016021(integral component of membrane);GO:0018685(alkane 1-monooxygenase activity);GO:0019825(oxygen binding);GO:0020037(heme binding);GO:0055114(oxidation-reduction process);GO:0070330(aromatase activity)	00073(Cutin, suberine and wax biosynthesis)	K15398	EC:1.14.-.-	cytochrome P450 86A8 [Medicago truncatula]	NA	3.42219	3.07453	1.93262	9.03748	7.4195	6.69433	0.364098	-1.4576	7.52086e-09	2.04006e-07	down	yes
MSTRG.9063	EVM%20prediction%20original_scaffold_1015_pilon.11	GO:0004553(hydrolase activity, hydrolyzing O-glycosyl compounds);GO:0005576(extracellular region);GO:0005975(carbohydrate metabolic process);GO:0008810(cellulase activity);GO:0016021(integral component of membrane);GO:0030245(cellulose catabolic process);GO:0071555(cell wall organization)	00500(Starch and sucrose metabolism)	K01179	EC:3.2.1.4	endoglucanase 2 [Medicago truncatula]	NA	0	0	0	5.21197	1.22681	2.14445	3.49519e-05	-14.8043	7.55572e-09	2.04831e-07	down	yes
MSTRG.2187	EVM%20prediction%20fragScaff_scaffold_67_pilon.346	NA	NA	NA	NA	NA	NA	0.034934	0	0	3.99262	9.04349	1.85165	0.00234649	-8.73528	7.57114e-09	2.05013e-07	down	yes
MSTRG.12298	.	NA	NA	NA	NA	NA	NA	0	0	0	0	6.78788	0	4.41964e-05	-14.4657	7.57131e-09	2.05013e-07	down	yes
evm.TU.fragScaff_scaffold_141_pilon.127	EVM%20prediction%20fragScaff_scaffold_141_pilon.127	GO:0005887(integral component of plasma membrane);GO:0008509(anion transmembrane transporter activity);GO:0051453(regulation of intracellular pH);GO:0098656(anion transmembrane transport)	NA	NA	NA	putative bicarbonate transporter [Medicago truncatula]	NA	0	0	0	0	1.75845	0	0.000170605	-12.5171	7.64674e-09	2.06934e-07	down	yes
MSTRG.24618	EVM%20prediction%20original_scaffold_977_pilon.100	GO:0005634(nucleus);GO:0006284(base-excision repair);GO:0019104(DNA N-glycosylase activity)	03410(Base excision repair)	K01247	EC:3.2.2.21	probable DNA-3-methyladenine glycosylase 2 [Medicago truncatula]	NA	0	0	0	0	0	2.03557	0.000147379	-12.7282	7.66032e-09	2.07179e-07	down	yes
MSTRG.18767	EVM%20prediction%20fragScaff_scaffold_237_pilon.10	GO:0004674(protein serine/threonine kinase activity);GO:0005515(protein binding);GO:0005524(ATP binding);GO:0005634(nucleus);GO:0005886(plasma membrane);GO:0006468(protein phosphorylation);GO:0009506(plasmodesma);GO:0009755(hormone-mediated signaling pathway);GO:0010183(pollen tube guidance);GO:0016020(membrane);GO:0016021(integral component of membrane);GO:0016301(kinase activity);GO:0090406(pol…	NA	NA	NA	MDIS1-interacting receptor like kinase 2 [Medicago truncatula]	NA	0.413906	0.611287	0.148066	0	0	0	3910.86	11.9333	7.66558e-09	2.072e-07	up	yes
MSTRG.11060	EVM%20prediction%20original_scaffold_278_pilon.79	NA	NA	NA	NA	NA	NA	0	0	10.0198	0	0	0	33399.4	15.0275	7.82093e-09	2.11275e-07	up	yes
MSTRG.13726	.	NA	NA	NA	NA	NA	NA	3.0458	12.2828	4.72257	0.400443	0.186557	0.411433	20.0826	4.32787	7.91149e-09	2.13514e-07	up	yes
MSTRG.13946	EVM%20prediction%20fragScaff_scaffold_128_pilon.226	NA	NA	NA	NA	NA	NA	17.3613	0	0	0	0	0	57871.1	15.8206	7.91309e-09	2.13514e-07	up	yes
MSTRG.17248	.	NA	NA	NA	NA	NA	NA	0	0	5.82766	0	0	0	19425.5	14.2457	7.94972e-09	2.14252e-07	up	yes
MSTRG.23875	EVM%20prediction%20original_scaffold_727_pilon.2	NA	NA	NA	NA	NA	NA	0	0	1.46551	0	0	0	4885.03	12.2542	7.94972e-09	2.14252e-07	up	yes
MSTRG.11824	EVM%20prediction%20fragScaff_scaffold_117_pilon.56	NA	NA	NA	NA	NA	NA	0	0	0	0	2.04907	0	0.000146408	-12.7377	7.95832e-09	2.14358e-07	down	yes
MSTRG.11052	EVM%20prediction%20fragScaff_scaffold_173_pilon.133	NA	NA	NA	NA	NA	NA	0	0	5.03499	0	0	0	16783.3	14.0347	8.03088e-09	2.16186e-07	up	yes
MSTRG.7346	EVM%20prediction%20fragScaff_scaffold_3_pilon.232	NA	NA	NA	NA	NA	NA	0	0	0	0	1.12347	0	0.000267031	-11.8707	8.11224e-09	2.18217e-07	down	yes
MSTRG.23031	EVM%20prediction%20original_scaffold_464_pilon.82	NA	NA	NA	NA	NA	NA	0	0	0	0	0	3.40327	8.81504e-05	-13.4697	8.11578e-09	2.18217e-07	down	yes
MSTRG.10859	EVM%20prediction%20fragScaff_scaffold_185_pilon.299	NA	NA	NA	NA	NA	NA	0	0	0	0	0	3.59185	8.35225e-05	-13.5475	8.17746e-09	2.19747e-07	down	yes
MSTRG.4750	EVM%20prediction%20fragScaff_scaffold_12_pilon.4	NA	NA	NA	NA	uncharacterized protein LOC11417289 [Medicago truncatula]	NA	0	0	0	5.22064	0	0	5.74643e-05	-14.087	8.20238e-09	2.20288e-07	down	yes
MSTRG.4938	EVM%20prediction%20fragScaff_scaffold_65_pilon.16	NA	NA	NA	NA	NA	NA	0	0	0	0	3.17256	0	9.45609e-05	-13.3684	8.28566e-09	2.22395e-07	down	yes
MSTRG.4117	EVM%20prediction%20original_scaffold_401_pilon.3	NA	NA	NA	NA	NA	NA	0	0	0	0	1.34112	0	0.000223693	-12.1262	8.30253e-09	2.22589e-07	down	yes
MSTRG.23600	.	NA	NA	NA	NA	NA	NA	0	0	0	0	5.87111	0	5.10977e-05	-14.2564	8.30253e-09	2.22589e-07	down	yes
MSTRG.7052	EVM%20prediction%20fragScaff_scaffold_31_pilon.48	NA	NA	NA	NA	NA	NA	0	0	0	5.97331	0	0	5.02234e-05	-14.2813	8.31251e-09	2.22727e-07	down	yes
evm.TU.fragScaff_scaffold_211_pilon.68	EVM%20prediction%20fragScaff_scaffold_211_pilon.68	NA	NA	NA	NA	hypothetical protein MTR_7g064070 [Medicago truncatula]	NA	0	0	0.008335	1.71469	1.33458	2.1635	0.00159896	-9.28865	8.42868e-09	2.25708e-07	down	yes
MSTRG.8566	EVM%20prediction%20original_scaffold_675_pilon.177	NA	NA	NA	NA	NA	NA	2.29446	0	0	0	0	0	7648.21	12.9009	8.48245e-09	2.27016e-07	up	yes
MSTRG.9932	EVM%20prediction%20fragScaff_scaffold_268_pilon.18	GO:0003674(molecular_function);GO:0005634(nucleus);GO:0005829(cytosol);GO:0010089(xylem development)	NA	NA	NA	vascular-related unknown protein 1 [Medicago truncatula]	NA	7.83606	10.5971	5.76873	22.5451	21.7399	28.1945	0.333914	-1.58245	8.51602e-09	2.27783e-07	down	yes
MSTRG.20382	EVM%20prediction%20original_scaffold_478_pilon.37	NA	NA	NA	NA	NA	NA	0	9.60007	0	0	0	0	32000.2	14.9658	8.56484e-09	2.28955e-07	up	yes
MSTRG.10365	EVM%20prediction%20fragScaff_scaffold_107_pilon.59	NA	NA	NA	NA	NA	NA	0	3.12226	0	0	0	0	10407.5	13.3453	8.68311e-09	2.31914e-07	up	yes
MSTRG.7420	EVM%20prediction%20fragScaff_scaffold_247_pilon.1	NA	NA	NA	NA	NA	NA	2.09061	3.97344	5.2345	0	0	0	37661.8	15.2008	8.68557e-09	2.31914e-07	up	yes
MSTRG.1337	EVM%20prediction%20original_scaffold_825_pilon.3	GO:0005886(plasma membrane);GO:0006810(transport);GO:0022857(transmembrane transporter activity)	NA	NA	NA	WAT1-related protein At5g07050 [Medicago truncatula]	NA	0.521558	1.43543	0.623267	0	0	0	8600.84	13.0703	8.76596e-09	2.33925e-07	up	yes
MSTRG.17546	EVM%20prediction%20fragScaff_scaffold_94_pilon.194	NA	NA	NA	NA	NA	NA	11.3818	9.06107	1.0224	0	0	0	71551	16.1267	8.78763e-09	2.34283e-07	up	yes
evm.TU.original_scaffold_931_pilon.55	EVM%20prediction%20original_scaffold_931_pilon.55	GO:0009705(plant-type vacuole membrane);GO:0016021(integral component of membrane)	NA	NA	NA	organic cation/carnitine transporter 4 [Medicago truncatula]	NA	0	0	2.32111	0	0	0	7737.04	12.9176	8.78954e-09	2.34283e-07	up	yes
MSTRG.13143	.	NA	NA	NA	NA	NA	NA	41.8806	39.2425	19.6382	8.48061	8.4562	8.78299	3.91766	1.96999	8.84805e-09	2.35706e-07	up	yes
MSTRG.493	EVM%20prediction%20original_scaffold_664_pilon.194	NA	NA	NA	NA	NA	NA	1.61813	2.10522	4.14615	0	0	0	26231.7	14.679	8.95203e-09	2.38338e-07	up	yes
MSTRG.23940	MERGED%3A%20EVM%20prediction%20fragScaff_scaffold_253_pilon.59%3B%20EVM%20prediction%20fragScaff_scaffold_253_pilon.70	NA	NA	NA	NA	NA	NA	0	3.35142	0	0	0	0	11171.4	13.4475	9.00733e-09	2.39672e-07	up	yes
MSTRG.19819	EVM%20prediction%20fragScaff_scaffold_60_pilon.112	NA	NA	NA	NA	NA	NA	0	0	0	0	0.773503	0	0.000387846	-11.3322	9.02381e-09	2.39972e-07	down	yes
MSTRG.14003	EVM%20prediction%20fragScaff_scaffold_128_pilon.76	NA	NA	NA	NA	NA	NA	3.5443	0	0	0	0	0	11814.3	13.5282	9.04603e-09	2.40424e-07	up	yes
MSTRG.5498	EVM%20prediction%20fragScaff_scaffold_257_pilon.101	GO:0005886(plasma membrane);GO:0009834(plant-type secondary cell wall biogenesis);GO:0031225(anchored component of membrane)	NA	NA	NA	fasciclin-like arabinogalactan protein 11 [Medicago truncatula]	NA	2.92574	3.64184	3.10629	12.0544	8.82413	15.1381	0.268595	-1.8965	9.08655e-09	2.41362e-07	down	yes
MSTRG.13721	EVM%20prediction%20fragScaff_scaffold_92_pilon.152	NA	03030(DNA replication);03420(Nucleotide excision repair);03430(Mismatch repair);03440(Homologous recombination)	K07466	NA	replication factor-A carboxy-terminal domain protein [Medicago truncatula]	NA	0	0	0	0	1.91566	0	0.000156604	-12.6406	9.125e-09	2.42244e-07	down	yes
evm.TU.fragScaff_scaffold_204_pilon.296	EVM%20prediction%20fragScaff_scaffold_204_pilon.296	NA	NA	NA	NA	NA	NA	0	0	0	0	3.17094	0	9.46092e-05	-13.3677	9.226e-09	2.44784e-07	down	yes
MSTRG.115	EVM%20prediction%20original_scaffold_605_pilon.86	GO:0005737(cytoplasm);GO:0042981(regulation of apoptotic process);GO:0048025(negative regulation of mRNA splicing, via spliceosome)	NA	NA	NA	helicase-like transcription factor CHR28 [Medicago truncatula]	NA	2.92418	0	0	0	0	0	9747.28	13.2508	9.24748e-09	2.45212e-07	up	yes
MSTRG.7482	EVM%20prediction%20fragScaff_scaffold_247_pilon.163	GO:0030155(regulation of cell adhesion);GO:0061630(ubiquitin protein ligase activity)	NA	NA	NA	E3 ubiquitin-protein ligase Hakai [Medicago truncatula]	NA	10.6942	11.4677	8.02782	5.14418	5.79023	4.78699	1.92029	0.941324	9.2758e-09	2.45822e-07	up	no
MSTRG.15104	EVM%20prediction%20original_scaffold_416_pilon.10	NA	NA	NA	NA	NA	NA	0	0	0	7.70898	0	0	3.89157e-05	-14.6493	9.31416e-09	2.46697e-07	down	yes
MSTRG.11472	EVM%20prediction%20original_scaffold_667_pilon.68	NA	NA	NA	NA	NA	NA	2.3403	1.79559	0.656626	0	0	0	15975	13.9635	9.41245e-09	2.49157e-07	up	yes
MSTRG.6317	EVM%20prediction%20fragScaff_scaffold_126_pilon.555	NA	NA	NA	NA	NA	NA	0	0	0	0	0	0.679166	0.000441718	-11.1446	9.46268e-09	2.50133e-07	down	yes
MSTRG.11676	EVM%20prediction%20original_scaffold_971_pilon.77	GO:0005886(plasma membrane);GO:0009834(plant-type secondary cell wall biogenesis);GO:0031225(anchored component of membrane)	NA	NA	NA	fasciclin-like arabinogalactan protein 12 [Medicago truncatula]	NA	3.69015	3.72171	2.9513	9.78341	6.96944	9.5504	0.393988	-1.34378	9.46483e-09	2.50133e-07	down	yes
MSTRG.12392	EVM%20prediction%20fragScaff_scaffold_67_pilon.128	NA	NA	NA	NA	NA	NA	7.92587	6.99407	10.4898	0.108252	0.152598	0.605104	29.343	4.87495	9.46693e-09	2.50133e-07	up	yes
MSTRG.13709	.	NA	NA	NA	NA	NA	NA	4.72637	8.17058	1.58255	0	0	0	48265	15.5587	9.47104e-09	2.50133e-07	up	yes
MSTRG.1553	EVM%20prediction%20original_scaffold_624_pilon.11	NA	NA	NA	NA	NA	NA	0	3.37297	0	0	0	0	11243.2	13.4568	9.50913e-09	2.50995e-07	up	yes
MSTRG.9761	.	NA	NA	NA	NA	NA	NA	0	0	0	0	10.0636	0	2.98103e-05	-15.0338	9.53165e-09	2.51446e-07	down	yes
evm.TU.fragScaff_scaffold_221_pilon.236	EVM%20prediction%20fragScaff_scaffold_221_pilon.236	GO:0000154(rRNA modification);GO:0030515(snoRNA binding);GO:0031428(box C/D snoRNP complex);GO:0032040(small-subunit processome)	03008(Ribosome biogenesis in eukaryotes)	K14565	NA	probable nucleolar protein 5-1 [Medicago truncatula]	NA	0	0	0	0	2.76711	0	0.000108416	-13.1711	9.61356e-09	2.53461e-07	down	yes
MSTRG.5428	EVM%20prediction%20fragScaff_scaffold_170_pilon.248	NA	NA	NA	NA	NA	NA	2.57713	6.04541	2.31923	24.8546	19.6803	24.065	0.159501	-2.64836	9.63334e-09	2.53838e-07	down	yes
MSTRG.7717	EVM%20prediction%20original_scaffold_436_pilon.8	NA	NA	NA	NA	NA	NA	0.874988	1.95911	1.63211	10.2821	7.49484	8.58162	0.16944	-2.56115	9.66354e-09	2.54488e-07	down	yes
MSTRG.11045	EVM%20prediction%20fragScaff_scaffold_173_pilon.123	NA	NA	NA	NA	NA	NA	0	4.71002	0	0	0	0	15700.1	13.9385	9.80483e-09	2.58061e-07	up	yes
MSTRG.10878	EVM%20prediction%20fragScaff_scaffold_211_pilon.144	NA	NA	NA	NA	NA	NA	0	0.277676	0.050798	8.49333	6.26456	7.64976	0.014659	-6.09207	9.84912e-09	2.59079e-07	down	yes
MSTRG.1150	EVM%20prediction%20fragScaff_scaffold_106_pilon.72	NA	NA	NA	NA	NA	NA	0	0	0	0	4.42579	0	6.77846e-05	-13.8487	9.95491e-09	2.61713e-07	down	yes
MSTRG.21277	EVM%20prediction%20fragScaff_scaffold_250_pilon.162	NA	NA	NA	NA	NA	NA	0	0	0	0	1.6794	0	0.000178635	-12.4507	1.00645e-08	2.64442e-07	down	yes
MSTRG.10523	EVM%20prediction%20original_scaffold_606_pilon.104	NA	NA	NA	NA	NA	NA	0	0	0	1.30219	0	0	0.000230381	-12.0837	1.01019e-08	2.65274e-07	down	yes
MSTRG.16032	EVM%20prediction%20fragScaff_scaffold_165_pilon.66	NA	NA	NA	NA	NA	NA	0	3.93595	0	0	0	0	13119.8	13.6795	1.01176e-08	2.65534e-07	up	yes
MSTRG.16801	EVM%20prediction%20original_scaffold_976_pilon.3	NA	NA	NA	NA	NA	NA	0	6.17071	0	0	0	0	20569	14.3282	1.01655e-08	2.66641e-07	up	yes
MSTRG.8377	.	NA	NA	NA	NA	NA	NA	0	0	0	0	10.2869	0	2.91632e-05	-15.0655	1.01756e-08	2.66754e-07	down	yes
MSTRG.7881	EVM%20prediction%20original_scaffold_826_pilon.4	NA	NA	NA	NA	NA	NA	0	0	0	1.69335	20.5584	1.08022	1.28579e-05	-16.247	1.01947e-08	2.67102e-07	down	yes
MSTRG.11305	EVM%20prediction%20original_scaffold_458_pilon.19	GO:0003674(molecular_function);GO:0005634(nucleus);GO:0009409(response to cold);GO:0009414(response to water deprivation);GO:0009737(response to abscisic acid);GO:0016021(integral component of membrane);GO:0042538(hyperosmotic salinity response)	NA	NA	NA	uncharacterized protein LOC11405697 isoform X1 [Medicago truncatula]	NA	0	3.79098	0	0	0	0	12636.6	13.6253	1.02202e-08	2.67619e-07	up	yes
MSTRG.23262	EVM%20prediction%20original_scaffold_275_pilon.10	NA	NA	NA	NA	NA	NA	0	0	0	0	0	3.52441	8.51207e-05	-13.5201	1.02564e-08	2.68413e-07	down	yes
MSTRG.23211	EVM%20prediction%20fragScaff_scaffold_165_pilon.60	NA	NA	NA	NA	NA	NA	23.0409	16.3794	16.2863	6.95442	6.16145	5.6466	2.96904	1.57	1.03358e-08	2.70339e-07	up	yes
MSTRG.591	EVM%20prediction%20fragScaff_scaffold_10_pilon.161	NA	NA	NA	NA	NA	NA	89.5682	77.6589	49.3156	9.37309	2.71359	6.90707	11.4007	3.51105	1.04332e-08	2.72731e-07	up	yes
MSTRG.14795	EVM%20prediction%20original_scaffold_1018_pilon.27	NA	NA	NA	NA	NA	NA	0	0	6.68007	0	0	0	22266.9	14.4426	1.04765e-08	2.73552e-07	up	yes
MSTRG.11609	.	NA	NA	NA	NA	NA	NA	0	0	12.1078	0	0	0	40359.5	15.3006	1.04765e-08	2.73552e-07	up	yes
MSTRG.20966	EVM%20prediction%20original_scaffold_543_pilon.12	GO:0005634(nucleus);GO:0043565(sequence-specific DNA binding);GO:0045944(positive regulation of transcription by RNA polymerase II)	NA	NA	NA	uncharacterized protein LOC112416534 [Medicago truncatula]	NA	0	0	0	0	2.04489	0	0.000146707	-12.7348	1.05189e-08	2.74503e-07	down	yes
MSTRG.10407	EVM%20prediction%20fragScaff_scaffold_246_pilon.127	NA	NA	NA	NA	NA	NA	0	2e-05	0	22.4126	1.23717	130.849	1.29451e-07	-22.8811	1.05888e-08	2.76172e-07	down	yes
MSTRG.10859	EVM%20prediction%20fragScaff_scaffold_185_pilon.295	NA	NA	NA	NA	NA	NA	206.121	184.628	10.6655	0	0.137106	0	2927.76	11.5156	1.06143e-08	2.76679e-07	up	yes
MSTRG.4479	EVM%20prediction%20original_scaffold_504_pilon.55	NA	NA	NA	NA	NA	NA	0	0	0	0	0	5.35506	5.60218e-05	-14.1237	1.06235e-08	2.76762e-07	down	yes
MSTRG.16832	EVM%20prediction%20original_scaffold_976_pilon.70	NA	NA	NA	NA	NA	NA	0	0	0	0	6.75243	0	4.44285e-05	-14.4582	1.06365e-08	2.76947e-07	down	yes
evm.TU.fragScaff_scaffold_17_pilon.15	EVM%20prediction%20fragScaff_scaffold_17_pilon.15	NA	NA	NA	NA	NA	NA	0	0	0	3.2183	2.53848	2.52283	3.62336e-05	-14.7523	1.06913e-08	2.78216e-07	down	yes
MSTRG.20466	EVM%20prediction%20fragScaff_scaffold_268_pilon.151	NA	NA	NA	NA	NA	NA	1.61128	0	0	0	0	0	5370.93	12.391	1.07716e-08	2.80147e-07	up	yes
MSTRG.12795	EVM%20prediction%20original_scaffold_908_pilon.133	NA	NA	NA	NA	NA	NA	0	0	1e-06	11.0295	0.651551	23.9363	2.80762e-08	-25.0861	1.08022e-08	2.80785e-07	down	yes
MSTRG.18743	EVM%20prediction%20fragScaff_scaffold_84_pilon.20	NA	NA	NA	NA	NA	NA	39.9383	37.2378	31.819	21.7647	21.8813	18.588	1.75138	0.808489	1.08915e-08	2.82947e-07	up	no
MSTRG.11584	EVM%20prediction%20original_scaffold_559_pilon.35	GO:0003674(molecular_function);GO:0005576(extracellular region);GO:0008150(biological_process)	NA	NA	NA	microfibrillar-associated protein 1 [Medicago truncatula]	NA	0	0	2.00321	0	0	0	6677.35	12.7051	1.09543e-08	2.84417e-07	up	yes
MSTRG.15103	.	NA	NA	NA	NA	NA	NA	1.70597	2.01307	6.95031	0	0	0	35564.5	15.1182	1.10087e-08	2.85667e-07	up	yes
MSTRG.11939	EVM%20prediction%20original_scaffold_422_pilon.39	NA	NA	NA	NA	NA	NA	0	0	0	0	0	1.35342	0.00022166	-12.1394	1.10447e-08	2.86442e-07	down	yes
MSTRG.14003	EVM%20prediction%20fragScaff_scaffold_128_pilon.76	NA	NA	NA	NA	NA	NA	0	1.81072	0	0	0	0	6035.74	12.5593	1.10529e-08	2.86491e-07	up	yes
evm.TU.original_scaffold_920_pilon.22	EVM%20prediction%20original_scaffold_920_pilon.22	GO:0005507(copper ion binding);GO:0016722(oxidoreductase activity, oxidizing metal ions)	NA	NA	NA	laccase-3 [Medicago truncatula]	NA	0.35157	0.23992	0.206465	0	0	0	2659.85	11.3771	1.11045e-08	2.87668e-07	up	yes
MSTRG.13308	.	NA	NA	NA	NA	NA	NA	0	0	0	0	11.2018	0	2.67813e-05	-15.1884	1.11624e-08	2.89005e-07	down	yes
evm.TU.original_scaffold_970_pilon.68	EVM%20prediction%20original_scaffold_970_pilon.68	GO:0005737(cytoplasm);GO:0016740(transferase activity);GO:0016747(transferase activity, transferring acyl groups other than amino-acyl groups)	00944(Flavone and flavonol biosynthesis);00943(Isoflavonoid biosynthesis)	K13264	EC:2.3.1.115	coumaroyl-CoA:anthocyanidin 3-O-glucoside-6''-O-coumaroyltransferase 1 [Medicago truncatula]	NA	0	0	2.29102	0	0	0	7636.74	12.8987	1.11915e-08	2.89598e-07	up	yes
MSTRG.19720	EVM%20prediction%20fragScaff_scaffold_235_pilon.47	NA	NA	NA	NA	NA	NA	1.24855	0	0	0	0	0	4161.84	12.023	1.14261e-08	2.955e-07	up	yes
MSTRG.16721	EVM%20prediction%20fragScaff_scaffold_118_pilon.5	GO:0005516(calmodulin binding);GO:0005634(nucleus);GO:0005886(plasma membrane);GO:0008150(biological_process)	NA	NA	NA	putative IQ motif, EF-hand binding protein [Medicago truncatula]	NA	2.74465	2.30943	1.66987	0.060062	0	0.080414	47.8655	5.58091	1.16115e-08	3.00127e-07	up	yes
MSTRG.7978	MERGED%3A%20EVM%20prediction%20fragScaff_scaffold_88_pilon.127%3B%20EVM%20prediction%20fragScaff_scaffold_88_pilon.128	NA	NA	NA	NA	NA	NA	0	0	2.62176	0	0	0	8739.22	13.0933	1.16213e-08	3.00212e-07	up	yes
evm.TU.original_scaffold_900_pilon.125	EVM%20prediction%20original_scaffold_900_pilon.125	NA	03030(DNA replication);03420(Nucleotide excision repair);03430(Mismatch repair);03440(Homologous recombination)	K07466	NA	uncharacterized protein LOC25494471 isoform X1 [Medicago truncatula]	NA	0	0	0	0	3.7655	0	7.96708e-05	-13.6156	1.18443e-08	3.05801e-07	down	yes
MSTRG.3960	EVM%20prediction%20original_scaffold_861_pilon.80	NA	NA	NA	NA	NA	NA	0	3.03823	0	0	0	0	10127.4	13.306	1.18814e-08	3.06587e-07	up	yes
MSTRG.22431	EVM%20prediction%20fragScaff_scaffold_64_pilon.19	GO:0005524(ATP binding);GO:0005634(nucleus);GO:0008152(metabolic process);GO:0009411(response to UV);GO:0009611(response to wounding);GO:0009620(response to fungus);GO:0009698(phenylpropanoid metabolic process);GO:0016207(4-coumarate-CoA ligase activity);GO:0016874(ligase activity)	00360(Phenylalanine metabolism);00130(Ubiquinone and other terpenoid-quinone biosynthesis);00940(Phenylpropanoid biosynthesis)	K01904	EC:6.2.1.12	putative acid--thiol ligase [Medicago truncatula]	NA	6.39899	6.62582	4.19663	11.3207	14.0751	11.2584	0.469834	-1.08978	1.19914e-08	3.09252e-07	down	yes
MSTRG.19774	.	NA	NA	NA	NA	NA	NA	0	0	0	0	5.75208	0	5.2155e-05	-14.2268	1.20198e-08	3.09813e-07	down	yes
evm.TU.original_scaffold_685_pilon.42	EVM%20prediction%20original_scaffold_685_pilon.42	NA	NA	NA	NA	putative Ulp1 protease family catalytic domain, putative transposase, Ptta/En/Spm, plant [Medicago truncatula]	NA	0.344053	0.402151	0.637216	0	0	0	4611.4	12.171	1.21214e-08	3.12255e-07	up	yes
MSTRG.15577	.	NA	NA	NA	NA	NA	NA	2.38864	4.71712	12.6875	0	0	0	65977.4	16.0097	1.2451e-08	3.20567e-07	up	yes
MSTRG.4982	.	NA	NA	NA	NA	NA	NA	6.63933	0	0	0	0	0	22131.1	14.4338	1.25025e-08	3.21715e-07	up	yes
MSTRG.24594	EVM%20prediction%20fragScaff_scaffold_228_pilon.62	GO:0004672(protein kinase activity);GO:0004674(protein serine/threonine kinase activity);GO:0005515(protein binding);GO:0005524(ATP binding);GO:0005634(nucleus);GO:0005829(cytosol);GO:0006468(protein phosphorylation);GO:0009651(response to salt stress);GO:0009933(meristem structural organization);GO:0016310(phosphorylation);GO:0042538(hyperosmotic salinity response);GO:1901002(positive regulation…	NA	NA	NA	glycogen synthase kinase-3 homolog MsK-2 [Medicago truncatula]	NA	10.1498	16.5439	11.7107	33.455	39.5244	38.6138	0.344146	-1.53891	1.25832e-08	3.2361e-07	down	yes
MSTRG.1671	EVM%20prediction%20original_scaffold_582_pilon.65	NA	NA	NA	NA	NA	NA	0	5.44036	0	0	0	0	18134.5	14.1465	1.26506e-08	3.25161e-07	up	yes
MSTRG.19899	EVM%20prediction%20fragScaff_scaffold_159_pilon.147	NA	NA	NA	NA	NA	NA	7.34598	0	0.000631	0	0	0	24488.7	14.5798	1.27263e-08	3.26926e-07	up	yes
evm.TU.fragScaff_scaffold_266_pilon.65	EVM%20prediction%20fragScaff_scaffold_266_pilon.65	GO:0000783(nuclear telomere cap complex);GO:0003691(double-stranded telomeric DNA binding);GO:0031627(telomeric loop formation)	NA	NA	NA	uncharacterized protein LOC11429459 isoform X3 [Medicago truncatula]	NA	1.65447	1.22985	0.35717	0	0	0	10805	13.3994	1.2794e-08	3.2848e-07	up	yes
MSTRG.19252	EVM%20prediction%20original_scaffold_817_pilon.79	NA	NA	NA	NA	NA	NA	0	0	0	0	0	6.93198	4.32777e-05	-14.496	1.2825e-08	3.29093e-07	down	yes
evm.TU.fragScaff_scaffold_274_pilon.49	EVM%20prediction%20fragScaff_scaffold_274_pilon.49	GO:0006855(drug transmembrane transport)	NA	NA	NA	protein DETOXIFICATION 16 [Medicago truncatula]	NA	1.84543	1.5389	1.22465	0	0	0	15363.2	13.9072	1.28528e-08	3.29625e-07	up	yes
MSTRG.22145	EVM%20prediction%20fragScaff_scaffold_111_pilon.181	GO:0004864(protein phosphatase inhibitor activity);GO:0005634(nucleus);GO:0005737(cytoplasm);GO:0009738(abscisic acid-activated signaling pathway);GO:0010427(abscisic acid binding);GO:0080163(regulation of protein serine/threonine phosphatase activity)	NA	NA	NA	putative START-like domain, Bet v I type allergen [Medicago truncatula]	NA	1.74836	2.85846	2.2583	0.04653	0.143373	0.252903	15.5037	3.95454	1.28688e-08	3.2985e-07	up	yes
MSTRG.18217	EVM%20prediction%20original_scaffold_941_pilon.28	NA	NA	NA	NA	NA	NA	0	0	0	0	0	2.22563	0.000134793	-12.857	1.28759e-08	3.2985e-07	down	yes
MSTRG.19006	EVM%20prediction%20original_scaffold_889_pilon.69	NA	NA	NA	NA	NA	NA	0.067926	0.016498	0	53.04	1.35284	29.6018	0.00100511	-9.95843	1.29887e-08	3.32435e-07	down	yes
MSTRG.11277	.	NA	NA	NA	NA	NA	NA	0	0	5.67487	0	0	0	18916.2	14.2073	1.29913e-08	3.32435e-07	up	yes
MSTRG.21611	EVM%20prediction%20fragScaff_scaffold_238_pilon.260	NA	NA	NA	NA	NA	NA	0	3.77222	0	0	0	0	12574.1	13.6182	1.30525e-08	3.33816e-07	up	yes
MSTRG.7387	MERGED%3A%20EVM%20prediction%20fragScaff_scaffold_58_pilon.59%3B%20EVM%20prediction%20fragScaff_scaffold_58_pilon.60	GO:0003677(DNA binding);GO:0003700(DNA binding transcription factor activity);GO:0005515(protein binding);GO:0005634(nucleus);GO:0006355(regulation of transcription, DNA-templated);GO:0009409(response to cold);GO:0010200(response to chitin);GO:0046872(metal ion binding);GO:0050832(defense response to fungus)	NA	NA	NA	zinc finger CCCH domain-containing protein 29 [Medicago truncatula]	NA	0	0	0	0	1.21905	0	0.000246094	-11.9885	1.30852e-08	3.34466e-07	down	yes
MSTRG.23254	EVM%20prediction%20original_scaffold_281_pilon.16	NA	NA	NA	NA	NA	NA	0	0	0	0	0	1.12817	0.000265916	-11.8767	1.31057e-08	3.34806e-07	down	yes
evm.TU.fragScaff_scaffold_54_pilon.508	EVM%20prediction%20fragScaff_scaffold_54_pilon.508	GO:0003723(RNA binding);GO:0005739(mitochondrion);GO:0008150(biological_process);GO:0008270(zinc ion binding)	NA	NA	NA	pentatricopeptide repeat-containing protein At4g13650 [Medicago truncatula]	NA	0	0	1.68099	0	0	0	5603.29	12.4521	1.31566e-08	3.35683e-07	up	yes
MSTRG.11951	EVM%20prediction%20original_scaffold_422_pilon.25	NA	NA	NA	NA	NA	NA	19.4771	21.8694	16.3996	6.06211	6.51326	8.55654	2.73265	1.4503	1.31573e-08	3.35683e-07	up	yes
MSTRG.20022	EVM%20prediction%20original_scaffold_661_pilon.37	NA	NA	NA	NA	NA	NA	0	0	5.18454	0	0	0	17281.8	14.077	1.31619e-08	3.35683e-07	up	yes
evm.TU.original_scaffold_920_pilon.43	EVM%20prediction%20original_scaffold_920_pilon.43	GO:0006890(retrograde vesicle-mediated transport, Golgi to ER)	NA	NA	NA	putative Phox domain, sorting nexin [Medicago truncatula]	NA	0	0	0	0	2.67602	0	0.000112107	-13.1228	1.32344e-08	3.37345e-07	down	yes
MSTRG.13976	EVM%20prediction%20fragScaff_scaffold_128_pilon.155	GO:0004674(protein serine/threonine kinase activity);GO:0004675(transmembrane receptor protein serine/threonine kinase activity);GO:0005515(protein binding);GO:0005654(nucleoplasm);GO:0005737(cytoplasm);GO:0005886(plasma membrane);GO:0007166(cell surface receptor signaling pathway);GO:0010091(trichome branching);GO:0016301(kinase activity);GO:0046777(protein autophosphorylation);GO:0050832(defens…	NA	NA	NA	receptor-like cytosolic serine/threonine-protein kinase RBK1 [Medicago truncatula]	NA	0.00539	0.024797	0	2.5104	0.643911	0.695037	0.0078421	-6.99454	1.32514e-08	3.37486e-07	down	yes
MSTRG.20432	EVM%20prediction%20fragScaff_scaffold_218_pilon.67	NA	NA	NA	NA	NA	NA	0	0	15.8565	0	0	0	52854.9	15.6897	1.32545e-08	3.37486e-07	up	yes
[truncated: 45,944 more rows]

## Sheet: ZLXvsMN No.2
gene_id	gene_name	GO	KEGG	KO_ENTRY	EC	Description	trans_type	FPKM.ZLX_1	FPKM.ZLX_2	FPKM.ZLX_3	FPKM.MN No.2_1	FPKM.MN No.2_2	FPKM.MN No.2_3	fc	log2(fc)	pval	qval	regulation	significant
[truncated: 47,754 more rows]

[truncated: 1 more sheets: ZLXvsMN No.1]
