# Supplementary material for: Characterization of the microRNA408-LACCASE5 module as a regulatory axis for photosynthetic efficiency in Medicago ruthenica: implications for forage yield enhancement
Source: Front Genet. 2023 Nov 28;14:1295222. doi: 10.3389/fgene.2023.1295222 (PMC10713734; doi:10.3389/fgene.2023.1295222)
Supplement: Supplementary file 11 [file Table8.XLSX]

## Sheet: Sheet1
Target name	ko-pathways
AAT1	ko00620(Pyruvate metabolism)
ABCG36	ko02010(ABC transporters)
ARPN	ko00330(Arginine and proline metabolism)
ARPN	ko00360(Phenylalanine metabolism)
ARPN	ko00380(Tryptophan metabolism)
CID9	ko03013(RNA transport)
CID9	ko03015(mRNA surveillance pathway)
CID9	ko03018(RNA degradation)
CPSF100	ko03015(mRNA surveillance pathway)
LIPF	ko00100(Steroid biosynthesis)
NSP2	ko04075(Plant hormone signal transduction)
PAC1	ko03050(Proteasome)
SCL6	ko04075(Plant hormone signal transduction)
AAT1	ko00630(Glyoxylate and dicarboxylate metabolism)
AAT1	ko00640(Propanoate metabolism)
AAT1	ko00650(Butanoate metabolism)
AAT1	ko00071(Fatty acid degradation)
AAT1	ko00072(Synthesis and degradation of ketone bodies)
AAT1	ko00280(Valine, leucine and isoleucine degradation)
AAT1	ko00310(Lysine degradation)
AAT1	ko00380(Tryptophan metabolism)
AAT1	ko00900(Terpenoid backbone biosynthesis)
